# Supplementary material for: Bacteria colonization and gene expression related to immune function in colon mucosa is associated with growth in neonatal calves regardless of live yeast supplementation
Source: J Anim Sci Biotechnol. 2024 Jun 5;15:76. doi: 10.1186/s40104-024-01030-7 (PMC11151515; doi:10.1186/s40104-024-01030-7)
Supplement: Supplementary file 1 — Additional file 1: Table S1. Primer sequences for bacterial targets in biopsy samples; Table S2. Relative abundance of bacteria in the colon mucosa of each calf and d at the phylum level; Table S3. Relative abundance of bacteria in the colon mucosa of each calf and d at the genus level; Table S4. List of raw reads of the expressed gene in each calf; Table S5. List of commonly expressed genes among D0 CON, D0 SCB, D5 CON, and D5 SCB; Table S6. List of uniquely expressed genes in D0 CON; Table S7. List of uniquely expressed genes in D0 SCB; Table S8. List of uniquely expressed genes in D5 CON; Table S9. List of uniquely expressed genes in D5 SCB; Table S10. List of DE genes between D0 and D5; Table S11. List of genes in gene modules which correlated with absolute abundance of colon mucosa-attached bacteria. [file 40104_2024_1030_MOESM1_ESM.xlsx]

## Sheet: Table S1
Table S1. Primer sequences for bacterial targets in biopsy samples [20].
Target		Primer	Product size (bp)
Total bacteria	F	ACTCCTACGGGAGGCAG	467
	R	GACTACCAGGGTATCTAATCC
Lactobacillus	F	GAGGCAGCAGTAGGGAATCTTC	120
	R	GGCCAGTTACTACCTCTATCCTTCTTC
Bifidobacterium	F	ATCTTCGGACCBGAYGAGAC	196
	R	CGATVACGTGVACGAAGGAC
Escherichia coli	F	GGAAGAAGCTTGCTTCTTTGCTGAC	544
	R	AGCCCGGGGATTTCACATCTGACTTA
Faecalibacterium prausnitzii	F	GGAGGAAGAAGGTCTTCGG	248
	R	AATTCCGCCTACCTCTGCACT

## Sheet: Table S2
Table S2. Relative abundance of bacteria in the colon mucosa of each calf and day at the phylum level.
	D0-1-CON	D0-3-CON	D0-5-CON	D0-8-CON	D0-10-CON	D0-12-CON	D0-14-CON	D0-16-CON	D0-18-CON	D0-20-CON	D0-2-SCB	D0-4-SCB	D0-6-SCB	D0-7-SCB	D0-9-SCB	D0-11-SCB	D0-13-SCB	D0-15-SCB	D0-17-SCB	D0-19-SCB	D5-1-CON	D5-3-CON	D5-5-CON	D5-8-CON	D5-10-CON	D5-14-CON	D5-16-CON	D5-18-CON	D5-2-SCB	D5-4-SCB	D5-6-SCB	D5-7-SCB	D5-9-SCB	D5-11-SCB	D5-13-SCB	D5-15-SCB	D5-17-SCB	D5-19-SCB
D_0__Bacteria;D_1__Proteobacteria	0.678469	0.207923	0.689802	0.761209	0.598974	0.62508	0.709157	0.6287	0.114465	0.549193	0.302867	0.55002	0.184948	0.49307	0.551827	0.649132	0.221368	0.99079	0.521014	0.36946	0.756335	0.809958	0.933217	0.531921	0.528713	0.431863	0.89245	0.849888	0.88813	0.5146	0.701142	0.848514	0.962582	0.904499	0.0914725	0.812163	0.934613	0.906473
D_0__Bacteria;D_1__Firmicutes	0.321367	0.790751	0.172806	0.237207	0.400233	0.373396	0.283816	0.369229	0.885535	0.450453	0.695741	0.448629	0.815052	0.503651	0.437953	0.322524	0.77738	0.0079371	0.203937	0.629218	0.0804612	0.0523521	0.0097352	0.234108	0.158416	0.49553	0.018423	0.0992776	0.0661304	0.189573	0.0559837	0.0963416	0.0337799	0.0465561	0.461824	0.0281898	0.00737664	0.0152117
D_0__Bacteria;D_1__Actinobacteria	0	0	0.097035	0.000514892	0.000559441	0.000721616	0.00283403	0	0	0.00035409	0.00111348	0.000675562	0	0.00111773	0.00564412	0.0246202	0.00125168	0.000599027	0.275049	0.00132172	0.15744	0.0352971	0.0424455	0.108345	0.263262	0.046515	0.0558573	0.0448316	0.0445234	0.269531	0.146876	0.0300397	0.00317589	0.0284661	0.0862667	0.0497496	0.00866576	0.0544371
D_0__Bacteria;D_1__Cyanobacteria	0.000164298	0	0.0156484	0	0.0002331	0	0.00171223	0	0	0	0	0	0	0.00216095	0.00434749	0.00354291	0	0	0	0	0	0.000312363	0	0.0744703	0.0219906	0.00210771	0.00172008	0	0	0	0.00733451	0.00536423	0	0.00593897	0	0	0	0
D_0__Bacteria;D_1__Bacteroidetes	0	0.00132676	0.0144504	0.000554499	0	0	0.00247978	0.00207093	0	0	0.000278371	0.000225187	0	0	0	0.000180148	0	0	0	0	0.00576438	0.0792153	0.0146028	0.0375094	0.0276186	0.0167163	0.021501	0.00478062	0.00121598	0.0204862	0.0477207	0.00654436	0	0.0103079	0.360436	0.109897	0.0457638	0.0197707
D_0__Bacteria;__	0	0	0.0074124	0.000514892	0	0.000801796	0	0	0	0	0	0.000450374	0	0	0.000228815	0	0	0.000673905	0	0	0	0.000499781	0	0.00973737	0	0.00588706	0.00583922	0.00122171	0	0.00580951	0.0230248	0.013196	0.000461947	0.00423237	0	0	0.00358089	0.00410761
D_0__Bacteria;D_1__Acidobacteria	0	0	0	0	0	0	0	0	0	0	0	0	0	0	0	0	0	0	0	0	0	0.0134941	0	0	0	0	0	0	0	0	0.000928419	0	0	0	0	0	0	0
D_0__Bacteria;D_1__Chloroflexi	0	0	0.00254567	0	0	0	0	0	0	0	0	0	0	0	0	0	0	0	0	0	0	0.00887112	0	0	0	0	0	0	0	0	0	0	0	0	0	0	0	0
D_0__Bacteria;D_1__Saccharibacteria	0	0	0	0	0	0	0	0	0	0	0	0	0	0	0	0	0	0	0	0	0	0	0	0	0	0.000363399	0	0	0	0	0.00984124	0	0	0	0	0	0	0
D_0__Bacteria;D_1__Spirochaetae	0	0	0	0	0	0	0	0	0	0	0	0	0	0	0	0	0	0	0	0	0	0	0	0.00390866	0	0	0	0	0	0	0	0	0	0	0	0	0	0
D_0__Bacteria;D_1__Planctomycetes	0	0	0	0	0	0	0	0	0	0	0	0	0	0	0	0	0	0	0	0	0	0	0	0	0	0	0	0	0	0	0.00380652	0	0	0	0	0	0	0
Unassigned;__	0	0	0.000299491	0	0	0	0	0	0	0	0	0	0	0	0	0	0	0	0	0	0	0	0	0	0	0	0.00199167	0	0	0	0.00334231	0	0	0	0	0	0	0
D_0__Bacteria;D_1__Fibrobacteres	0	0	0	0	0	0	0	0	0	0	0	0	0	0	0	0	0	0	0	0	0	0	0	0	0	0	0.00131269	0	0	0	0	0	0	0	0	0	0	0
D_0__Bacteria;D_1__Tenericutes	0	0	0	0	0	0	0	0	0	0	0	0	0	0	0	0	0	0	0	0	0	0	0	0	0	0.000218039	0.000905305	0	0	0	0	0	0	0	0	0	0	0
D_0__Bacteria;D_1__Gemmatimonadetes	0	0	0	0	0	0	0	0	0	0	0	0	0	0	0	0	0	0	0	0	0	0	0	0	0	0.000799477	0	0	0	0	0	0	0	0	0	0	0	0

## Sheet: Table S3
Table S3. Relative abundance of bacteria in the colon mucosa of each calf and day at the genus level.
	D0-1-CON	D0-3-CON	D0-5-CON	D0-8-CON	D0-10-CON	D0-12-CON	D0-14-CON	D0-16-CON	D0-18-CON	D0-20-CON	D0-2-SCB	D0-4-SCB	D0-6-SCB	D0-7-SCB	D0-9-SCB	D0-11-SCB	D0-13-SCB	D0-15-SCB	D0-17-SCB	D0-19-SCB	D5-1-CON	D5-3-CON	D5-5-CON	D5-8-CON	D5-10-CON	D5-14-CON	D5-16-CON	D5-18-CON	D5-2-SCB	D5-4-SCB	D5-6-SCB	D5-7-SCB	D5-9-SCB	D5-11-SCB	D5-13-SCB	D5-15-SCB	D5-17-SCB	D5-19-SCB
Bacteria; Acidobacteria; Subgroup 6; NA; NA; NA	0	0	0	0	0	0	0	0	0	0	0	0	0	0	0	0	0	0	0	0	0	0.0134941	0	0	0	0	0	0	0	0	0	0	0	0	0	0	0	0
Bacteria; Acidobacteria; Subgroup 6; uncultured bacterium 259; uncultured bacterium 259; uncultured bacterium 259	0	0	0	0	0	0	0	0	0	0	0	0	0	0	0	0	0	0	0	0	0	0	0	0	0	0	0	0	0	0	0.000928419	0	0	0	0	0	0	0
Bacteria; Actinobacteria; Acidimicrobiia; Acidimicrobiales; Acidimicrobiaceae; uncultured	0	0	0.00748727	0	0	0	0	0	0	0	0	0	0	0	0	0	0	0	0	0	0	0	0	0	0	0	0	0	0	0	0	0	0	0	0	0	0	0
Bacteria; Actinobacteria; Actinobacteria; Actinomycetales; Actinomycetaceae; Flaviflexus	0	0	0	0	0	0	0	0	0	0	0	0	0	0	0	0	0	0	0	0	0	0	0	0	0	0.00138091	0	0	0	0	0	0	0	0	0	0	0	0
Bacteria; Actinobacteria; Actinobacteria; Actinomycetales; Actinomycetaceae; Trueperella	0	0	0	0	0	0	0	0	0	0	0	0	0	0	0	0	0	0	0	0	0	0	0	0	0	0.000872156	0	0	0	0	0	0	0	0	0	0	0	0
Bacteria; Actinobacteria; Actinobacteria; Corynebacteriales; Corynebacteriaceae; Ambiguous_taxa	0	0	0	0	0	0	0	0	0	0	0	0	0	0	0	0	0	0	0	0	0	0	0	0	0	0	0	0	0	0	0	0	0	0	0	0.00839494	0	0
Bacteria; Actinobacteria; Actinobacteria; Corynebacteriales; Corynebacteriaceae; Corynebacterium 1	0	0	0.0292752	0	0	0	0.000590423	0	0	0	0	0	0	0.000670641	0.000915262	0.00678556	0	0	0	0.000699736	0.111805	0.0104329	0.000876168	0	0	0.00159895	0.00479812	0	0	0.058197	0.00640609	0	0	0.00580244	0.00780863	0	0.00222015	0
Bacteria; Actinobacteria; Actinobacteria; Corynebacteriales; Corynebacteriaceae; NA	0	0	0	0	0	0	0	0	0	0	0	0	0	0	0	0	0	0	0	0	0	0	0	0	0	0	0	0	0	0	0	0	0.00317589	0	0	0	0	0
Bacteria; Actinobacteria; Actinobacteria; Corynebacteriales; Dietziaceae; Dietzia	0	0	0	0	0	0	0	0	0	0	0	0	0	0	0	0	0	0	0	0	0	0	0	0	0	0.000654117	0	0	0	0.0425011	0	0.00622251	0	0.00143354	0	0	0	0
Bacteria; Actinobacteria; Actinobacteria; Corynebacteriales; Nocardiaceae; Rhodococcus	0	0	0.0243336	0.000316857	0	0.000320718	0.00076755	0	0	0	0	0	0	0	0.00114408	0.0101483	0	0	0	0	0	0	0	0	0.026889	0.00864888	0.0195093	0.0448316	0.0213263	0.0128421	0.0402934	0.0158781	0	0.00587071	0.00285077	0.0250894	0.000931032	0.0325449
Bacteria; Actinobacteria; Actinobacteria; Frankiales; Geodermatophilaceae; Blastococcus	0	0	0	0	0	0	0	0	0	0	0.00111348	0	0	0	0	0	0	0	0	0	0	0	0	0	0	0	0	0	0	0	0	0	0	0	0	0	0	0
Bacteria; Actinobacteria; Actinobacteria; Kineosporiales; Kineosporiaceae; Kineococcus	0	0	0.00419287	0	0	0	0	0	0	0	0	0	0	0	0	0	0	0	0	0	0	0	0	0	0	0	0	0	0	0.0669622	0.00724167	0	0	0	0	0	0	0
Bacteria; Actinobacteria; Actinobacteria; Micrococcales; Beutenbergiaceae; Serinibacter sp. K3-2	0	0	0	0	0	0	0	0	0	0	0	0	0	0	0.000915262	0	0	0	0	0	0	0	0	0.0193376	0	0	0	0	0	0	0	0	0	0	0	0	0	0
Bacteria; Actinobacteria; Actinobacteria; Micrococcales; Bogoriellaceae; Georgenia	0	0	0	0	0	0	0	0	0	0	0	0	0	0	0	0	0	0	0	0	0	0	0.00204439	0	0	0	0	0	0	0	0	0	0	0	0	0	0	0
Bacteria; Actinobacteria; Actinobacteria; Micrococcales; Brevibacteriaceae; Brevibacterium	0	0	0	0	0	0	0	0	0	0	0	0	0	0	0	0	0	0	0	0	0	0	0	0	0	0	0.00158428	0	0	0	0	0	0	0	0	0	0	0
Bacteria; Actinobacteria; Actinobacteria; Micrococcales; Dermabacteraceae; Brachybacterium	0	0	0	0	0	0	0	0	0	0	0	0	0	0	0	0	0	0	0	0.000388742	0	0	0	0	0.0166754	0.00152627	0.00375702	0	0	0	0	0	0	0	0	0	0.00143236	0
Bacteria; Actinobacteria; Actinobacteria; Micrococcales; Dermatophilaceae; Mobilicoccus	0	0	0	0	0	0	0	0	0	0	0	0	0	0	0	0	0	0	0	0	0	0	0	0	0	0.00159895	0	0	0	0	0	0	0	0	0	0	0	0
Bacteria; Actinobacteria; Actinobacteria; Micrococcales; Intrasporangiaceae; Arsenicicoccus	0	0	0	0	0	0	0	0	0	0	0	0	0	0	0	0	0	0	0	0	0	0	0	0.0113145	0	0	0	0	0	0	0	0	0	0	0	0	0	0
Bacteria; Actinobacteria; Actinobacteria; Micrococcales; Intrasporangiaceae; Ornithinimicrobium	0	0	0	0	0	0	0	0	0	0	0	0	0	0	0	0	0	0	0	0	0	0	0	0	0	0.0010902	0	0	0	0	0	0	0	0.00218445	0	0	0	0
Bacteria; Actinobacteria; Actinobacteria; Micrococcales; Intrasporangiaceae; Tetrasphaera	0	0	0	0	0	0	0	0	0	0	0	0	0	0	0	0	0	0	0	0	0	0.0192416	0	0	0	0	0	0	0	0	0	0	0	0	0	0	0	0
Bacteria; Actinobacteria; Actinobacteria; Micrococcales; Microbacteriaceae; Ambiguous_taxa	0	0	0.00628931	0	0	0	0.000708508	0	0	0.00035409	0	0	0	0	0	0	0	0.000599027	0	0	0	0	0	0	0.0417926	0.00305255	0	0	0	0	0.0155046	0	0	0.000750904	0.0225583	0	0	0
Bacteria; Actinobacteria; Actinobacteria; Micrococcales; Microbacteriaceae; Clavibacter	0	0	0	0	0	0	0	0	0	0	0	0	0	0	0.000915262	0	0	0	0	0	0	0	0	0	0	0.000944836	0	0	0	0	0	0	0	0	0	0	0	0
Bacteria; Actinobacteria; Actinobacteria; Micrococcales; Microbacteriaceae; Curtobacterium	0	0	0	0	0	0	0	0	0	0	0	0	0	0	0	0	0	0	0	0	0	0	0	0	0	0	0.00230853	0	0	0	0.0262743	0	0	0	0.0034705	0	0	0
Bacteria; Actinobacteria; Actinobacteria; Micrococcales; Microbacteriaceae; Leifsonia	0	0	0	0	0	0	0	0	0	0	0	0	0	0	0	0.00312256	0	0	0	0	0	0	0.0134346	0.0068573	0.0204273	0.00661385	0.00162955	0	0.0231971	0	0.0136478	0.00793906	0	0.0053246	0.00470997	0	0	0
Bacteria; Actinobacteria; Actinobacteria; Micrococcales; Microbacteriaceae; Leucobacter	0	0	0	0	0	0	0	0	0	0	0	0	0	0	0	0	0	0	0	0	0	0	0	0	0	0	0	0	0	0	0	0	0	0.00245751	0	0	0.00286471	0
Bacteria; Actinobacteria; Actinobacteria; Micrococcales; Microbacteriaceae; Microbacterium	0	0	0.00456724	0.000198035	0.0002331	0	0	0	0	0	0	0.000675562	0	0.000447094	0.00152544	0	0.00125168	0	0	0	0	0	0.0212227	0.00541727	0	0.00305255	0.0136248	0	0	0	0	0	0	0.00157007	0	0.0162652	0.00100265	0.0083055
Bacteria; Actinobacteria; Actinobacteria; Micrococcales; Microbacteriaceae; NA	0	0	0	0	0.00032634	0	0	0	0	0	0	0	0	0	0	0	0	0	0	0	0	0	0	0	0.0418968	0.00174431	0	0	0	0	0	0	0	0.00109222	0.00272682	0	0.000214854	0.00379164
Bacteria; Actinobacteria; Actinobacteria; Micrococcales; Microbacteriaceae; Plantibacter	0	0	0	0	0	0	0	0	0	0	0	0	0	0	0	0	0	0	0	0	0	0	0	0	0	0.00239843	0	0	0	0	0	0	0	0	0	0	0	0
Bacteria; Actinobacteria; Actinobacteria; Micrococcales; Microbacteriaceae; Pseudoclavibacter	0	0	0	0	0	0	0	0	0	0	0	0	0	0	0	0	0	0	0	0	0	0	0	0	0	0.00210771	0	0	0	0	0	0	0	0	0	0	0	0
Bacteria; Actinobacteria; Actinobacteria; Micrococcales; Microbacteriaceae; uncultured	0	0	0	0	0	0	0	0	0	0	0	0	0	0	0.000228815	0	0	0	0	0	0	0	0.0048676	0	0	0.000799477	0	0	0	0	0.000557051	0	0	0	0	0	0	0
Bacteria; Actinobacteria; Actinobacteria; Micrococcales; Micrococcaceae; Arthrobacter	0	0	0	0	0	0	0	0	0	0	0	0	0	0	0	0	0	0	0	0	0	0	0	0	0	0	0	0	0	0.0242572	0	0	0	0	0	0	0	0
Bacteria; Actinobacteria; Actinobacteria; Micrococcales; Micrococcaceae; Enteractinococcus	0	0	0	0	0	0	0	0	0	0	0	0	0	0	0	0	0	0	0	0.000233245	0.0456347	0	0	0	0	0	0	0	0	0	0	0	0	0	0	0	0	0
Bacteria; Actinobacteria; Actinobacteria; Micrococcales; Micrococcaceae; Glutamicibacter	0	0	0	0	0	0	0	0	0	0	0	0	0	0	0	0	0	0	0	0	0	0	0	0	0.0140698	0.00159895	0	0	0	0	0	0	0	0	0	0	0	0
Bacteria; Actinobacteria; Actinobacteria; Micrococcales; Micrococcaceae; Kocuria	0	0	0.00119796	0	0	0	0	0	0	0	0	0	0	0	0	0	0	0	0	0	0	0	0	0	0	0	0.00248959	0	0	0	0	0	0	0	0	0	0	0
Bacteria; Actinobacteria; Actinobacteria; Micrococcales; Micrococcaceae; Micrococcus	0	0	0	0	0	0	0	0	0	0	0	0	0	0	0	0	0	0	0	0	0	0	0	0.019749	0	0	0	0	0	0	0	0	0	0	0	0	0	0
Bacteria; Actinobacteria; Actinobacteria; Micrococcales; Micrococcaceae; NA	0	0	0	0	0	0	0	0	0	0	0	0	0	0	0	0	0	0	0	0	0	0	0	0	0	0	0	0	0	0	0	0	0	0.00068264	0	0	0	0
Bacteria; Actinobacteria; Actinobacteria; Micrococcales; Micrococcaceae; Paeniglutamicibacter	0	0	0	0	0	0	0	0	0	0	0	0	0	0	0	0.00114094	0	0	0	0	0	0	0	0	0	0	0	0	0	0	0	0	0	0	0	0	0	0
Bacteria; Actinobacteria; Actinobacteria; Micrococcales; Sanguibacteraceae; Sanguibacter	0	0	0.00112309	0	0	0	0	0	0	0	0	0	0	0	0	0	0	0	0	0	0	0	0	0	0.0106305	0.00290719	0	0	0	0	0	0	0	0	0	0	0	0
Bacteria; Actinobacteria; Actinobacteria; Propionibacteriales; Nocardioidaceae; Aeromicrobium	0	0	0.00254567	0	0	0	0	0	0	0	0	0	0	0	0	0	0	0	0	0	0	0	0	0	0	0	0	0	0	0	0	0	0	0	0	0	0	0
Bacteria; Actinobacteria; Actinobacteria; Propionibacteriales; Nocardioidaceae; Nocardioides	0	0	0.00306978	0	0	0	0	0	0	0	0	0	0	0	0	0	0	0	0	0	0	0	0	0	0	0	0	0	0	0	0	0	0	0	0	0	0	0
Bacteria; Actinobacteria; Actinobacteria; Propionibacteriales; Propionibacteriaceae; Aestuariimicrobium	0	0	0	0	0	0	0	0	0	0	0	0	0	0	0	0	0	0	0	0	0	0	0	0	0	0.00138091	0	0	0	0	0	0	0	0	0	0	0	0
Bacteria; Actinobacteria; Actinobacteria; Propionibacteriales; Propionibacteriaceae; Propionibacterium	0	0	0	0	0	0.000400898	0.00076755	0	0	0	0	0	0	0	0	0.00216177	0	0	0.275049	0	0	0	0	0.0456696	0.0908807	0	0.00375702	0	0	0	0.0369511	0	0	0.00129702	0	0	0	0.00979507
Bacteria; Actinobacteria; Actinobacteria; Propionibacteriales; Propionibacteriaceae; uncultured	0	0	0.0057652	0	0	0	0	0	0	0	0	0	0	0	0	0	0	0	0	0	0	0	0	0	0	0.00188967	0	0	0	0	0	0	0	0	0	0	0	0
Bacteria; Actinobacteria; Actinobacteria; Pseudonocardiales; Pseudonocardiaceae; Saccharopolyspora	0	0	0	0	0	0	0	0	0	0	0	0	0	0	0	0	0	0	0	0	0	0.00562254	0	0	0	0	0	0	0	0	0	0	0	0	0	0	0	0
Bacteria; Actinobacteria; Actinobacteria; Streptosporangiales; Nocardiopsaceae; Nocardiopsis	0	0	0	0	0	0	0	0	0	0	0	0	0	0	0	0.00126103	0	0	0	0	0	0	0	0	0	0	0.00239906	0	0	0	0	0	0	0	0	0	0	0
Bacteria; Actinobacteria; Coriobacteriia; Coriobacteriales; Coriobacteriaceae; Olsenella	0	0	0	0	0	0	0	0	0	0	0	0	0	0	0	0	0	0	0	0	0	0	0	0	0	0	0	0	0	0	0	0	0	0	0.0421418	0	0	0
Bacteria; Actinobacteria; Coriobacteriia; Coriobacteriales; Coriobacteriaceae; Slackia	0	0	0	0	0	0	0	0	0	0	0	0	0	0	0	0	0	0	0	0	0	0	0	0	0	0.000654117	0	0	0	0	0	0	0	0	0	0	0	0
Bacteria; Actinobacteria; Coriobacteriia; Coriobacteriales; Coriobacteriaceae; uncultured	0	0	0.00381851	0	0	0	0	0	0	0	0	0	0	0	0	0	0	0	0	0	0	0	0	0	0	0	0	0	0	0	0	0	0	0	0	0	0	0
Bacteria; Actinobacteria; Thermoleophilia; Solirubrobacterales; Patulibacteraceae; Patulibacter	0	0	0.00336927	0	0	0	0	0	0	0	0	0	0	0	0	0	0	0	0	0	0	0	0	0	0	0	0	0	0	0	0	0	0	0	0	0	0	0
Bacteria; Actinobacteria; Thermoleophilia; Solirubrobacterales; Solirubrobacteraceae; Solirubrobacter	0	0	0	0	0	0	0	0	0	0	0	0	0	0	0	0	0	0	0	0	0	0	0	0	0	0	0	0	0	0.0647709	0	0	0	0	0	0	0	0
Bacteria; Bacteroidetes; Bacteroidia; Bacteroidales; Bacteroidaceae; Bacteroides	0	0.00132676	0.0024708	0	0	0	0	0	0	0	0.000278371	0	0	0	0	0	0	0	0	0	0	0.0142438	0	0.0108345	0.0165711	0.00138091	0	0	0	0	0.00297094	0	0	0	0	0.00276652	0.00286471	0
Bacteria; Bacteroidetes; Bacteroidia; Bacteroidales; Bacteroidales BS11 gut group; uncultured bacterium	0	0	0	0	0	0	0	0	0	0	0	0	0	0	0	0	0	0	0	0	0	0	0	0	0	0.000290719	0	0	0	0	0	0	0	0	0	0	0	0
Bacteria; Bacteroidetes; Bacteroidia; Bacteroidales; Bacteroidales Incertae Sedis; Phocaeicola	0	0	0	0	0	0	0	0	0	0	0	0	0	0	0	0	0	0	0	0	0	0	0	0	0.0019802	0	0.000633714	0	0	0	0	0	0	0	0.0286316	0	0	0
Bacteria; Bacteroidetes; Bacteroidia; Bacteroidales; Bacteroidales RF16 group; uncultured bacterium	0	0	0	0	0	0	0	0	0	0	0	0	0	0	0	0	0	0	0	0	0	0.0161804	0	0	0	0.0010902	0	0	0	0	0	0	0	0	0	0	0	0
Bacteria; Bacteroidetes; Bacteroidia; Bacteroidales; Bacteroidales S24-7 group; NA	0	0	0	0	0	0	0	0	0	0	0	0	0	0	0	0	0	0	0	0	0	0	0	0	0	0	0	0	0	0	0	0	0	0	0.215171	0	0	0
Bacteria; Bacteroidetes; Bacteroidia; Bacteroidales; Bacteroidales S24-7 group; uncultured bacterium	0	0	0	0	0	0	0	0	0	0	0	0	0	0	0	0	0	0	0	0	0	0	0	0	0	0.000654117	0	0	0	0	0	0	0	0	0	0	0	0
Bacteria; Bacteroidetes; Bacteroidia; Bacteroidales; Porphyromonadaceae; Parabacteroides	0	0	0	0	0	0	0.000708508	0	0	0	0	0	0	0	0	0	0	0	0	0	0	0	0	0	0	0.00138091	0	0	0	0	0	0	0	0	0	0	0	0
Bacteria; Bacteroidetes; Bacteroidia; Bacteroidales; Prevotellaceae; Alloprevotella	0	0	0	0	0	0	0	0	0	0	0	0	0	0	0	0	0	0	0	0	0	0	0	0	0	0	0	0	0	0	0	0	0	0	0	0	0.00100265	0
Bacteria; Bacteroidetes; Bacteroidia; Bacteroidales; Prevotellaceae; NA	0	0	0	0	0	0	0	0	0	0	0	0	0	0	0	0	0	0	0	0	0	0	0	0	0	0	0	0	0	0	0	0	0	0	0.00173525	0	0	0
Bacteria; Bacteroidetes; Bacteroidia; Bacteroidales; Prevotellaceae; Prevotella 1	0	0	0	0	0	0	0	0	0	0	0	0	0	0	0	0	0	0	0	0	0	0	0	0	0	0	0	0	0	0	0	0	0	0	0.0335895	0	0	0
Bacteria; Bacteroidetes; Bacteroidia; Bacteroidales; Prevotellaceae; Prevotella 7	0	0	0	0	0	0	0	0	0	0	0	0	0	0	0	0	0	0	0	0	0	0	0	0	0	0	0	0	0	0	0	0	0	0	0.00198314	0	0	0
Bacteria; Bacteroidetes; Bacteroidia; Bacteroidales; Prevotellaceae; Prevotella 9	0	0	0.0008236	0	0	0	0	0	0	0	0	0	0	0	0	0	0	0	0	0	0	0.00774661	0	0	0	0.00210771	0	0	0	0	0	0	0	0.000477848	0.0432573	0	0	0
Bacteria; Bacteroidetes; Bacteroidia; Bacteroidales; Prevotellaceae; Prevotellaceae NK3B31 group	0	0	0	0	0	0	0	0	0	0	0	0	0	0	0	0	0	0	0	0	0	0.00624727	0	0	0	0	0	0	0	0	0	0	0	0.000477848	0	0	0	0
Bacteria; Bacteroidetes; Bacteroidia; Bacteroidales; Prevotellaceae; Prevotellaceae UCG-001	0	0	0.00224618	0	0	0	0	0	0	0	0	0	0	0	0	0	0	0	0	0	0	0	0	0	0	0	0	0	0	0	0	0	0	0	0	0	0	0
Bacteria; Bacteroidetes; Bacteroidia; Bacteroidales; Prevotellaceae; Prevotellaceae UCG-004	0	0	0	0	0	0	0	0	0	0	0	0	0	0	0	0	0	0	0	0	0	0	0	0	0	0.000508758	0	0	0	0	0	0	0	0	0	0	0	0
Bacteria; Bacteroidetes; Bacteroidia; Bacteroidales; Prevotellaceae; Prevotellaceae YAB2003 group	0	0	0	0	0	0	0	0	0	0	0	0	0	0	0	0	0	0	0	0	0	0	0	0	0	0.000508758	0	0	0	0	0	0	0	0	0	0	0	0
Bacteria; Bacteroidetes; Bacteroidia; Bacteroidales; Rikenellaceae; Alistipes	0	0	0	0	0	0	0	0	0	0	0	0	0	0	0	0	0	0	0	0	0	0	0	0	0	0.000290719	0	0	0	0	0	0	0	0	0	0	0	0
Bacteria; Bacteroidetes; Bacteroidia; Bacteroidales; Rikenellaceae; Rikenellaceae RC9 gut group	0	0	0.0008236	0	0	0	0.0015351	0	0	0	0	0	0	0	0	0	0	0	0	0	0	0	0	0.00349722	0.0044815	0.00138091	0	0	0	0	0	0	0	0.00129702	0.0360684	0	0	0
Bacteria; Bacteroidetes; Cytophagia; Cytophagales; Cyclobacteriaceae; uncultured	0	0	0	0	0	0	0	0	0	0	0	0	0	0	0	0.000180148	0	0	0	0	0	0	0	0	0	0	0	0	0	0	0	0	0	0	0	0	0	0
Bacteria; Bacteroidetes; Cytophagia; Cytophagales; Cytophagaceae; Dyadobacter	0	0	0	0	0	0	0	0	0	0	0	0	0	0	0	0	0	0	0	0	0	0	0	0	0	0.000436078	0.000407387	0	0	0	0.0218178	0	0	0	0	0	0	0
Bacteria; Bacteroidetes; Cytophagia; Cytophagales; Cytophagaceae; Hymenobacter	0	0	0	0	0	0	0	0	0	0	0	0	0	0	0	0	0	0	0	0	0	0.0316736	0	0	0	0.00203503	0.00199167	0	0	0	0.00259957	0	0	0	0	0	0	0
Bacteria; Bacteroidetes; Flavobacteriia; Flavobacteriales; Flavobacteriaceae; Aequorivita	0	0	0	0	0	0	0	0	0	0	0	0	0	0	0	0	0	0	0	0	0	0	0	0	0	0	0	0	0	0	0	0	0	0.000477848	0	0	0	0
Bacteria; Bacteroidetes; Flavobacteriia; Flavobacteriales; Flavobacteriaceae; Chryseobacterium	0	0	0	0.000118821	0	0	0	0	0	0	0	0	0	0	0	0	0	0	0	0	0	0	0.00136293	0.00109717	0	0	0.00239906	0	0	0	0	0.00107285	0	0	0	0	0.00451192	0.000586801
Bacteria; Bacteroidetes; Flavobacteriia; Flavobacteriales; Flavobacteriaceae; Empedobacter	0	0	0	0	0	0	0	0	0	0	0	0	0	0	0	0	0	0	0	0	0	0.00106204	0	0	0	0	0.0010411	0	0	0	0	0	0	0	0	0	0	0
Bacteria; Bacteroidetes; Flavobacteriia; Flavobacteriales; Flavobacteriaceae; Epilithonimonas	0	0	0	0	0	0	0	0	0	0	0	0	0	0	0	0	0	0	0	0	0	0	0	0	0	0	0	0	0	0	0	0	0	0.00034132	0	0	0	0
Bacteria; Bacteroidetes; Flavobacteriia; Flavobacteriales; Flavobacteriaceae; Flavobacterium	0	0	0.00209644	0.000237643	0	0	0	0.00168263	0	0	0	0	0	0	0	0	0	0	0	0	0	0	0	0.00109717	0	0.00239843	0.00506971	0	0	0.0145747	0.000835577	0	0	0.00157007	0	0	0.00444031	0
Bacteria; Bacteroidetes; Flavobacteriia; Flavobacteriales; Flavobacteriaceae; Myroides	0	0	0.00277029	0	0	0	0	0	0	0	0	0	0	0	0	0	0	0	0	0	0	0	0	0	0	0	0	0	0.00121598	0	0	0	0	0	0	0	0.000358089	0
Bacteria; Bacteroidetes; Flavobacteriia; Flavobacteriales; Flavobacteriaceae; NA	0	0	0	0	0	0	0	0	0	0	0	0	0	0	0	0	0	0	0	0	0	0	0	0	0	0	0	0	0	0	0.00185684	0	0	0	0	0	0	0
Bacteria; Bacteroidetes; Flavobacteriia; Flavobacteriales; Flavobacteriaceae; Ulvibacter	0	0	0	0	0	0	0	0	0	0	0	0	0	0	0	0	0	0	0	0	0	0	0	0	0	0	0	0	0	0	0	0	0	0.000204792	0	0	0	0
Bacteria; Bacteroidetes; Sphingobacteriia; Sphingobacteriales; Chitinophagaceae; Ambiguous_taxa	0	0	0.00149745	0	0	0	0	0	0	0	0	0	0	0	0	0	0	0	0	0	0	0	0	0	0	0	0	0.00478062	0	0.00591143	0.00139263	0	0	0.00102396	0	0	0.000501325	0.00550691
Bacteria; Bacteroidetes; Sphingobacteriia; Sphingobacteriales; Chitinophagaceae; Hydrotalea	0	0	0	0	0	0	0	0	0	0	0	0	0	0	0	0	0	0	0	0	0	0	0	0	0	0	0.000633714	0	0	0	0	0	0	0	0	0	0	0
Bacteria; Bacteroidetes; Sphingobacteriia; Sphingobacteriales; Chitinophagaceae; NA	0	0	0	0	0	0	0	0	0	0	0	0	0	0	0	0	0	0	0	0	0	0	0	0	0	0	0.000452653	0	0	0	0	0	0	0	0	0	0	0
Bacteria; Bacteroidetes; Sphingobacteriia; Sphingobacteriales; Chitinophagaceae; Sediminibacterium	0	0	0	0	0	0	0	0	0	0	0	0	0	0	0	0	0	0	0	0	0	0	0	0	0.00270974	0	0.000633714	0	0	0	0	0	0	0.000477848	0	0	0	0
Bacteria; Bacteroidetes; Sphingobacteriia; Sphingobacteriales; Chitinophagaceae; uncultured	0	0	0	0	0	0	0	0	0	0	0	0	0	0	0	0	0	0	0	0	0	0	0	0	0	0	0.000316857	0	0	0	0	0.00482781	0	0	0	0.0135941	0	0
Bacteria; Bacteroidetes; Sphingobacteriia; Sphingobacteriales; Sphingobacteriaceae; NA	0	0	0.00104822	0	0	0	0	0	0	0	0	0	0	0	0	0	0	0	0	0	0	0	0	0	0	0	0	0	0	0	0	0	0	0	0	0	0	0
Bacteria; Bacteroidetes; Sphingobacteriia; Sphingobacteriales; Sphingobacteriaceae; Nubsella	0	0	0	0.000198035	0	0	0	0	0	0	0	0.000225187	0	0	0	0	0	0	0	0	0	0	0	0	0	0	0.00280645	0	0	0	0	0	0	0.0017066	0	0.0389697	0.0150397	0.007493
Bacteria; Bacteroidetes; Sphingobacteriia; Sphingobacteriales; Sphingobacteriaceae; Pedobacter	0	0	0.000673854	0	0	0	0	0	0	0	0	0	0	0	0	0	0	0	0	0	0	0	0.0132399	0.00205719	0	0.000436078	0.000633714	0	0	0	0.0162473	0	0	0.00129702	0	0	0.000358089	0.00135416
Bacteria; Bacteroidetes; Sphingobacteriia; Sphingobacteriales; Sphingobacteriaceae; Sphingobacterium	0	0	0	0	0	0	0.000236169	0.000388299	0	0	0	0	0	0	0	0	0	0	0	0	0.00576438	0.0020616	0	0.0189261	0.00187598	0.00181699	0.00448126	0	0	0	0	0.000643708	0	0.000955697	0	0.0545671	0.016687	0.00482983
Bacteria; Chloroflexi; Anaerolineae; Anaerolineales; Anaerolineaceae; uncultured	0	0	0.00254567	0	0	0	0	0	0	0	0	0	0	0	0	0	0	0	0	0	0	0	0	0	0	0	0	0	0	0	0	0	0	0	0	0	0	0
Bacteria; Chloroflexi; Thermomicrobia; AKYG1722; uncultured Chloroflexi bacterium; uncultured Chloroflexi bacterium	0	0	0	0	0	0	0	0	0	0	0	0	0	0	0	0	0	0	0	0	0	0.00887112	0	0	0	0	0	0	0	0	0	0	0	0	0	0	0	0
Bacteria; Cyanobacteria; Chloroplast; Medicago truncatula (barrel medic); Medicago truncatula (barrel medic); Medicago truncatula (barrel medic)	0.000164298	0	0.0156484	0	0.0002331	0	0.00171223	0	0	0	0	0	0	0.000745156	0.00198307	0	0	0	0	0	0	0	0	0.0656929	0	0.00130823	0.00144849	0	0	0	0.00733451	0.00536423	0	0	0	0	0	0
Bacteria; Cyanobacteria; Chloroplast; NA; NA; NA	0	0	0	0	0	0	0	0	0	0	0	0	0	0.0014158	0.00236443	0.00354291	0	0	0	0	0	0.000312363	0	0.00877734	0.0219906	0.000799477	0	0	0	0	0	0	0	0.00593897	0	0	0	0
Bacteria; Cyanobacteria; Chloroplast; unidentified rhodophyte PRD01a010B; unidentified rhodophyte PRD01a010B; unidentified rhodophyte PRD01a010B	0	0	0	0	0	0	0	0	0	0	0	0	0	0	0	0	0	0	0	0	0	0	0	0	0	0	0.000271592	0	0	0	0	0	0	0	0	0	0	0
Bacteria; Fibrobacteres; Fibrobacteria; Fibrobacterales; Fibrobacteraceae; uncultured	0	0	0	0	0	0	0	0	0	0	0	0	0	0	0	0	0	0	0	0	0	0	0	0	0	0	0.00131269	0	0	0	0	0	0	0	0	0	0	0
Bacteria; Firmicutes; Bacilli; Bacillales; Bacillaceae; Bacillus	0	0	0	0	0	0	0	0	0	0	0	0	0	0	0	0	0	0	0	0	0	0	0	0	0	0	0	0	0.0048639	0.0203333	0	0	0	0	0	0	0	0
Bacteria; Firmicutes; Bacilli; Bacillales; Planococcaceae; Caryophanon	0	0	0	0	0	0	0	0	0.000254933	0	0	0	0	0	0	0	0	0	0	0	0	0	0	0	0	0	0	0	0	0	0	0	0	0	0	0	0	0
Bacteria; Firmicutes; Bacilli; Bacillales; Planococcaceae; Kurthia	0	0	0	0	0	0	0	0	0	0	0	0	0	0.000745156	0	0	0	0	0	0	0	0	0	0	0.00427306	0.00138091	0	0	0	0	0	0	0	0.0137211	0.00272682	0	0	0
Bacteria; Firmicutes; Bacilli; Bacillales; Planococcaceae; Lysinibacillus	0	0	0	0	0	0	0	0	0	0	0	0	0	0	0	0	0	0	0	0	0	0	0.00340732	0	0	0	0	0	0	0	0	0	0	0	0	0	0	0
Bacteria; Firmicutes; Bacilli; Bacillales; Planococcaceae; NA	0	0	0	0	0	0	0	0	0	0	0	0	0	0	0	0	0	0	0	0	0	0	0	0	0	0	0	0	0	0	0	0	0	0	0.00384234	0	0	0
Bacteria; Firmicutes; Bacilli; Bacillales; Planococcaceae; Planococcus	0	0	0	0	0	0	0	0	0	0	0	0	0	0	0	0	0	0	0	0	0	0	0	0	0	0	0	0	0	0	0.00204252	0	0	0.00116049	0	0	0	0
Bacteria; Firmicutes; Bacilli; Bacillales; Planococcaceae; Solibacillus	0	0	0	0	0	0	0	0	0	0	0	0.000281484	0	0	0	0	0	0	0	0	0	0	0	0	0	0.00276183	0	0	0	0	0	0	0	0	0	0	0	0
Bacteria; Firmicutes; Bacilli; Bacillales; Planococcaceae; Sporosarcina	0	0	0.0126535	0	0	0	0	0	0	0	0	0	0	0	0	0	0	0	0	0	0	0	0	0	0	0.00239843	0	0	0	0	0	0	0	0.000955697	0	0	0	0
Bacteria; Firmicutes; Bacilli; Bacillales; Staphylococcaceae; Jeotgalicoccus	0	0	0.00187182	0	0	0	0	0	0	0	0	0	0	0	0.00129662	0	0	0	0	0	0	0	0	0	0	0	0.000814775	0	0	0	0	0	0.0337799	0.00204792	0.00570154	0	0	0
Bacteria; Firmicutes; Bacilli; Bacillales; Staphylococcaceae; Nosocomiicoccus	0	0	0.00104822	0	0	0	0	0	0	0	0	0	0	0	0	0	0	0	0	0	0	0	0	0	0	0	0	0	0	0	0	0	0	0	0	0	0	0
Bacteria; Firmicutes; Bacilli; Bacillales; Staphylococcaceae; Staphylococcus	0	0	0.00816113	0	0	0	0	0	0	0	0	0	0	0	0	0.00120098	0	0	0	0	0	0	0	0.00480011	0.0102137	0	0.000362122	0	0.00897952	0	0.0116981	0	0	0.00552939	0	0	0	0
Bacteria; Firmicutes; Bacilli; Bacillales; Thermoactinomycetaceae; Planifilum	0	0	0	0	0	0	0	0	0	0	0	0	0	0	0	0	0	0	0	0	0	0	0	0	0	0.00130823	0	0	0	0	0	0	0	0	0	0	0	0
Bacteria; Firmicutes; Bacilli; Lactobacillales; Aerococcaceae; Aerococcus	0	0	0	0	0.00018648	0	0	0	0	0	0.000463951	0	0	0.000819672	0	0.00114094	0	0	0	0	0	0	0	0	0.0189682	0	0.00217273	0	0	0	0	0	0	0	0	0	0	0.00212151
Bacteria; Firmicutes; Bacilli; Lactobacillales; Aerococcaceae; Facklamia	0	0.00142153	0	0	0	0	0.000354254	0	0	0	0	0	0	0	0	0	0	0	0	0	0	0	0	0	0	0.00101752	0	0	0	0	0	0	0	0	0	0	0	0
Bacteria; Firmicutes; Bacilli; Lactobacillales; Aerococcaceae; uncultured	0	0	0	0	0	0	0	0	0	0	0	0	0	0	0.00114408	0	0	0	0	0	0	0	0	0	0	0	0	0	0	0	0	0	0	0	0	0	0	0.00564232
Bacteria; Firmicutes; Bacilli; Lactobacillales; Carnobacteriaceae; Alkalibacterium	0	0	0	0	0	0	0	0	0	0	0	0	0	0	0	0	0	0	0	0	0	0	0	0	0	0	0	0	0	0	0	0	0	0.00163834	0	0	0	0
Bacteria; Firmicutes; Bacilli; Lactobacillales; Carnobacteriaceae; Atopostipes	0	0	0	0	0	0	0	0	0	0	0	0	0	0	0	0.000720591	0	0	0	0	0	0	0	0	0.00114643	0.00276183	0.0011769	0	0	0	0	0	0	0.0017066	0	0	0	0
Bacteria; Firmicutes; Bacilli; Lactobacillales; Carnobacteriaceae; Carnobacterium	0	0	0	0	0	0	0	0	0	0	0	0	0	0	0	0	0	0	0	0	0	0	0	0	0	0	0.000588448	0	0	0	0	0	0	0.000477848	0	0	0	0
Bacteria; Firmicutes; Bacilli; Lactobacillales; Carnobacteriaceae; Desemzia	0	0	0	0	0.00013986	0	0	0	0	0	0	0	0	0	0	0	0	0	0	0	0	0	0	0	0	0	0.00108637	0	0	0	0	0	0	0	0	0	0	0
Bacteria; Firmicutes; Bacilli; Lactobacillales; Carnobacteriaceae; NA	0	0	0	0	0	0	0	0	0	0	0	0	0	0	0	0	0	0	0	0	0	0	0	0	0	0.000436078	0	0	0	0	0	0	0	0	0	0	0	0
Bacteria; Firmicutes; Bacilli; Lactobacillales; Carnobacteriaceae; Trichococcus	0	0	0	0	0	0	0	0	0	0	0	0	0	0	0	0	0	0	0	0	0	0.010308	0	0	0	0	0	0	0.00495744	0	0.00352799	0	0	0	0	0	0	0
Bacteria; Firmicutes; Bacilli; Lactobacillales; Enterococcaceae; Enterococcus	0.0174977	0.0487111	0	0.0144566	0.0464802	0.00521167	0.0345988	0.0495729	0.037985	0.00622186	0.00463951	0.114677	0.0389875	0.0407601	0.00640683	0.0302048	0.0220831	0	0	0.00699736	0.0465954	0	0	0.00274292	0	0.013155	0.000678979	0	0.00514451	0	0	0	0	0	0	0	0	0.000677079
Bacteria; Firmicutes; Bacilli; Lactobacillales; Enterococcaceae; NA	0.000985788	0	0	0	0	0	0	0	0	0	0	0	0	0	0	0	0	0	0	0	0	0	0	0	0	0	0	0	0	0	0	0	0	0	0	0	0	0
Bacteria; Firmicutes; Bacilli; Lactobacillales; Lactobacillaceae; Lactobacillus	0.0197158	0.0201857	0.00651393	0.0161993	0.0013986	0	0.00165319	0.00142376	0.000662826	0.000505842	0.143175	0.0253336	0.00116381	0.00834575	0.00083899	0.003663	0.10827	0.00119805	0.203937	0.0233245	0	0	0	0.168758	0.0214695	0.289047	0.00158428	0	0.0144982	0.0451511	0.00464209	0.00933376	0	0.000750904	0.00285077	0	0.00229177	0.0011736
Bacteria; Firmicutes; Bacilli; Lactobacillales; Leuconostocaceae; Leuconostoc	0	0	0	0	0	0	0	0	0	0	0	0	0	0	0.000610175	0	0	0	0	0	0	0	0	0	0	0	0	0	0	0	0	0	0	0	0	0	0	0
Bacteria; Firmicutes; Bacilli; Lactobacillales; Leuconostocaceae; Weissella	0	0	0	0	0	0	0	0	0	0	0	0	0	0.000894188	0	0	0	0	0	0	0	0	0	0	0	0	0.000407387	0	0	0	0	0	0	0	0	0	0	0
Bacteria; Firmicutes; Bacilli; Lactobacillales; Streptococcaceae; Lactococcus	0.000164298	0	0	0.00146546	0.00018648	0	0	0	0.000917759	0.00202337	0	0.00016889	0.00077587	0.000745156	0	0	0	0	0	0	0	0	0	0	0	0	0	0	0	0	0	0	0	0	0	0	0	0
Bacteria; Firmicutes; Bacilli; Lactobacillales; Streptococcaceae; Streptococcus	0.00221802	0.00161107	0	0.000356464	0	0	0.00932869	0	0.00662826	0.0100663	0	0.00478523	0.023858	0.0482861	0	0	0.00876173	0	0	0.00847458	0	0	0	0	0.008963	0.0142452	0	0	0	0.0733833	0	0	0	0	0.00309866	0	0	0.000406247
Bacteria; Firmicutes; Bacilli; Lactobacillales; Streptococcaceae; uncultured	0	0	0	0.000673321	0	0	0	0.000949176	0.00127466	0	0	0	0.00126079	0	0.00083899	0	0	0	0	0	0	0	0	0	0	0	0	0	0	0	0	0	0	0	0	0	0	0
Bacteria; Firmicutes; Clostridia; Clostridiales; Christensenellaceae; Christensenellaceae R-7 group	0	0	0.000898473	0	0	0	0.00283403	0	0	0	0	0	0	0	0	0.00252207	0	0	0	0	0.0127297	0	0	0.00288007	0	0.00210771	0	0	0	0	0	0.00107285	0	0	0	0	0	0
Bacteria; Firmicutes; Clostridia; Clostridiales; Clostridiaceae 1; Clostridium sensu stricto 1	0.0331061	0.409401	0.0508386	0.190827	0.337902	0.368185	0.151089	0.262447	0.807169	0.426425	0.357057	0.172719	0.480943	0.267064	0.356495	0.257371	0.0533751	0.00224635	0	0.495413	0	0	0	0	0	0.000799477	0	0.038245	0	0.0355195	0.0162473	0.0482781	0	0	0	0	0.00408222	0
Bacteria; Firmicutes; Clostridia; Clostridiales; Clostridiaceae 1; Clostridium sensu stricto 2	0.00353241	0.00976118	0.00396825	0	0	0	0.000649466	0	0	0	0.0103925	0.00771266	0	0.00253353	0	0	0.00223514	0	0	0.00365418	0	0	0	0	0	0	0	0	0	0	0	0	0	0	0	0	0	0
Bacteria; Firmicutes; Clostridia; Clostridiales; Clostridiaceae 1; NA	0	0	0	0	0	0	0	0	0	0	0	0	0	0	0	0	0	0	0	0	0	0	0	0	0	0.00116288	0	0	0	0	0	0	0	0	0	0	0	0
Bacteria; Firmicutes; Clostridia; Clostridiales; Clostridiaceae 1; Proteiniclasticum	0	0	0.00374364	0	0	0	0.00165319	0	0	0	0	0	0	0	0	0	0	0	0	0	0	0	0	0	0	0	0	0	0	0	0	0	0	0	0	0	0	0
Bacteria; Firmicutes; Clostridia; Clostridiales; Family XIII; Family XIII AD3011 group	0	0	0	0	0	0	0	0	0	0	0	0	0	0	0	0	0	0	0	0	0	0	0	0.00534869	0	0	0	0	0	0	0	0	0	0	0	0.0281898	0	0
Bacteria; Firmicutes; Clostridia; Clostridiales; Family XIII; Mogibacterium	0	0	0	0	0	0	0.000649466	0	0	0	0	0	0	0	0	0	0	0	0	0	0	0	0	0	0	0.000799477	0	0	0	0	0	0	0	0	0	0	0	0
Bacteria; Firmicutes; Clostridia; Clostridiales; Family XIII; NA	0	0	0	0	0	0	0	0	0	0	0	0	0	0	0	0	0	0	0	0	0	0	0	0	0	0	0	0	0	0	0	0	0	0.000887433	0	0	0	0
Bacteria; Firmicutes; Clostridia; Clostridiales; Lachnospiraceae; [Eubacterium] hallii group	0	0	0	0	0	0	0	0	0	0	0	0	0	0	0	0	0	0	0	0	0	0.00306116	0	0	0	0	0	0	0	0	0	0	0	0	0	0	0.00100265	0
Bacteria; Firmicutes; Clostridia; Clostridiales; Lachnospiraceae; [Eubacterium] rectale group	0	0	0	0	0	0	0	0	0	0	0	0	0	0	0	0	0	0	0	0	0	0	0	0	0.0279312	0	0	0	0	0	0	0	0	0	0	0	0	0
Bacteria; Firmicutes; Clostridia; Clostridiales; Lachnospiraceae; [Eubacterium] ruminantium group	0	0	0	0	0	0	0	0	0	0	0	0	0	0	0	0	0	0	0	0	0	0	0	0	0	0	0	0	0	0	0	0	0	0.000750904	0	0	0	0
Bacteria; Firmicutes; Clostridia; Clostridiales; Lachnospiraceae; [Eubacterium] ventriosum group	0	0	0	0	0	0	0	0	0	0	0	0	0	0	0	0	0	0	0	0	0	0	0	0	0.0398124	0	0	0	0	0	0	0	0	0	0	0	0	0
Bacteria; Firmicutes; Clostridia; Clostridiales; Lachnospiraceae; [Ruminococcus] gauvreauii group	0	0	0	0	0	0	0	0	0	0	0	0	0	0	0	0	0	0	0	0	0	0	0	0	0	0	0	0	0	0	0	0.000750992	0	0	0.125558	0	0	0
Bacteria; Firmicutes; Clostridia; Clostridiales; Lachnospiraceae; [Ruminococcus] gnavus group	0.0307237	0.161391	0	0.000673321	0.0004662	0	0.00702604	0	0	0.00470434	0.0565092	0.0522434	0.183105	0.0484352	0.00686446	0	0.012338	0.000973418	0	0.061188	0	0.0231774	0	0	0	0.113671	0	0	0	0	0	0.00547152	0	0	0	0	0	0
Bacteria; Firmicutes; Clostridia; Clostridiales; Lachnospiraceae; [Ruminococcus] torques group	0	0	0	0	0	0	0	0	0	0	0	0	0	0	0	0	0	0	0	0	0	0	0	0	0	0	0	0	0	0	0	0	0	0.000614376	0	0	0	0
Bacteria; Firmicutes; Clostridia; Clostridiales; Lachnospiraceae; Blautia	0	0	0.00389338	0	0	0	0.000354254	0	0	0	0	0	0	0	0.000228815	0	0.00742065	0	0	0	0	0	0.00574377	0	0	0.00130823	0.00226326	0.0165728	0	0	0	0	0	0	0.00359445	0	0	0
Bacteria; Firmicutes; Clostridia; Clostridiales; Lachnospiraceae; Coprococcus 1	0	0	0	0	0	0	0	0	0	0	0	0	0	0	0	0	0	0	0	0	0	0	0	0	0	0	0	0	0	0	0	0.0105139	0	0	0	0	0	0
Bacteria; Firmicutes; Clostridia; Clostridiales; Lachnospiraceae; Coprococcus 2	0	0	0	0	0	0	0	0	0	0	0	0	0	0	0	0	0	0	0	0	0	0	0	0	0	0.00268915	0	0	0	0	0	0	0	0	0	0	0	0
Bacteria; Firmicutes; Clostridia; Clostridiales; Lachnospiraceae; Coprococcus 3	0	0	0	0	0	0	0	0	0	0	0	0	0	0	0	0	0	0	0	0	0	0	0	0	0	0	0.000362122	0	0	0	0	0	0	0	0	0	0	0
Bacteria; Firmicutes; Clostridia; Clostridiales; Lachnospiraceae; Dorea	0.000657192	0	0	0	0	0	0	0	0	0	0	0	0	0	0	0	0	0	0	0	0	0	0	0	0	0	0	0	0	0	0	0.00740264	0	0	0	0	0	0
Bacteria; Firmicutes; Clostridia; Clostridiales; Lachnospiraceae; Epulopiscium	0	0	0	0	0	0	0	0.0379239	0	0	0	0	0	0	0	0	0	0	0	0	0	0	0	0	0	0	0	0	0	0	0	0	0	0	0	0	0	0
Bacteria; Firmicutes; Clostridia; Clostridiales; Lachnospiraceae; Howardella	0	0	0	0	0	0	0	0	0	0	0	0	0	0	0	0	0	0	0	0	0	0	0	0	0	0	0	0	0	0	0	0	0	0	0.00136341	0	0	0
Bacteria; Firmicutes; Clostridia; Clostridiales; Lachnospiraceae; Lachnoclostridium	0.0309702	0	0.00374364	0	0	0	0.00129893	0	0	0	0	0.00106964	0	0	0	0	0.00697363	0.000599027	0	0	0.0211361	0	0	0	0	0	0	0	0	0	0	0	0	0	0	0	0	0
Bacteria; Firmicutes; Clostridia; Clostridiales; Lachnospiraceae; Lachnospiraceae AC2044 group	0	0	0	0	0	0	0	0	0	0	0	0	0	0	0	0	0	0	0	0	0	0	0	0	0	0	0	0	0	0	0	0	0	0.000546112	0	0	0	0
Bacteria; Firmicutes; Clostridia; Clostridiales; Lachnospiraceae; Lachnospiraceae FCS020 group	0	0	0	0	0	0	0	0	0	0	0	0	0	0	0	0	0	0	0	0	0	0	0	0	0	0.00145359	0	0	0	0	0	0	0	0	0	0	0	0
Bacteria; Firmicutes; Clostridia; Clostridiales; Lachnospiraceae; Lachnospiraceae NK3A20 group	0	0	0	0	0	0	0	0	0	0	0	0	0	0	0	0.00162133	0	0	0	0	0	0	0	0	0	0	0	0	0	0	0.00594188	0	0	0.000409584	0.00483391	0	0	0
Bacteria; Firmicutes; Clostridia; Clostridiales; Lachnospiraceae; Lachnospiraceae UCG-004	0.000657192	0	0	0	0	0	0	0	0	0	0	0	0	0	0	0	0	0	0	0	0	0	0	0	0	0	0	0	0	0	0	0	0	0	0	0	0	0
Bacteria; Firmicutes; Clostridia; Clostridiales; Lachnospiraceae; Lachnospiraceae UCG-010	0	0	0	0	0	0	0	0	0	0	0	0	0	0	0	0	0	0	0	0	0	0	0	0	0	0	0	0.0125359	0	0	0	0	0	0	0	0	0	0
Bacteria; Firmicutes; Clostridia; Clostridiales; Lachnospiraceae; Marvinbryantia	0	0	0	0	0	0	0	0	0	0	0	0	0	0	0	0	0	0	0	0	0	0	0	0	0	0.00145359	0	0	0	0	0	0	0	0	0	0	0	0
Bacteria; Firmicutes; Clostridia; Clostridiales; Lachnospiraceae; NA	0.00164298	0	0	0	0	0	0.0179489	0	0	0	0	0.0087823	0	0.0057377	0	0	0.101922	0	0	0	0	0	0	0	0.00802501	0.00581438	0	0.000371826	0	0.0151863	0	0	0	0.00150181	0	0	0	0
Bacteria; Firmicutes; Clostridia; Clostridiales; Lachnospiraceae; Roseburia	0	0	0	0	0	0	0	0	0	0	0	0	0	0	0	0	0	0	0	0	0	0	0	0	0	0	0	0	0	0	0.000649893	0	0	0	0.0294993	0	0	0
Bacteria; Firmicutes; Clostridia; Clostridiales; Lachnospiraceae; Syntrophococcus	0	0	0	0	0	0	0	0	0	0	0	0	0	0	0	0	0	0	0	0	0	0	0	0	0	0	0	0	0	0	0	0	0	0	0.0350768	0	0	0
Bacteria; Firmicutes; Clostridia; Clostridiales; Lachnospiraceae; Tyzzerella 4	0.00994003	0	0	0	0	0	0.00301116	0	0	0.000303505	0.0680152	0	0.00116381	0	0.0109069	0	0.173178	0	0	0.01174	0	0	0	0	0	0	0	0	0	0	0	0	0	0	0	0	0	0
Bacteria; Firmicutes; Clostridia; Clostridiales; Lachnospiraceae; uncultured	0	0	0.00479185	0	0	0	0	0	0	0	0	0	0	0	0	0	0	0	0	0	0	0	0	0	0	0.000726797	0	0	0	0	0	0	0	0.000477848	0	0	0	0
Bacteria; Firmicutes; Clostridia; Clostridiales; Peptostreptococcaceae; Ambiguous_taxa	0	0	0	0	0	0	0	0	0	0	0	0	0	0	0	0.00222182	0	0	0	0	0	0	0	0	0	0	0	0	0	0	0	0	0	0.00853301	0	0	0	0
Bacteria; Firmicutes; Clostridia; Clostridiales; Peptostreptococcaceae; Intestinibacter	0	0	0	0	0	0	0	0.000388299	0	0	0	0	0	0	0	0	0	0	0	0	0	0	0	0	0	0	0	0	0	0	0	0	0	0	0	0	0	0
Bacteria; Firmicutes; Clostridia; Clostridiales; Peptostreptococcaceae; NA	0.0082149	0.00625474	0	0.00483207	0.00582751	0	0	0.00962119	0.00479274	0	0	0	0.0256037	0.0277198	0.0120509	0.0121299	0	0	0	0	0	0	0	0	0	0.00508758	0	0	0	0	0	0	0	0.00143354	0	0	0	0
Bacteria; Firmicutes; Clostridia; Clostridiales; Peptostreptococcaceae; Paeniclostridium	0	0	0	0	0	0	0	0	0	0	0	0	0	0	0	0	0	0	0	0.00279894	0	0	0	0	0	0	0	0	0	0	0	0.00236026	0	0	0	0	0	0
Bacteria; Firmicutes; Clostridia; Clostridiales; Peptostreptococcaceae; Peptoclostridium	0	0	0	0	0	0	0	0	0	0	0	0	0	0	0	0	0	0	0	0.00155497	0	0	0	0	0	0	0	0	0	0	0	0	0	0	0	0	0	0
Bacteria; Firmicutes; Clostridia; Clostridiales; Peptostreptococcaceae; Terrisporobacter	0	0	0	0.00744613	0.00666667	0	0.0103324	0.00371042	0.0258502	0	0.000742322	0.00669932	0.0309378	0.0280179	0.0254748	0	0	0	0	0	0	0	0	0	0	0	0	0	0	0	0	0	0	0	0	0	0	0
Bacteria; Firmicutes; Clostridia; Clostridiales; Ruminococcaceae; [Eubacterium] coprostanoligenes group	0	0	0	0	0	0	0	0	0	0	0	0	0	0	0	0	0	0	0	0	0	0.00237396	0	0	0	0.000799477	0	0	0	0	0	0.00579337	0	0	0	0	0	0
Bacteria; Firmicutes; Clostridia; Clostridiales; Ruminococcaceae; Anaerofilum	0	0	0	0	0	0	0	0	0	0	0	0	0	0	0	0	0	0	0	0	0	0	0	0	0	0.000436078	0	0	0	0	0	0	0	0	0	0	0	0
Bacteria; Firmicutes; Clostridia; Clostridiales; Ruminococcaceae; Butyricicoccus	0.160355	0.128317	0	0	0.000979021	0	0.0354254	0.00241608	0	0	0.0478797	0.0541575	0.0272524	0.021386	0.00388986	0	0.271346	0.00232123	0	0.0140725	0	0	0	0	0	0.00763137	0	0	0.00607988	0	0	0.00160927	0	0	0	0	0	0
Bacteria; Firmicutes; Clostridia; Clostridiales; Ruminococcaceae; Candidatus Soleaferrea	0	0	0	0	0	0	0	0	0	0	0	0	0	0	0	0	0	0	0	0	0	0	0	0	0	0.000290719	0	0	0	0	0	0	0	0	0	0	0	0
Bacteria; Firmicutes; Clostridia; Clostridiales; Ruminococcaceae; Faecalibacterium	0	0	0.0192423	0	0	0	0.000944677	0	0	0	0	0	0	0	0	0	0	0	0	0	0	0	0	0	0	0.00239843	0	0	0	0	0.0112339	0	0	0	0	0	0	0
Bacteria; Firmicutes; Clostridia; Clostridiales; Ruminococcaceae; NA	0	0	0	0	0	0	0	0	0	0	0	0	0	0	0	0	0	0	0	0	0	0	0	0	0	0	0	0	0	0	0	0.00375496	0	0	0	0	0	0
Bacteria; Firmicutes; Clostridia; Clostridiales; Ruminococcaceae; Oscillibacter	0	0	0.000598982	0	0	0	0	0	0	0	0	0	0	0	0	0	0	0	0	0	0	0	0	0	0	0.000290719	0	0	0	0	0	0	0	0	0	0	0	0
Bacteria; Firmicutes; Clostridia; Clostridiales; Ruminococcaceae; Ruminiclostridium 5	0	0	0	0	0	0	0	0	0	0	0	0	0	0	0	0	0.000357622	0	0	0	0	0	0	0	0	0	0	0	0	0	0	0	0	0	0	0	0	0
Bacteria; Firmicutes; Clostridia; Clostridiales; Ruminococcaceae; Ruminiclostridium 6	0	0	0	0	0	0	0	0	0	0	0	0	0	0	0	0	0	0	0	0	0	0	0	0	0	0.000581438	0	0	0	0	0	0	0	0	0	0	0	0
Bacteria; Firmicutes; Clostridia; Clostridiales; Ruminococcaceae; Ruminiclostridium 9	0.000410745	0	0	0	0	0	0	0	0	0	0	0	0	0	0	0	0	0	0	0	0	0	0	0	0	0	0	0	0	0	0	0	0	0	0	0	0	0
Bacteria; Firmicutes; Clostridia; Clostridiales; Ruminococcaceae; Ruminococcaceae NK4A214 group	0	0	0	0	0	0	0	0	0	0	0	0	0	0	0	0	0	0	0	0	0	0	0	0	0	0	0	0	0	0	0	0	0	0	0.00359445	0	0	0
Bacteria; Firmicutes; Clostridia; Clostridiales; Ruminococcaceae; Ruminococcaceae UCG-005	0	0.00312737	0.0134771	0.00027725	0	0	0	0	0	0	0	0	0	0	0	0.00282231	0	0	0	0	0	0.00580996	0	0.0124117	0.00771235	0.00879424	0	0	0	0	0	0	0	0.00068264	0	0	0	0
Bacteria; Firmicutes; Clostridia; Clostridiales; Ruminococcaceae; Ruminococcaceae UCG-009	0	0	0	0	0	0	0	0	0	0	0	0	0	0	0	0	0	0	0	0	0	0	0	0	0	0.000436078	0	0	0	0	0	0	0	0	0	0	0	0
Bacteria; Firmicutes; Clostridia; Clostridiales; Ruminococcaceae; Ruminococcaceae UCG-010	0	0	0.00389338	0	0	0	0	0	0	0	0	0	0	0	0	0.000720591	0	0	0	0	0	0	0	0	0	0.000508758	0	0	0	0	0	0	0	0.00225271	0	0	0	0
Bacteria; Firmicutes; Clostridia; Clostridiales; Ruminococcaceae; Ruminococcaceae UCG-013	0	0	0	0	0	0	0	0	0	0	0	0	0	0	0	0	0	0	0	0	0	0	0	0	0	0.000581438	0	0	0	0	0	0	0	0	0	0	0	0.00288887
Bacteria; Firmicutes; Clostridia; Clostridiales; Ruminococcaceae; Ruminococcaceae UCG-014	0	0	0.00232105	0	0	0	0	0	0	0	0	0	0	0	0	0	0	0	0	0	0	0	0	0	0	0	0	0	0	0	0	0	0	0	0	0	0	0
Bacteria; Firmicutes; Clostridia; Clostridiales; Ruminococcaceae; Ruminococcus 1	0	0	0	0	0	0	0	0	0	0	0	0	0	0	0	0	0	0	0	0	0	0.00762167	0	0	0.00990099	0	0	0	0	0	0	0	0	0	0	0	0	0
Bacteria; Firmicutes; Clostridia; Clostridiales; Ruminococcaceae; Ruminococcus 2	0	0	0	0	0	0	0	0	0	0	0	0	0	0	0	0	0	0	0	0	0	0	0	0	0	0.00159895	0	0	0.021607	0	0	0	0	0	0	0	0	0
Bacteria; Firmicutes; Clostridia; Clostridiales; Ruminococcaceae; Subdoligranulum	0	0	0.00666367	0	0	0	0	0	0	0	0	0	0	0	0	0	0	0	0	0	0	0	0	0	0	0	0	0	0	0	0	0	0	0	0	0	0	0
Bacteria; Firmicutes; Clostridia; Clostridiales; Ruminococcaceae; uncultured	0	0	0	0	0	0	0.00147606	0	0	0	0	0	0	0.00216095	0	0	0.00098346	0	0	0	0	0	0	0	0	0	0	0	0	0	0	0	0	0	0.00123946	0	0	0
Bacteria; Firmicutes; Clostridia; Halanaerobiales; ODP1230B8.23; uncultured bacterium	0	0	0	0	0	0	0	0	0	0	0	0	0	0	0	0	0	0	0	0	0	0	0	0	0	0	0.00611081	0	0	0	0	0	0	0	0	0	0	0
Bacteria; Firmicutes; Erysipelotrichia; Erysipelotrichales; Erysipelotrichaceae; [Clostridium] innocuum group	0	0.000568613	0	0	0	0	0	0	0	0	0	0	0	0	0	0	0	0	0	0	0	0	0	0	0	0	0.000814775	0	0	0	0	0	0	0	0	0	0	0
Bacteria; Firmicutes; Erysipelotrichia; Erysipelotrichales; Erysipelotrichaceae; Catenisphaera	0	0	0.00336927	0	0	0	0	0	0	0	0	0	0	0	0	0	0	0	0	0	0	0	0	0	0	0	0	0	0	0	0	0	0	0	0	0	0	0
Bacteria; Firmicutes; Erysipelotrichia; Erysipelotrichales; Erysipelotrichaceae; Erysipelatoclostridium	0.000246447	0	0	0	0	0	0.00318829	0.000776598	0	0	0.00686647	0	0	0	0.0109069	0	0.000447027	0.000599027	0	0	0	0	0	0	0	0	0	0	0	0	0	0	0	0	0	0	0	0
Bacteria; Firmicutes; Erysipelotrichia; Erysipelotrichales; Erysipelotrichaceae; Erysipelothrix	0	0	0	0	0	0	0	0	0	0	0	0	0	0	0	0	0	0	0	0	0	0	0	0	0	0.00101752	0	0	0	0	0	0	0	0	0	0	0	0
Bacteria; Firmicutes; Erysipelotrichia; Erysipelotrichales; Erysipelotrichaceae; Erysipelotrichaceae UCG-003	0	0	0	0	0	0	0	0	0	0	0	0	0	0	0	0.00150123	0	0	0	0	0	0	0	0	0	0.000799477	0	0.0315521	0	0	0	0	0	0	0	0	0	0
Bacteria; Firmicutes; Erysipelotrichia; Erysipelotrichales; Erysipelotrichaceae; Erysipelotrichaceae UCG-004	0	0	0	0	0	0	0	0	0	0	0	0	0	0	0	0	0	0	0	0	0	0	0	0	0	0	0	0	0	0	0	0	0	0.000477848	0	0	0	0
Bacteria; Firmicutes; Erysipelotrichia; Erysipelotrichales; Erysipelotrichaceae; Holdemanella	0	0	0.0169961	0	0	0	0	0	0	0	0	0	0	0	0	0	0	0	0	0	0	0	0	0	0	0	0	0	0	0	0	0	0	0	0	0	0	0
Bacteria; Firmicutes; Erysipelotrichia; Erysipelotrichales; Erysipelotrichaceae; Sharpea	0	0	0.00381851	0	0	0	0	0	0	0	0	0	0	0	0	0.00114094	0	0	0	0	0	0	0	0	0	0	0	0	0	0	0	0	0	0	0.135597	0	0	0
Bacteria; Firmicutes; Erysipelotrichia; Erysipelotrichales; Erysipelotrichaceae; Turicibacter	0.000328596	0	0	0	0	0	0	0	0	0	0	0	0	0	0	0.00210172	0	0	0	0	0	0	0	0.0364808	0	0	0	0	0	0	0	0	0	0	0	0	0	0.00162499
Bacteria; Firmicutes; Erysipelotrichia; Erysipelotrichales; Erysipelotrichaceae; uncultured	0	0	0	0	0	0	0	0	0	0	0	0	0	0	0	0.000660542	0	0	0	0	0	0	0	0	0	0	0	0	0	0	0	0	0	0	0	0	0	0
Bacteria; Firmicutes; Negativicutes; Selenomonadales; Acidaminococcaceae; Acidaminococcus	0	0	0	0	0	0	0	0	0	0	0	0	0	0	0	0	0	0	0	0	0	0	0	0	0	0	0	0	0	0	0	0	0	0	0.0267724	0	0	0
Bacteria; Firmicutes; Negativicutes; Selenomonadales; Acidaminococcaceae; Succiniclasticum	0	0	0	0	0	0	0	0	0	0	0	0	0	0	0	0	0	0	0	0	0	0	0	0	0	0	0	0	0	0	0	0	0	0	0.034829	0	0	0
Bacteria; Firmicutes; Negativicutes; Selenomonadales; Veillonellaceae; Anaerovibrio	0	0	0	0	0	0	0	0	0	0	0	0	0	0	0	0	0	0	0	0	0	0	0	0	0	0.000726797	0	0	0	0	0	0	0	0	0	0	0	0.000677079
Bacteria; Firmicutes; Negativicutes; Selenomonadales; Veillonellaceae; Megasphaera	0	0	0.000299491	0	0	0	0	0	0	0	0	0	0	0	0	0	0	0	0	0	0	0	0	0	0	0	0	0	0	0	0	0	0	0	0.0402826	0	0	0
Bacteria; Firmicutes; Negativicutes; Selenomonadales; Veillonellaceae; Schwartzia	0	0	0	0	0	0	0	0	0	0	0	0	0	0	0	0	0	0	0	0	0	0	0	0	0	0	0	0	0	0	0	0	0	0	0.00136341	0	0	0
Bacteria; Firmicutes; Negativicutes; Selenomonadales; Veillonellaceae; Veillonella	0	0	0	0	0	0	0	0	0	0.000202337	0	0	0	0	0	0.00078064	0.00768887	0	0	0	0	0	0.000584112	0.00068573	0	0.00305255	0	0	0	0	0	0	0	0	0	0	0	0
Bacteria; Gemmatimonadetes; S0134 terrestrial group; uncultured Gemmatimonadetes bacterium; uncultured Gemmatimonadetes bacterium; uncultured Gemmatimonadetes bacterium	0	0	0	0	0	0	0	0	0	0	0	0	0	0	0	0	0	0	0	0	0	0	0	0	0	0.000799477	0	0	0	0	0	0	0	0	0	0	0	0
Bacteria; NA; NA; NA; NA; NA	0	0	0.0074124	0.000514892	0	0.000801796	0	0	0	0	0	0.000450374	0	0	0.000228815	0	0	0.000673905	0	0	0	0.000499781	0	0.00973737	0	0.00588706	0.00583922	0.00122171	0	0.00580951	0.0230248	0.013196	0.000461947	0.00423237	0	0	0.00358089	0.00410761
Bacteria; Planctomycetes; Phycisphaerae; Tepidisphaerales; Tepidisphaeraceae; uncultured bacterium	0	0	0	0	0	0	0	0	0	0	0	0	0	0	0	0	0	0	0	0	0	0	0	0	0	0	0	0	0	0	0.00380652	0	0	0	0	0	0	0
Bacteria; Proteobacteria; Alphaproteobacteria; Caulobacterales; Caulobacteraceae; Brevundimonas	0	0	0.189054	0.0039211	0	0	0.0297573	0	0.00015296	0.000505842	0	0	0	0.00551416	0.0160934	0.116075	0.00187751	0.00217147	0.0177336	0.0144612	0.111325	0.154307	0.820191	0.103888	0.0712871	0.017007	0.243074	0.0235844	0.0101955	0.025837	0.24371	0.307478	0.326539	0.479965	0.00334655	0.356022	0.465015	0.452198
Bacteria; Proteobacteria; Alphaproteobacteria; Caulobacterales; Caulobacteraceae; Caulobacter	0	0	0	0	0	0	0	0	0	0	0	0	0	0	0	0	0	0	0	0	0	0	0	0	0	0	0.00339489	0	0	0	0	0	0	0	0	0	0	0
Bacteria; Proteobacteria; Alphaproteobacteria; Caulobacterales; Caulobacteraceae; NA	0	0	0	0	0	0	0	0	0	0	0	0	0	0	0	0	0	0	0	0	0	0	0	0	0	0	0.0220442	0	0	0	0	0	0	0	0	0	0.00143236	0
Bacteria; Proteobacteria; Alphaproteobacteria; Caulobacterales; Caulobacteraceae; Phenylobacterium	0	0	0	0	0	0	0	0	0	0	0	0	0	0	0	0	0	0	0	0.00046649	0	0	0	0	0	0	0	0	0	0	0	0	0	0	0	0	0	0
Bacteria; Proteobacteria; Alphaproteobacteria; Rhizobiales; Aurantimonadaceae; Aureimonas	0	0	0	0	0	0	0	0	0	0	0	0	0	0	0	0	0	0	0	0	0	0	0	0.00240005	0	0	0	0	0	0	0	0	0	0	0	0	0	0
Bacteria; Proteobacteria; Alphaproteobacteria; Rhizobiales; Bradyrhizobiaceae; Bosea	0	0	0	0	0	0	0.00076755	0	0	0	0	0	0	0	0	0	0	0	0	0	0	0	0	0	0	0	0.0100942	0	0	0	0	0	0	0	0	0	0	0
Bacteria; Proteobacteria; Alphaproteobacteria; Rhizobiales; Bradyrhizobiaceae; Bradyrhizobium	0	0	0	0	0	0	0	0	0.00107072	0	0	0	0	0	0	0.00450369	0	0	0	0	0	0	0	0	0.0225117	0	0.00683505	0.310369	0	0	0.0241389	0.017702	0	0.00307188	0	0	0.0208408	0.0126839
Bacteria; Proteobacteria; Alphaproteobacteria; Rhizobiales; Bradyrhizobiaceae; Rhodopseudomonas	0	0.00824488	0	0	0	0	0	0	0	0	0	0	0	0	0	0	0	0	0	0	0	0	0	0	0	0	0	0.0313928	0	0	0	0	0	0	0	0.00157405	0	0
Bacteria; Proteobacteria; Alphaproteobacteria; Rhizobiales; Brucellaceae; Falsochrobactrum	0	0	0	0	0	0	0	0	0	0	0	0	0	0	0	0	0	0	0	0.000388742	0	0.0557881	0	0	0	0	0.00805722	0	0	0	0	0.00407682	0	0	0	0	0.17661	0.0622912
Bacteria; Proteobacteria; Alphaproteobacteria; Rhizobiales; Brucellaceae; NA	0	0	0	0	0	0	0	0	0	0	0	0	0	0	0	0	0	0	0	0	0	0.0531018	0	0	0	0	0	0	0	0	0	0	0	0	0	0	0.00415384	0
Bacteria; Proteobacteria; Alphaproteobacteria; Rhizobiales; Brucellaceae; Ochrobactrum	0	0	0.0259808	0.00106939	0	0	0.00123989	0	0	0.00485609	0.0309919	0	0	0.000149031	0	0.00654537	0	0.00044927	0.399628	0.00233245	0	0.0843381	0.0101246	0.0496468	0.0182387	0.0631587	0.0918885	0.0122703	0.730802	0.117006	0.112339	0.00482781	0.00179005	0.0487405	0.0452405	0.130026	0.00766311	0.0774127
Bacteria; Proteobacteria; Alphaproteobacteria; Rhizobiales; Brucellaceae; Paenochrobactrum	0	0	0	0	0	0	0	0	0	0	0	0	0	0	0	0	0	0	0	0	0	0	0	0	0	0	0	0	0	0	0	0	0	0	0	0	0.0210556	0
Bacteria; Proteobacteria; Alphaproteobacteria; Rhizobiales; Brucellaceae; Pseudochrobactrum	0	0	0	0	0	0	0	0	0	0	0	0	0	0	0	0	0	0	0	0	0	0	0	0.0108345	0	0	0	0	0	0	0	0	0	0	0	0	0	0
Bacteria; Proteobacteria; Alphaproteobacteria; Rhizobiales; Hyphomicrobiaceae; Devosia	0	0	0	0	0	0	0	0	0	0	0	0	0	0	0	0	0	0	0	0	0	0	0	0.00644586	0	0.00407006	0.00556763	0	0	0	0	0	0	0	0	0	0	0
Bacteria; Proteobacteria; Alphaproteobacteria; Rhizobiales; Hyphomicrobiaceae; Hyphomicrobium	0	0	0	0	0	0	0	0	0	0	0	0	0	0	0	0	0	0	0	0	0	0	0	0	0	0	0.00226326	0	0	0	0	0	0	0	0	0	0	0
Bacteria; Proteobacteria; Alphaproteobacteria; Rhizobiales; Hyphomicrobiaceae; Pedomicrobium	0	0	0	0	0	0	0	0	0	0	0	0	0	0	0	0	0.000536433	0	0	0	0	0	0	0	0	0	0	0	0	0	0	0	0	0	0	0	0	0
Bacteria; Proteobacteria; Alphaproteobacteria; Rhizobiales; Methylobacteriaceae; Methylobacterium	0	0	0.021788	0.000554499	0	0	0	0	0	0	0	0	0	0	0	0	0	0	0	0.00233245	0	0.00668458	0	0.00281149	0	0.00138091	0.00606554	0	0	0	0.0317519	0	0	0.00552939	0	0	0.00379575	0.0286179
Bacteria; Proteobacteria; Alphaproteobacteria; Rhizobiales; NA; NA	0	0	0	0	0	0	0	0	0	0	0	0	0	0	0	0	0	0	0	0	0	0	0	0	0	0	0	0	0	0.000356724	0	0	0	0	0	0	0	0
Bacteria; Proteobacteria; Alphaproteobacteria; Rhizobiales; Phyllobacteriaceae; Mesorhizobium	0	0	0	0	0	0	0	0	0	0	0	0	0	0	0	0	0.00134108	0	0	0	0	0	0	0	0	0.00792209	0.0248506	0.015298	0.0124404	0	0.0333302	0	0	0.000273056	0	0	0	0.00451386
Bacteria; Proteobacteria; Alphaproteobacteria; Rhizobiales; Phyllobacteriaceae; NA	0	0	0	0	0	0	0	0	0	0	0	0	0	0	0	0	0	0.000823662	0	0	0	0	0	0	0	0	0	0	0	0	0	0	0	0	0	0	0	0
Bacteria; Proteobacteria; Alphaproteobacteria; Rhizobiales; Phyllobacteriaceae; Thermovum	0	0	0	0.000158428	0	0	0	0	0	0	0	0	0	0	0	0	0	0	0	0	0	0	0	0	0	0	0	0	0	0	0	0	0	0	0	0	0	0
Bacteria; Proteobacteria; Alphaproteobacteria; Rhizobiales; Rhizobiaceae; Rhizobium	0	0	0.0187931	0	0	0.000721616	0.00295212	0	0.000968745	0	0	0	0	0	0.00205934	0	0	0	0	0.00209921	0	0.0878366	0	0	0.207504	0.000436078	0.0194188	0	0.00533159	0	0.0899638	0	0.00248297	0.00505154	0	0	0.0510635	0
Bacteria; Proteobacteria; Alphaproteobacteria; Rhizobiales; Rhizobiaceae; Shinella	0	0	0	0	0	0	0	0	0	0	0	0	0	0	0	0	0	0	0	0	0	0	0	0	0	0	0.00439073	0	0	0	0	0	0	0	0	0	0	0
Bacteria; Proteobacteria; Alphaproteobacteria; Rhodobacterales; Rhodobacteraceae; NA	0	0	0.000449236	0	0	0	0	0	0	0	0	0	0	0	0	0	0	0	0	0	0	0	0	0	0	0	0.00135796	0	0	0	0	0	0	0	0	0	0	0
Bacteria; Proteobacteria; Alphaproteobacteria; Rhodobacterales; Rhodobacteraceae; Paracoccus	0	0	0.0124289	0	0	0	0	0	0	0	0	0	0	0	0.000991534	0	0	0	0	0	0	0	0	0	0	0.00130823	0.00552236	0	0	0	0	0	0	0.00034132	0.00421418	0	0	0
Bacteria; Proteobacteria; Alphaproteobacteria; Rhodobacterales; Rhodobacteraceae; Rhodobacter	0	0	0	0	0	0	0	0	0	0	0	0	0	0	0.00198307	0	0	0	0	0	0	0	0	0.00987451	0	0	0	0	0	0	0	0	0	0	0	0	0	0.0190485
Bacteria; Proteobacteria; Alphaproteobacteria; Rhodospirillales; Acetobacteraceae; Roseomonas	0	0	0	0.000554499	0	0	0	0	0	0	0	0	0	0	0	0	0	0	0	0	0	0	0	0	0	0	0	0	0	0	0	0	0	0	0	0	0	0
Bacteria; Proteobacteria; Alphaproteobacteria; Rhodospirillales; Rhodospirillaceae; Ferrovibrio	0	0	0	0	0	0	0	0	0	0	0	0	0	0	0	0	0	0	0	0	0	0	0	0	0	0	0.000497918	0	0	0	0	0	0	0	0	0	0	0
Bacteria; Proteobacteria; Alphaproteobacteria; Rhodospirillales; Rhodospirillaceae; uncultured	0	0	0	0	0	0	0	0.00146691	0	0	0	0	0	0	0	0	0	0	0	0.000621987	0	0	0	0	0	0	0	0	0	0	0	0	0	0	0	0	0	0
Bacteria; Proteobacteria; Alphaproteobacteria; Rickettsiales; Rickettsiales Incertae Sedis; Candidatus Odyssella	0	0	0	0	0	0	0.000531381	0	0	0	0	0	0	0	0	0	0	0	0	0	0	0	0	0	0	0	0	0	0	0	0	0	0	0	0	0	0	0
Bacteria; Proteobacteria; Alphaproteobacteria; Sphingomonadales; Erythrobacteraceae; Altererythrobacter	0	0	0	0	0	0	0	0	0	0	0	0	0	0	0	0	0	0	0	0	0	0	0	0	0	0	0	0	0	0	0	0.0216715	0	0	0	0	0	0
Bacteria; Proteobacteria; Alphaproteobacteria; Sphingomonadales; Erythrobacteraceae; NA	0	0	0	0	0	0	0	0	0	0	0	0	0	0	0	0	0	0	0	0	0	0	0	0	0	0	0.00230853	0	0	0	0	0	0	0.00068264	0	0	0	0
Bacteria; Proteobacteria; Alphaproteobacteria; Sphingomonadales; Sphingomonadaceae; NA	0	0	0.00748727	0	0	0	0	0	0	0	0	0	0	0	0	0	0	0	0	0.000699736	0	0	0	0	0	0.00683189	0.0172461	0	0	0	0	0	0	0.00116049	0	0	0.00744826	0
Bacteria; Proteobacteria; Alphaproteobacteria; Sphingomonadales; Sphingomonadaceae; Novosphingobium	0	0	0.000374364	0	0	0	0	0	0	0	0	0	0	0	0	0	0	0	0	0	0	0	0	0	0	0	0.00357596	0	0	0	0	0	0	0	0	0	0	0
Bacteria; Proteobacteria; Alphaproteobacteria; Sphingomonadales; Sphingomonadaceae; Sphingobium	0	0	0	0	0	0	0	0.00250237	0	0	0	0	0	0	0	0	0	0	0	0.000699736	0	0	0	0.0315436	0.026889	0.00138091	0	0	0	0	0	0	0	0	0	0	0	0.0177846
Bacteria; Proteobacteria; Alphaproteobacteria; Sphingomonadales; Sphingomonadaceae; Sphingomonas	0	0.00379075	0.0619946	0.000594106	0.000652681	0	0	0	0	0	0.000835112	0	0	0.000596125	0.00106781	0.0040233	0	0	0	0	0.0511589	0.0326107	0.0192757	0.0914764	0.0376238	0.0237663	0.12199	0.159567	0.0148723	0.0485655	0.0378795	0.0312198	0.0187089	0.0437573	0	0.00753637	0.00286471	0.00893744
Bacteria; Proteobacteria; Alphaproteobacteria; Sphingomonadales; Sphingomonadaceae; Sphingopyxis	0	0	0.0106319	0	0	0	0	0	0	0	0	0	0	0	0	0	0	0	0	0	0	0	0	0	0	0	0	0	0.00299317	0	0	0	0	0.00450543	0	0	0	0
Bacteria; Proteobacteria; Alphaproteobacteria; Sphingomonadales; Sphingomonadaceae; Sphingorhabdus	0	0	0	0	0	0	0	0	0	0	0	0	0	0	0	0	0	0	0	0	0	0	0	0	0	0	0	0	0	0.0434184	0	0	0	0	0	0	0	0
Bacteria; Proteobacteria; Betaproteobacteria; Burkholderiales; Alcaligenaceae; Achromobacter	0	0	0	0	0	0	0	0	0	0	0	0	0	0	0	0	0	0	0	0	0	0	0	0	0	0	0	0	0	0	0	0	0	0	0	0	0.00372413	0
Bacteria; Proteobacteria; Betaproteobacteria; Burkholderiales; Alcaligenaceae; Alcaligenes	0	0	0	0	0	0	0	0	0	0	0	0	0	0	0	0.000360295	0	0	0	0	0	0.00793403	0	0	0	0	0	0	0.00215134	0	0.00538483	0	0	0	0	0	0	0
Bacteria; Proteobacteria; Betaproteobacteria; Burkholderiales; Alcaligenaceae; Oligella	0	0	0	0	0	0	0	0	0	0	0	0	0	0	0	0	0	0	0	0	0	0	0	0	0.0156331	0.0010902	0	0	0	0	0	0	0.00282943	0	0	0	0	0
Bacteria; Proteobacteria; Betaproteobacteria; Burkholderiales; Alcaligenaceae; Paenalcaligenes	0	0	0.00202156	0	0	0	0	0	0	0	0	0	0	0	0	0	0	0	0	0	0	0	0	0.00665158	0	0	0	0	0	0	0	0	0	0.00157007	0	0	0	0
Bacteria; Proteobacteria; Betaproteobacteria; Burkholderiales; Alcaligenaceae; Sutterella	0	0	0.00464211	0	0	0	0	0	0	0	0	0	0	0	0	0	0	0	0	0	0	0	0	0	0	0	0.00176534	0	0	0	0	0	0	0.00389105	0.000743679	0	0	0
Bacteria; Proteobacteria; Betaproteobacteria; Burkholderiales; Burkholderiaceae; Burkholderia-Paraburkholderia	0	0	0	0	0	0	0	0	0	0	0	0	0	0	0	0	0	0	0	0	0	0	0	0	0	0	0.00479812	0	0	0	0	0	0	0	0	0	0	0
Bacteria; Proteobacteria; Betaproteobacteria; Burkholderiales; Burkholderiaceae; Cupriavidus	0	0	0	0	0	0	0	0	0.000356906	0	0	0	0	0	0	0	0	0	0	0	0	0	0	0	0	0.00690457	0.0224063	0.0500903	0	0	0	0	0	0	0	0.0149773	0.000501325	0.019229
Bacteria; Proteobacteria; Betaproteobacteria; Burkholderiales; Burkholderiaceae; Ralstonia	0	0.00208491	0	0	0	0	0	0	0	0	0	0.000112594	0	0	0.00167798	0	0	0	0	0	0	0.0219279	0.0097352	0	0	0.00130823	0.00158428	0	0.00168366	0	0.00603472	0.00225298	0.00565885	0	0	0	0	0
Bacteria; Proteobacteria; Betaproteobacteria; Burkholderiales; Comamonadaceae; Acidovorax	0	0	0	0	0	0	0.000826593	0	0	0	0	0.000619265	0	0	0.00160171	0	0	0	0	0	0	0.0154932	0	0.00411438	0	0.00101752	0.0063824	0	0	0	0	0	0.0095854	0.0466243	0	0	0	0.00135416
Bacteria; Proteobacteria; Betaproteobacteria; Burkholderiales; Comamonadaceae; Aquabacterium	0	0	0	0	0	0	0	0	0	0	0	0	0	0	0	0	0	0	0	0	0	0	0.00515966	0	0	0	0.000724244	0	0	0	0.00519915	0	0	0.00157007	0	0	0.000931032	0
Bacteria; Proteobacteria; Betaproteobacteria; Burkholderiales; Comamonadaceae; Comamonas	0.000903639	0.00104246	0	0	0	0	0	0	0	0	0	0	0	0.000447094	0.0019068	0	0	0	0	0	0	0.0854001	0.00321262	0.00603442	0	0.000436078	0.00271592	0	0	0.00163074	0	0	0	0	0.00210709	0	0	0
Bacteria; Proteobacteria; Betaproteobacteria; Burkholderiales; Comamonadaceae; Delftia	0	0	0.012354	0	0	0	0	0	0	0	0	0.000562968	0	0	0.00419495	0.00216177	0	0.000374392	0	0.000155497	0	0	0	0.0428581	0	0.000654117	0.00896252	0	0	0	0	0	0.00594757	0.0106492	0.00309866	0.0108276	0.0153978	0.0116458
Bacteria; Proteobacteria; Betaproteobacteria; Burkholderiales; Comamonadaceae; Hydrogenophaga	0	0	0	0	0	0	0	0	0	0	0	0	0	0	0	0	0	0	0	0	0	0	0	0	0	0	0.00497918	0	0	0	0	0	0	0	0	0	0	0
Bacteria; Proteobacteria; Betaproteobacteria; Burkholderiales; Comamonadaceae; Methylibium	0	0	0	0	0	0	0	0	0	0	0	0	0	0	0	0	0	0	0	0	0	0	0	0	0	0	0.000678979	0	0	0	0	0	0	0	0	0	0	0
Bacteria; Proteobacteria; Betaproteobacteria; Burkholderiales; Comamonadaceae; NA	0	0	0	0	0	0	0	0	0	0	0	0	0	0	0	0	0	0	0	0	0	0	0	0.00459439	0	0	0.00158428	0	0	0	0	0	0	0	0	0	0.0149681	0
Bacteria; Proteobacteria; Betaproteobacteria; Burkholderiales; Comamonadaceae; Pelomonas	0	0.00274829	0.00621444	0	0	0	0	0	0	0	0	0	0	0	7.62718e-05	0.000180148	0	0	0.0856535	0	0	0.0181795	0.00175234	0	0.00354351	0	0.00570342	0	0.00738939	0.0316975	0	0.00332582	0	0	0.00681706	0	0	0.00532635
Bacteria; Proteobacteria; Betaproteobacteria; Burkholderiales; Comamonadaceae; Ramlibacter	0	0.000568613	0	0	0	0	0	0	0	0	0	0	0	0	0	0	0	0	0	0	0	0	0	0	0	0	0	0	0	0	0	0	0	0	0	0	0	0
Bacteria; Proteobacteria; Betaproteobacteria; Burkholderiales; Comamonadaceae; Rhodoferax	0	0	0	0	0	0	0	0	0	0	0	0	0	0	0	0	0	0	0	0	0	0	0	0	0	0	0.002218	0	0	0.0152882	0	0	0	0	0	0	0	0
Bacteria; Proteobacteria; Betaproteobacteria; Burkholderiales; Comamonadaceae; Roseateles	0	0	0	0	0	0	0	0	0	0	0	0	0	0	0	0	0	0	0	0	0	0	0	0	0	0	0.00158428	0	0	0	0	0	0	0	0	0	0	0
Bacteria; Proteobacteria; Betaproteobacteria; Burkholderiales; Comamonadaceae; Simplicispira	0	0	0	0	0	0	0	0	0	0	0	0	0	0	0	0	0	0	0	0	0	0	0	0	0	0	0.000543183	0	0	0	0	0	0	0	0	0	0	0
Bacteria; Proteobacteria; Betaproteobacteria; Burkholderiales; Comamonadaceae; Variovorax	0	0	0	0	0	0	0	0	0	0	0	0	0	0	0	0	0	0	0	0	0	0	0	0	0	0.00530562	0.00425493	0	0	0	0	0	0	0.000750904	0.0018592	0.00276652	0	0.00248262
Bacteria; Proteobacteria; Betaproteobacteria; Burkholderiales; Oxalobacteraceae; Duganella	0	0	0	0	0	0	0	0	0	0	0	0	0	0	0	0	0	0	0	0	0	0	0	0	0	0	0.00122216	0	0	0	0	0	0	0	0	0	0	0
Bacteria; Proteobacteria; Betaproteobacteria; Burkholderiales; Oxalobacteraceae; Massilia	0.000739341	0	0.00711291	0	0	0	0	0	0	0	0	0.000675562	0	0.000223547	0.00083899	0	0	0	0	0	0	0.0168051	0.00175234	0	0	0	0.00357596	0	0	0	0	0	0	0.00116049	0	0	0.0020053	0.00555204
Bacteria; Proteobacteria; Betaproteobacteria; Burkholderiales; Oxalobacteraceae; NA	0	0	0	0	0	0	0	0	0	0	0	0	0	0	0	0	0	0	0	0	0	0.0166802	0	0	0	0	0.00181061	0	0	0	0	0	0	0	0	0	0	0
Bacteria; Proteobacteria; Betaproteobacteria; Methylophilales; Methylophilaceae; Methylophilus	0	0	0	0	0	0	0	0	0	0	0	0	0	0	0	0	0	0	0	0	0	0	0	0	0	0	0.00086004	0	0	0	0	0	0	0	0	0	0	0
Bacteria; Proteobacteria; Deltaproteobacteria; Bdellovibrionales; Bacteriovoracaceae; Bacteriovorax	0	0	0	0	0	0	0	0	0	0	0	0	0	0	0	0	0	0	0	0	0	0	0	0	0	0	0.000362122	0	0	0	0	0	0	0	0	0	0	0
Bacteria; Proteobacteria; Deltaproteobacteria; Desulfobacterales; Desulfobulbaceae; [Desulfobacterium] catecholicum group	0	0	0.00224618	0	0	0	0	0	0	0	0	0	0	0	0	0	0	0	0	0	0	0	0	0	0	0	0	0	0	0	0	0	0	0	0	0	0	0
Bacteria; Proteobacteria; Deltaproteobacteria; Myxococcales; P3OB-42; uncultured bacterium	0	0	0.00539084	0	0	0	0	0	0	0	0	0	0	0	0	0	0	0	0	0	0	0	0	0	0	0	0	0	0	0	0	0	0	0	0	0	0	0
Bacteria; Proteobacteria; Deltaproteobacteria; Myxococcales; Polyangiaceae; Sorangium	0	0	0	0	0	0	0	0	0	0	0	0	0	0	0	0	0	0	0	0	0	0	0	0.0104917	0	0	0	0	0	0	0	0	0	0	0	0	0	0
Bacteria; Proteobacteria; Deltaproteobacteria; Oligoflexales; 0319-6G20; uncultured Roseobacter sp.	0	0	0	0	0	0	0	0.00599707	0	0	0	0.000394078	0	0	0	0	0	0	0	0	0.0175333	0.00374836	0.00934579	0.0076116	0	0	0	0.0020716	0	0.0119757	0	0.0122304	0	0	0.00384234	0.0182685	0	0
Bacteria; Proteobacteria; Epsilonproteobacteria; Campylobacterales; Campylobacteraceae; Arcobacter	0	0	0	0	0	0	0	0	0	0	0	0	0	0	0	0	0	0	0	0	0.0163324	0	0	0	0	0	0	0	0	0	0	0	0	0	0	0	0	0
Bacteria; Proteobacteria; Gammaproteobacteria; Aeromonadales; Aeromonadaceae; Oceanisphaera	0	0	0	0	0	0	0	0	0	0	0	0	0	0	0	0	0	0	0	0	0	0	0	0	0	0	0	0	0	0	0	0	0	0.000614376	0	0	0	0
Bacteria; Proteobacteria; Gammaproteobacteria; Aeromonadales; Succinivibrionaceae; Succinivibrio	0	0	0	0	0	0	0	0	0	0	0	0	0	0	0	0	0	0	0	0	0	0	0	0	0.00270974	0.000581438	0	0	0	0	0	0	0	0.00143354	0	0	0	0
Bacteria; Proteobacteria; Gammaproteobacteria; Alteromonadales; Idiomarinaceae; Aliidiomarina	0	0	0	0	0	0	0	0	0	0	0	0	0	0	0	0	0	0	0	0	0	0	0	0	0	0	0	0	0	0	0	0	0	0.00102396	0	0	0	0
Bacteria; Proteobacteria; Gammaproteobacteria; Alteromonadales; Shewanellaceae; Shewanella	0	0	0	0	0	0	0	0	0	0	0	0	0	0	0	0	0	0	0	0	0	0	0	0	0	0	0.0011769	0	0	0	0	0	0	0.000955697	0	0	0	0
Bacteria; Proteobacteria; Gammaproteobacteria; Cellvibrionales; Cellvibrionaceae; Cellvibrio	0	0	0	0	0	0	0	0	0	0	0	0	0	0	0	0	0	0	0	0	0	0	0	0	0	0	0.000452653	0	0	0	0	0	0	0	0	0	0	0
Bacteria; Proteobacteria; Gammaproteobacteria; Enterobacteriales; Enterobacteriaceae; Enterobacter	0	0	0	0.00154468	0.00013986	0	0	0	0	0	0	0.00112594	0	0.00342772	0.00152544	0.000660542	0	0	0	0	0	0	0	0	0	0	0	0	0	0	0	0	0	0	0	0	0.00422545	0
Bacteria; Proteobacteria; Gammaproteobacteria; Enterobacteriales; Enterobacteriaceae; Escherichia-Shigella	0.6728	0.182809	0.224993	0.748416	0.589744	0.62043	0.658617	0.608292	0.0900933	0.512621	0.269184	0.518662	0.144021	0.397466	0.385707	0.406173	0.214305	0.986971	0.0179996	0.32872	0.327369	0.0116824	0.00846963	0.0774189	0.0302241	0.155317	0.00466232	0.0441411	0.0607053	0.0833716	0.0245103	0.061045	0.00490819	0.0137211	0.00334655	0.0943	0.00759149	0.00288887
Bacteria; Proteobacteria; Gammaproteobacteria; Enterobacteriales; Enterobacteriaceae; Klebsiella	0	0	0.0112309	0	0.00200466	0	0	0.00526361	0.0170295	0.0122414	0	0.0170016	0.0257007	0.0591654	0	0.00186153	0.00196692	0	0	0.00552014	0	0	0	0	0	0.0125736	0	0.0207691	0	0	0	0.00472052	0	0	0	0	0	0.00442358
Bacteria; Proteobacteria; Gammaproteobacteria; Enterobacteriales; Enterobacteriaceae; NA	0	0	0	0.00289132	0.00414918	0.00224503	0.000236169	0.00142376	0.00412991	0.0113815	0	0.00765636	0.0149355	0.0217586	0.00221188	0.00120098	0.00134108	0	0	0.00629762	0	0	0	0	0	0.00407006	0.0032591	0.00053118	0	0.0143199	0	0	0	0	0	0	0	0.0141284
Bacteria; Proteobacteria; Gammaproteobacteria; Enterobacteriales; Enterobacteriaceae; Pantoea	0	0	0	0	0	0	0	0	0	0	0	0	0	0	0	0	0	0	0	0	0	0	0	0	0.00708702	0	0	0	0	0	0	0	0	0	0	0	0	0
Bacteria; Proteobacteria; Gammaproteobacteria; Enterobacteriales; Enterobacteriaceae; Proteus	0	0	0	0	0	0	0.00218457	0	0	0	0	0	0	0	0	0	0	0	0	0	0	0	0	0	0	0	0	0	0	0	0	0	0	0	0	0	0	0
Bacteria; Proteobacteria; Gammaproteobacteria; Legionellales; Legionellaceae; Legionella	0	0	0	0	0	0	0	0	0	0	0	0	0	0	0	0	0	0	0	0	0	0	0	0	0	0	0.00113163	0	0	0	0	0	0	0	0	0	0	0
Bacteria; Proteobacteria; Gammaproteobacteria; Pasteurellales; Pasteurellaceae; Actinobacillus	0	0	0	0	0	0	0	0	0.000356906	0.00713238	0	0	0	0	0	0	0	0	0	0.00186596	0	0	0	0	0	0	0	0	0	0	0	0	0	0	0	0	0	0
Bacteria; Proteobacteria; Gammaproteobacteria; Pasteurellales; Pasteurellaceae; Gallibacterium	0	0	0	0	0	0	0	0	0	0	0	0	0	0	0	0	0	0	0	0	0	0	0	0	0	0.000363399	0	0	0	0	0	0	0	0	0	0	0	0
Bacteria; Proteobacteria; Gammaproteobacteria; Pasteurellales; Pasteurellaceae; Haemophilus	0	0	0	0	0	0	0	0	0	0	0	0	0	0	0	0	0	0	0	0	0	0.0052477	0	0	0	0	0	0	0	0	0	0	0	0	0	0	0	0
Bacteria; Proteobacteria; Gammaproteobacteria; Pasteurellales; Pasteurellaceae; Mannheimia	0	0	0	0	0	0	0	0	0	0	0	0	0	0	0	0	0	0	0	0	0.00840639	0	0	0	0	0	0	0	0	0	0	0	0	0	0	0	0	0
Bacteria; Proteobacteria; Gammaproteobacteria; Pseudomonadales; Moraxellaceae; Acinetobacter	0	0.00161107	0.0171459	0.000554499	0.000979021	0.000962155	0.00820688	0.00107861	0.00030592	0.00035409	0.000371161	0.00101334	0	0.00245902	0.00816109	0.0179547	0	0	0	0.00163272	0	0.0544762	0.0231698	0.0372351	0.0213653	0.0658478	0.128282	0.07649	0	0.0381695	0.0228391	0.310696	0.142626	0.105604	0.00743679	0.0881946	0.0984745	0.0806175
Bacteria; Proteobacteria; Gammaproteobacteria; Pseudomonadales; Moraxellaceae; Alkanindiges	0	0	0	0	0	0	0	0	0	0	0	0	0	0	0	0	0	0	0	0	0	0	0	0	0	0	0.000588448	0	0	0	0	0	0	0	0	0	0.00264986	0
Bacteria; Proteobacteria; Gammaproteobacteria; Pseudomonadales; Moraxellaceae; Perlucidibaca	0	0	0	0	0	0	0	0	0	0	0	0	0	0	0	0	0	0	0	0	0	0	0	0	0	0	0.00262538	0	0	0	0	0	0	0	0	0	0	0
Bacteria; Proteobacteria; Gammaproteobacteria; Pseudomonadales; Moraxellaceae; Psychrobacter	0	0	0.00224618	0	0.00018648	0	0	0	0	0	0	0	0	0	0.000991534	0	0	0	0	0	0	0.0260511	0	0.017349	0	0.00319791	0.00624661	0	0	0.0143199	0	0.00718807	0	0.000819169	0.00136341	0	0.00358089	0
Bacteria; Proteobacteria; Gammaproteobacteria; Pseudomonadales; Pseudomonadaceae; Azotobacter	0	0	0	0	0	0	0	0	0	0	0	0	0	0	0	0	0	0	0	0	0	0	0	0	0	0	0.000995836	0	0	0	0	0	0	0	0	0	0	0
Bacteria; Proteobacteria; Gammaproteobacteria; Pseudomonadales; Pseudomonadaceae; Pseudomonas	0.0040253	0.00502274	0.00831087	0.000435678	0.00111888	0	0.000236169	0	0	0	0.00148464	0.00219558	0.000290951	0	0.00213561	0.00492404	0	0	0	0	0.214243	0.0246142	0.00282321	0.00672015	0.00875456	0.00356131	0.0144849	0.00563051	0.039566	0.0281812	0.0337016	0.00997747	0.0187089	0.00307188	0	0.000858574	0.00236339	0.00469441
Bacteria; Proteobacteria; Gammaproteobacteria; Thiotrichales; Piscirickettsiaceae; Methylophaga	0	0	0	0	0	0	0	0	0	0	0	0	0	0	0	0	0	0	0	0	0	0	0	0	0	0	0	0	0	0	0	0	0	0.00143354	0	0	0	0
Bacteria; Proteobacteria; Gammaproteobacteria; Xanthomonadales; Solimonadaceae; Polycyclovorans	0	0	0	0	0	0	0	0	0	0	0	0	0	0	0	0	0	0	0	0	0	0	0	0	0	0	0.00144849	0	0	0	0	0	0	0	0	0	0	0
Bacteria; Proteobacteria; Gammaproteobacteria; Xanthomonadales; Solimonadaceae; Solimonas	0	0	0	0	0	0	0	0	0	0	0	0	0	0	0	0	0	0	0	0	0	0	0	0	0	0	0.0020822	0	0	0	0	0	0	0	0	0	0	0
Bacteria; Proteobacteria; Gammaproteobacteria; Xanthomonadales; Solimonadaceae; uncultured	0	0	0	0	0	0	0	0	0	0	0	0	0	0	0	0	0	0	0	0	0	0	0	0	0	0	0.000633714	0	0	0	0	0	0	0	0	0	0	0
Bacteria; Proteobacteria; Gammaproteobacteria; Xanthomonadales; Xanthomonadaceae; Dokdonella	0	0	0	0	0	0	0.000472339	0	0	0	0	0	0	0	0	0	0	0	0	0	0	0	0	0	0	0	0	0	0	0	0	0	0	0	0	0	0	0
Bacteria; Proteobacteria; Gammaproteobacteria; Xanthomonadales; Xanthomonadaceae; Luteimonas	0	0	0	0	0	0	0	0	0	0	0	0	0	0	0	0	0	0	0	0	0	0	0	0.00192004	0.0496092	0	0.00149375	0	0	0	0	0	0	0	0	0	0	0
Bacteria; Proteobacteria; Gammaproteobacteria; Xanthomonadales; Xanthomonadaceae; Pseudoxanthomonas	0	0	0	0	0	0	0	0	0	0	0	0	0	0	0	0	0	0	0	0.000855232	0	0	0.00292056	0	0.00135487	0	0.000362122	0	0	0	0	0	0	0	0	0	0	0.0013993
Bacteria; Proteobacteria; Gammaproteobacteria; Xanthomonadales; Xanthomonadaceae; Stenotrophomonas	0	0	0.0369122	0.000514892	0	0.000721616	0.00312924	0.00267495	0	0.000101168	0	0	0	0.00186289	0.118603	0.0825077	0	0	0	0.000310994	0.00996758	0.0270507	0.0152843	0	0.00437728	0.0423723	0.0426399	0.0976841	0	0.0404627	0.0303593	0.0501019	0.422797	0.116527	0.00805652	0.0868114	0.0162573	0.0692426
Bacteria; Proteobacteria; NA; NA; NA; NA	0	0	0	0	0	0	0	0	0	0	0	0	0	0	0	0	0	0	0	0	0	0	0	0	0	0	0.000724244	0	0	0	0	0	0	0	0	0	0	0
Bacteria; Saccharibacteria; uncultured bacterium; uncultured bacterium; uncultured bacterium; uncultured bacterium	0	0	0	0	0	0	0	0	0	0	0	0	0	0	0	0	0	0	0	0	0	0	0	0	0	0.000363399	0	0	0	0	0.00984124	0	0	0	0	0	0	0
Bacteria; Spirochaetae; Spirochaetes; Spirochaetales; Spirochaetaceae; Treponema 2	0	0	0	0	0	0	0	0	0	0	0	0	0	0	0	0	0	0	0	0	0	0	0	0.00390866	0	0	0	0	0	0	0	0	0	0	0	0	0	0
Bacteria; Tenericutes; Mollicutes; Mollicutes RF9; NA; NA	0	0	0	0	0	0	0	0	0	0	0	0	0	0	0	0	0	0	0	0	0	0	0	0	0	0.000218039	0	0	0	0	0	0	0	0	0	0	0	0
Bacteria; Tenericutes; Mollicutes; Mycoplasmatales; Mycoplasmataceae; Mycoplasma	0	0	0	0	0	0	0	0	0	0	0	0	0	0	0	0	0	0	0	0	0	0	0	0	0	0	0.000905305	0	0	0	0	0	0	0	0	0	0	0
Unassigned; NA; NA; NA; NA; NA	0	0	0.000299491	0	0	0	0	0	0	0	0	0	0	0	0	0	0	0	0	0	0	0	0	0	0	0	0.00199167	0	0	0	0.00334231	0	0	0	0	0	0	0

## Sheet: Table S4
Table S4. List of raw reads of the expressed gene in each calf.
Ensembl	Gene	D0-1-CON	D0-3-CON	D0-5-CON	D0-8-CON	D0-10-CON	D0-12-CON	D0-14-CON	D0-16-CON	D0-18-CON	D0-20-CON	D0-2-SCB	D0-4-SCB	D0-6-SCB	D0-7-SCB	D0-9-SCB	D0-11-SCB	D0-13-SCB	D0-15-SCB	D0-17-SCB	D0-19-SCB	D5-1-CON	D5-3-CON	D5-5-CON	D5-8-CON	D5-10-CON	D5-12-CON	D5-14-CON	D5-16-CON	D5-18-CON	D5-20-CON	D5-2-SCB	D5-4-SCB	D5-6-SCB	D5-7-SCB	D5-9-SCB	D5-11-SCB	D5-13-SCB	D5-15-SCB	D5-17-SCB	D5-19-SCB
ENSBTAG00000000005	GRK3	42	54	64	59	48	56	32	28	29	25	85	19	47	49	46	53	17	25	117	47	51	36	21	40	33	22	38	43	11	2	42	14	26	36	18	28	20	25	22	25
ENSBTAG00000000009	FOXF1	35	60	54	51	54	63	39	17	37	32	85	27	58	56	48	51	27	37	102	37	47	45	28	57	33	38	44	24	15	6	46	16	15	20	28	24	30	20	21	32
ENSBTAG00000000010	UBL7	20	22	27	34	34	39	25	16	27	30	38	18	37	47	22	30	35	31	44	41	42	47	20	41	27	29	37	44	14	21	42	20	16	18	34	26	26	41	30	31
ENSBTAG00000000012	TTC33	6	15	20	13	19	19	11	7	13	5	18	4	10	27	14	20	5	12	20	18	13	15	11	20	10	23	23	16	1	9	23	11	6	8	17	17	11	11	9	9
ENSBTAG00000000013	PRKAA1	34	73	57	68	69	93	56	30	79	51	69	43	98	120	60	73	71	51	89	85	104	83	72	100	79	81	124	98	22	53	131	52	31	39	70	89	93	90	60	78
ENSBTAG00000000014	TXN2	27	44	65	51	68	47	66	33	46	51	61	55	77	82	53	54	56	73	74	61	61	82	46	75	44	43	81	61	31	20	63	26	34	58	83	79	78	62	58	73
ENSBTAG00000000019	SERINC1	92	188	153	136	146	211	98	63	168	86	183	87	217	224	173	139	111	104	244	174	212	223	130	211	121	201	188	176	42	77	214	109	67	90	116	135	148	138	104	160
ENSBTAG00000000020	TRPV3	4	25	19	10	25	26	21	6	19	16	15	16	21	24	9	18	12	16	15	27	16	20	17	20	19	16	16	13	6	4	20	10	4	7	11	12	13	16	9	12
ENSBTAG00000000021	WASHC3	9	16	16	19	16	33	11	24	19	17	17	21	12	36	16	16	12	9	12	30	15	13	17	25	11	11	15	32	5	7	20	9	12	25	27	20	16	19	31	23
ENSBTAG00000000022	NUP37	5	10	10	8	11	14	5	7	7	8	13	3	19	20	9	10	6	12	14	10	13	8	6	11	7	14	10	6	3	4	19	4	7	8	13	9	11	7	10	4
ENSBTAG00000000023	RNF2	31	51	42	48	44	55	29	30	51	28	68	28	72	87	50	48	42	36	68	45	48	81	42	72	36	53	49	53	17	24	55	31	26	25	31	54	61	43	34	50
ENSBTAG00000000024	DYM	31	56	71	60	63	59	53	42	54	52	78	40	75	95	56	57	52	49	78	79	81	84	52	85	65	83	93	70	33	32	89	37	32	60	80	59	43	71	65	62
ENSBTAG00000000025	RAB6A	69	137	147	126	156	161	83	68	138	76	136	82	179	213	144	140	97	118	169	166	179	212	127	189	127	175	207	201	58	84	226	104	67	109	146	167	158	154	130	177
ENSBTAG00000000026	VPS33B	20	28	41	25	29	36	13	14	30	34	38	19	42	53	27	44	32	35	41	43	47	38	32	42	37	48	48	43	14	22	62	17	15	25	42	39	35	42	33	35
ENSBTAG00000000031	TRPV4	4	8	14	9	3	14	6	3	6	5	6	2	12	19	10	11	9	9	5	10	17	19	10	16	18	9	28	19	7	6	22	16	6	6	10	21	10	12	14	14
ENSBTAG00000000032	ABI3	2	8	7	4	5	10	6	3	3	1	12	6	11	7	5	8	12	4	9	8	11	8	6	7	12	9	15	10	4	1	6	3	1	7	12	5	9	13	13	4
ENSBTAG00000000033	PHOSPHO1	6	19	25	12	8	22	19	7	8	3	9	8	20	13	15	4	15	8	18	23	7	10	7	10	6	15	10	11	3	1	14	8	6	13	7	14	10	7	14	13
ENSBTAG00000000037	CWC27	10	13	18	19	15	14	4	6	17	16	24	7	18	16	13	18	11	15	24	15	27	25	17	16	17	14	18	18	10	8	17	8	5	9	20	21	15	7	9	15
ENSBTAG00000000039	SIRT7	15	19	24	24	28	30	17	14	20	12	29	10	33	44	18	23	19	22	39	27	28	47	26	52	23	40	37	44	12	11	34	21	17	12	21	30	27	22	30	31
ENSBTAG00000000040	MAFG	2	10	9	12	9	14	6	5	6	2	9	4	14	15	15	6	12	4	20	11	11	21	9	8	9	14	14	11	3	5	17	6	2	5	8	12	15	19	6	15
ENSBTAG00000000042	PYCR1	56	67	91	39	73	67	45	23	57	43	70	37	130	92	59	75	43	45	90	50	63	77	17	38	52	60	44	53	19	14	45	25	32	20	31	44	44	37	41	42
ENSBTAG00000000049	CCDC77	3	16	14	21	14	18	8	4	11	10	11	9	21	32	14	18	8	11	20	14	21	13	3	18	10	11	11	10	7	5	13	6	4	7	10	10	13	12	13	11
ENSBTAG00000000050	PSMG3	3	6	15	7	7	9	4	15	7	14	10	5	9	27	9	11	8	8	19	16	19	17	8	12	12	14	6	14	8	3	17	10	4	10	10	16	11	14	16	11
ENSBTAG00000000052	PKNOX2	3	7	6	6	4	3	3	1	2	4	7	2	7	7	6	1	4	2	9	6	9	8	3	8	7	10	6	7	2	1	7	1	3	2	2	0	1	3	3	4
ENSBTAG00000000053	FILIP1	30	70	52	49	32	57	21	14	46	13	101	18	45	42	69	20	16	16	86	34	51	28	14	61	27	27	23	29	17	4	23	11	18	22	21	20	15	16	15	23
ENSBTAG00000000054	SNAPC4	21	45	50	32	33	41	30	18	33	17	39	22	64	88	54	32	59	35	87	48	40	42	25	52	32	54	46	29	16	29	47	21	17	24	23	46	38	25	23	46
ENSBTAG00000000056	STRADA	14	27	27	31	29	27	23	16	29	12	22	4	46	45	32	32	30	13	63	25	21	21	18	46	26	28	34	32	13	15	36	15	15	11	18	25	27	17	19	20
ENSBTAG00000000057	THBS3	13	63	13	19	10	24	16	6	20	13	30	8	28	24	23	13	10	13	35	11	32	23	20	27	26	24	21	35	11	9	16	6	20	18	23	15	13	26	12	22
ENSBTAG00000000061	PCDH7	23	62	57	46	47	60	41	21	51	26	90	22	43	55	53	35	32	33	81	42	53	39	21	48	25	41	33	45	11	18	41	10	28	21	26	23	21	28	22	40
ENSBTAG00000000062	RASL12	23	35	28	23	19	27	8	7	29	4	43	11	21	15	26	13	16	10	45	21	29	11	11	15	15	16	8	10	4	5	18	5	8	7	14	11	9	13	6	14
ENSBTAG00000000064	FEN1	5	7	15	2	13	17	10	4	9	10	8	5	19	20	10	11	16	10	15	6	2	32	10	16	14	8	13	11	2	7	16	5	9	6	10	8	12	11	11	13
ENSBTAG00000000065	CRLS1	10	12	25	27	24	28	17	11	23	10	22	15	55	38	30	30	31	24	48	25	21	30	25	20	21	33	21	32	6	14	36	12	6	19	23	35	30	28	17	25
ENSBTAG00000000067	SDF2L1	16	37	49	29	53	29	36	20	27	30	18	25	31	72	36	36	39	53	29	39	17	78	43	35	39	38	23	42	9	27	39	32	15	25	47	63	40	56	43	54
ENSBTAG00000000072	TFB2M	9	11	20	16	19	19	12	18	5	13	26	13	27	34	19	17	18	30	33	21	18	32	21	29	19	23	39	24	11	11	31	7	8	12	20	29	33	22	18	30
ENSBTAG00000000073	LRPAP1	33	74	77	49	63	68	51	42	55	65	70	46	96	86	71	73	66	57	76	68	71	79	36	73	40	74	64	79	16	23	86	40	27	40	48	85	69	73	63	78
ENSBTAG00000000074	NFIA	58	89	95	103	73	112	57	25	75	51	147	44	112	109	126	85	60	45	190	81	83	75	32	92	39	84	69	73	18	31	71	29	37	56	57	65	57	66	49	60
ENSBTAG00000000076	RECK	30	35	27	38	27	59	30	6	37	15	45	20	26	27	39	29	14	16	57	20	29	20	13	19	15	19	29	14	8	12	19	6	15	17	17	12	11	17	12	19
ENSBTAG00000000077	ADSL	52	56	70	57	82	75	53	42	56	53	70	52	98	120	58	53	48	61	69	72	80	153	53	86	60	83	96	92	24	21	113	47	47	68	72	70	77	90	70	86
ENSBTAG00000000078	GLIPR2	27	72	34	54	40	54	36	29	37	24	62	19	43	44	40	37	12	33	63	42	41	40	19	45	44	29	28	32	15	10	55	19	18	26	31	34	27	24	23	24
ENSBTAG00000000079	CCSAP	3	2	8	3	10	4	4	1	10	7	8	3	8	5	10	9	9	2	17	7	8	7	4	3	2	8	7	3	1	5	3	2	3	2	5	2	1	3	1	1
ENSBTAG00000000080	GRWD1	14	18	17	18	21	14	17	11	15	21	21	15	29	49	21	15	13	13	22	18	25	26	14	20	16	21	30	22	8	8	28	16	7	15	17	18	29	29	12	32
ENSBTAG00000000081	CERT1	40	93	78	81	59	87	53	23	66	31	83	40	72	115	69	80	63	56	116	62	99	72	60	92	69	103	107	99	26	18	80	30	25	37	49	64	56	75	61	66
ENSBTAG00000000084	MRPS30	9	11	22	17	17	20	24	15	21	20	13	17	30	52	20	17	21	19	19	26	24	37	23	19	18	19	29	29	9	13	37	12	12	25	14	28	24	20	17	30
ENSBTAG00000000087	HSD17B12	44	88	86	51	76	94	62	30	79	44	61	41	116	151	88	79	70	63	82	96	102	161	97	115	72	112	162	94	30	56	148	79	32	78	92	119	101	110	76	129
ENSBTAG00000000088	ALCAM	34	97	59	61	68	65	44	22	62	29	66	38	74	90	63	57	40	43	123	56	103	104	37	81	51	66	97	80	23	18	81	41	32	45	47	61	56	49	46	55
ENSBTAG00000000090	SEC31B	14	35	34	25	25	39	29	16	34	19	42	13	45	45	35	34	19	25	48	26	25	17	14	38	29	36	29	29	11	11	33	14	13	13	21	26	35	19	17	17
ENSBTAG00000000091	NDUFB8	46	64	78	58	83	58	51	58	67	62	71	61	75	92	53	58	50	65	67	91	53	74	41	56	45	52	64	73	31	25	76	41	43	67	77	70	69	55	75	83
ENSBTAG00000000092	HIF1AN	18	38	39	56	45	44	35	18	31	35	51	21	55	48	27	45	30	32	46	40	40	50	23	44	35	41	67	53	18	23	41	21	16	27	30	43	47	48	31	43
ENSBTAG00000000094	ATPAF1	23	56	67	43	63	83	38	40	59	42	68	53	65	79	49	40	65	46	51	69	55	85	49	82	41	72	75	50	24	24	96	60	19	40	56	64	65	47	42	45
ENSBTAG00000000097	EFCAB14	108	188	292	183	230	226	192	112	198	160	198	119	303	349	174	198	205	201	260	250	230	302	192	194	173	265	343	220	74	110	287	160	83	150	200	251	227	239	156	254
ENSBTAG00000000098	SETDB1	36	60	58	52	35	72	34	20	46	26	51	28	65	82	64	53	41	31	78	56	60	56	44	73	47	60	61	69	21	22	79	28	34	32	43	40	55	32	31	44
ENSBTAG00000000099	CERS2	103	181	220	151	165	245	143	79	167	159	184	120	267	311	159	189	179	146	217	254	273	366	202	295	204	267	282	281	79	108	334	162	94	181	230	296	274	292	181	307
ENSBTAG00000000103	MRPL23	15	20	20	11	18	21	11	9	10	9	19	17	19	15	14	17	13	12	20	24	18	21	7	21	19	13	15	15	5	5	12	10	6	11	19	12	20	21	19	10
ENSBTAG00000000105	RIT1	51	91	97	102	96	105	62	43	75	66	97	64	134	123	83	106	91	67	116	106	141	108	89	164	94	148	110	141	24	58	152	65	34	70	58	105	74	79	80	80
ENSBTAG00000000106	DIPK1C	5	6	10	2	7	8	6	5	4	17	11	3	2	23	3	10	14	4	10	8	7	0	3	5	1	7	4	6	0	0	7	0	1	0	1	1	5	3	4	1
ENSBTAG00000000108	KHDC4	46	141	152	119	143	165	103	60	141	90	137	81	212	244	147	141	168	120	181	142	188	190	111	169	137	196	213	216	60	82	206	109	57	105	130	187	184	149	116	182
ENSBTAG00000000109	NPTXR	11	37	30	27	15	33	18	9	26	13	49	10	26	22	34	8	7	11	53	27	21	17	8	10	7	9	11	6	7	2	6	2	6	11	5	4	5	5	3	7
ENSBTAG00000000111	UGP2	90	146	164	156	141	177	104	85	162	110	159	114	203	236	128	142	129	173	174	180	242	279	177	268	179	214	262	263	71	91	289	145	71	139	175	223	212	216	186	257
ENSBTAG00000000113	ARHGEF2	114	187	221	147	185	193	123	91	165	111	214	103	268	263	212	181	179	132	243	219	251	269	153	202	192	217	248	237	75	95	268	117	98	134	167	189	213	208	177	222
ENSBTAG00000000115	VPS54	38	64	63	62	54	79	58	43	72	43	92	32	84	110	67	68	61	50	104	72	71	104	54	102	63	110	100	106	27	40	109	47	45	54	75	72	75	81	73	84
ENSBTAG00000000120	USP43	28	80	80	45	65	57	46	25	62	41	39	43	94	107	76	87	59	64	51	71	87	91	66	120	58	85	103	104	32	43	99	33	30	54	58	101	96	81	67	106
ENSBTAG00000000125	SPATA5	11	15	26	24	33	27	17	13	23	14	33	15	31	50	24	20	14	18	46	23	33	46	21	34	22	30	28	26	5	12	37	12	16	22	20	24	24	25	20	21
ENSBTAG00000000131	SENP3	23	35	40	34	34	33	24	13	25	19	38	20	65	47	35	34	31	38	63	32	62	63	31	49	37	42	63	41	14	19	33	22	18	27	35	40	41	25	36	47
ENSBTAG00000000132	EIF4A1	164	311	308	183	294	234	195	164	222	220	266	218	390	398	238	229	203	241	280	266	276	759	225	310	326	236	345	266	142	118	434	189	157	256	292	381	279	319	270	348
ENSBTAG00000000133	CD68	6	31	19	11	19	8	10	3	7	7	19	9	24	20	19	16	17	10	14	11	21	33	13	16	54	11	21	23	8	11	25	22	26	6	12	13	9	21	6	27
ENSBTAG00000000134	MPDU1	12	34	28	37	38	24	29	21	20	26	28	16	36	38	19	26	26	28	55	33	41	68	28	28	44	40	38	45	16	19	52	25	9	35	29	42	44	39	48	58
ENSBTAG00000000137	FRYL	249	534	610	567	599	626	419	285	566	446	484	357	688	733	555	548	501	501	606	621	791	639	545	908	497	922	721	904	306	367	946	409	292	501	682	718	718	558	614	611
ENSBTAG00000000139	KMT5A	14	12	26	24	27	36	10	8	27	21	26	13	44	41	28	31	22	24	31	33	38	39	27	40	34	41	28	31	19	11	30	19	13	15	28	35	40	31	35	29
ENSBTAG00000000140	EPHX1	26	52	53	49	47	55	42	27	50	20	47	33	67	57	48	58	34	38	85	48	62	32	29	51	25	52	50	61	17	14	71	19	16	38	40	39	32	56	37	47
ENSBTAG00000000141	NFU1	14	21	17	11	27	29	17	21	12	26	25	33	21	29	12	26	12	23	22	26	33	24	21	27	21	34	24	33	4	14	37	16	19	27	23	20	32	26	31	29
ENSBTAG00000000144	LOC100335205	3	12	11	10	14	12	7	3	14	9	12	5	12	13	7	16	6	6	17	14	16	18	8	19	7	8	11	6	5	9	15	5	5	1	5	13	13	8	4	5
ENSBTAG00000000146	FARP1	119	229	281	200	209	245	179	100	201	171	228	157	315	334	238	248	240	185	296	239	288	282	187	303	175	321	237	296	98	123	350	155	97	164	178	243	282	213	223	244
ENSBTAG00000000147	RIC8B	17	28	27	34	29	40	11	10	38	18	40	18	37	29	22	36	24	17	35	27	46	31	27	25	16	37	34	24	8	14	41	12	16	14	27	24	23	18	31	27
ENSBTAG00000000149	USP40	60	113	111	129	110	123	96	55	117	66	88	74	141	223	123	119	107	115	126	133	153	174	100	160	118	209	161	156	62	84	169	66	59	119	102	158	170	120	118	147
ENSBTAG00000000152	RANBP2	192	350	427	333	410	430	323	162	353	230	401	263	468	487	329	347	283	330	424	418	415	719	306	509	363	491	717	522	159	197	567	295	181	293	370	486	431	474	333	510
ENSBTAG00000000153	LRFN3	3	8	7	6	6	9	4	1	7	6	13	1	9	10	9	7	0	3	16	8	2	4	2	6	4	6	3	8	2	0	5	2	3	2	2	1	3	5	5	5
ENSBTAG00000000157	CCDC138	5	11	7	7	11	10	7	6	6	6	10	7	9	12	8	9	5	12	12	1	10	5	6	7	6	7	2	5	4	4	9	2	3	2	9	7	3	4	8	5
ENSBTAG00000000160	CBS	13	20	43	8	15	8	11	7	16	9	27	6	35	9	18	24	11	18	32	19	31	43	22	28	17	44	28	15	17	16	44	16	9	19	23	41	13	26	12	33
ENSBTAG00000000162	ANAPC16	16	27	28	23	17	30	29	22	27	19	17	11	30	30	26	36	20	29	29	25	25	32	23	32	19	32	21	22	10	17	31	16	10	19	33	24	22	20	28	20
ENSBTAG00000000163	DDIT4	114	163	171	78	140	125	121	61	124	121	141	127	212	179	130	65	111	123	216	102	147	150	87	187	149	137	238	131	53	57	188	53	66	125	100	121	177	134	85	140
ENSBTAG00000000169	ASZ1	2	6	19	9	18	1	2	3	5	4	7	6	4	22	3	13	0	12	13	6	6	9	14	10	14	5	10	3	1	14	18	5	5	12	1	11	2	19	16	25
ENSBTAG00000000170	GSTT4	5	2	9	12	4	8	2	0	5	4	4	2	16	24	5	7	8	12	3	9	6	0	6	21	9	21	1	11	1	2	1	5	2	3	1	8	10	7	0	15
ENSBTAG00000000175	N4BP2	62	117	182	156	167	146	109	78	119	115	139	102	201	199	124	150	112	154	189	182	188	223	166	229	125	169	149	243	55	89	226	103	74	120	146	145	199	172	118	181
ENSBTAG00000000176	SP3	44	121	122	117	102	121	76	50	109	56	87	61	152	145	111	130	90	74	135	103	120	144	110	123	94	118	125	114	42	40	151	64	50	86	90	118	119	121	87	118
ENSBTAG00000000179	RPUSD1	3	3	12	5	5	7	2	3	3	1	5	6	12	5	8	6	5	4	11	6	6	5	1	4	2	4	7	5	0	4	4	2	2	0	2	6	7	9	2	6
ENSBTAG00000000182	SPINT2	145	440	527	348	564	458	382	223	388	471	400	317	626	730	446	513	489	455	574	536	501	533	324	505	322	508	663	530	154	213	576	285	148	293	413	544	528	453	422	522
ENSBTAG00000000184	EIF2AK3	57	103	133	124	128	127	86	50	87	85	108	69	149	142	88	139	114	95	129	145	148	155	111	159	95	142	102	177	40	49	144	63	50	83	99	134	100	103	86	113
ENSBTAG00000000185	SLC6A14	157	355	364	240	275	479	263	221	335	229	253	184	608	618	371	345	449	262	374	339	484	731	496	639	318	605	808	570	171	227	948	401	186	377	503	797	757	464	474	572
ENSBTAG00000000186	FLAD1	13	19	32	17	19	18	18	14	27	25	25	18	38	43	16	18	29	29	33	29	29	29	11	35	18	41	35	34	19	13	48	24	8	23	18	35	36	16	39	17
ENSBTAG00000000191	SLC25A20	24	43	52	25	52	43	29	13	33	25	45	25	66	63	25	56	33	25	44	39	44	61	34	56	57	43	46	46	19	29	74	20	17	49	54	62	51	45	54	62
ENSBTAG00000000195	LOC528802	6	8	12	14	14	20	9	8	18	7	18	9	19	23	14	10	5	9	18	16	8	6	4	10	9	13	9	14	9	4	13	2	4	8	9	9	8	8	7	11
ENSBTAG00000000197	TRMT10A	4	11	13	5	19	4	6	6	5	9	9	9	21	16	12	13	6	9	17	9	19	27	10	20	16	10	17	15	5	3	25	2	9	9	12	15	11	15	4	17
ENSBTAG00000000199	PDP1	8	42	36	25	31	31	28	14	35	31	26	31	44	44	33	29	26	22	39	27	35	38	25	30	21	42	23	23	10	21	27	21	15	22	30	28	28	16	20	24
ENSBTAG00000000201	LTN1	58	92	128	79	80	107	59	47	85	71	94	59	111	121	98	97	75	61	110	115	128	125	92	90	79	135	118	129	26	53	132	61	36	72	89	98	103	95	97	112
ENSBTAG00000000202	SLC25A19	4	13	8	10	15	15	17	5	17	10	10	4	19	21	13	6	5	7	16	15	12	20	14	19	31	24	44	20	3	16	18	10	7	3	19	24	21	17	13	30
ENSBTAG00000000203	ATP6V1G1	39	75	76	87	92	86	52	60	56	66	77	76	116	133	61	97	73	77	91	97	102	135	74	92	84	94	111	107	24	43	119	38	49	84	100	105	100	107	74	96
ENSBTAG00000000204	TMEM268	25	29	28	29	29	40	15	24	26	23	32	24	46	49	28	35	29	26	52	35	49	40	33	54	26	36	62	31	13	14	40	16	18	28	27	41	28	31	29	35
ENSBTAG00000000205	MMD	40	99	66	68	50	83	38	13	42	23	109	26	66	58	60	44	25	35	125	40	66	63	47	96	70	82	67	76	38	15	102	39	38	64	55	65	69	69	64	62
ENSBTAG00000000207	PUDP	18	36	34	26	37	31	24	15	41	26	40	20	60	60	34	52	34	29	34	39	55	92	53	71	41	53	82	75	19	33	74	32	19	26	45	55	48	58	44	76
ENSBTAG00000000210	ARHGAP31	43	103	90	94	77	100	47	39	69	46	94	62	98	96	82	62	54	54	107	79	96	96	61	88	115	126	97	106	25	35	111	46	55	51	71	63	78	67	72	72
ENSBTAG00000000211	SHROOM2	18	60	58	40	45	58	32	34	55	40	39	23	80	87	48	50	53	55	65	57	59	62	36	73	42	64	71	74	27	34	80	32	15	32	37	63	57	53	49	56
ENSBTAG00000000212	NADK	90	198	189	121	162	199	171	101	143	154	201	148	255	309	162	188	210	183	213	224	230	199	134	205	166	199	241	196	68	105	267	131	65	151	171	253	251	182	193	222
ENSBTAG00000000213	TMEM39A	28	53	58	53	54	55	34	21	42	33	57	43	68	82	62	55	51	33	62	53	65	76	33	46	39	75	43	66	19	22	68	41	28	37	50	57	63	55	44	60
ENSBTAG00000000215	GNB1	189	408	402	287	384	422	291	173	367	288	398	215	520	603	397	414	354	331	489	414	423	479	261	498	333	418	470	403	161	190	500	252	171	253	321	459	426	413	356	443
ENSBTAG00000000218	MAP2K5	20	30	41	25	25	42	16	9	31	7	43	13	24	27	31	14	24	25	48	19	29	25	13	32	24	30	26	25	8	11	23	9	16	13	12	23	18	21	18	8
ENSBTAG00000000221	RBM34	5	7	10	6	6	9	2	5	4	8	11	10	15	8	4	11	0	8	11	7	9	11	7	11	7	14	15	6	3	3	18	8	3	6	6	8	10	10	8	13
ENSBTAG00000000222	ARID4B	46	133	103	128	97	137	73	47	123	69	104	60	121	140	104	102	83	94	134	110	160	150	94	160	114	123	164	145	35	50	168	67	59	77	98	107	125	100	85	108
ENSBTAG00000000223	PPM1B	42	104	75	104	66	116	57	41	95	57	96	41	108	134	102	64	78	69	121	98	120	125	84	113	63	125	119	109	38	36	129	55	39	68	58	98	121	83	71	114
ENSBTAG00000000224	TSPAN15	33	91	80	73	89	97	76	55	85	76	94	47	105	138	82	115	86	74	103	105	115	105	74	114	87	114	110	110	40	45	129	54	49	70	81	114	91	93	97	114
ENSBTAG00000000225	POLB	14	25	19	12	24	19	24	7	12	14	13	16	15	30	24	21	14	20	19	14	20	23	4	14	17	12	23	20	6	9	28	13	14	12	14	15	20	21	19	13
ENSBTAG00000000231	BMPR1A	70	136	152	128	110	163	85	62	117	79	146	59	133	146	113	119	69	94	191	108	160	97	77	136	60	157	108	132	41	37	115	60	72	80	103	121	97	79	83	102
ENSBTAG00000000233	OR51E1	1	6	11	6	6	5	4	3	5	3	9	2	3	1	5	3	1	2	10	6	4	3	0	8	3	6	6	4	6	1	8	0	0	4	3	2	3	5	4	4
ENSBTAG00000000236	YWHAZ	85	267	255	150	257	243	151	128	204	166	229	151	355	339	231	185	178	215	286	211	331	571	298	394	270	359	373	324	100	178	487	241	113	207	279	354	322	391	248	426
ENSBTAG00000000240	AKAP7	2	11	8	2	8	11	6	3	4	8	6	3	3	15	7	9	7	8	10	7	16	17	11	14	4	13	20	9	2	5	16	11	5	4	4	8	9	8	6	8
ENSBTAG00000000241	STAU1	67	174	177	138	160	228	143	86	168	106	202	84	231	274	170	169	144	144	247	183	240	223	154	237	139	222	214	178	65	70	222	131	76	138	128	176	165	137	119	185
ENSBTAG00000000243	HEBP2	4	9	16	18	15	22	16	18	20	23	28	24	18	21	16	13	24	11	14	21	11	16	11	26	6	20	14	21	5	9	35	17	12	18	27	12	28	16	7	14
ENSBTAG00000000244	NRXN2	7	13	10	20	4	14	6	2	2	9	22	3	4	12	15	5	5	6	19	9	9	0	3	8	4	8	5	3	0	0	6	0	1	1	2	4	1	5	0	4
ENSBTAG00000000245	NHSL1	76	98	168	120	155	159	107	64	152	120	136	80	190	244	113	121	140	130	128	183	187	160	81	148	114	136	246	152	47	86	143	64	61	82	116	150	127	103	107	116
ENSBTAG00000000250	HDHD3	17	38	47	32	54	48	42	18	31	33	39	28	57	64	33	54	45	58	61	47	43	37	29	67	41	31	68	46	18	31	62	40	23	43	53	43	57	48	40	39
ENSBTAG00000000251	ALAD	44	83	103	101	89	111	98	48	77	70	75	72	120	147	113	92	103	55	103	123	119	36	36	101	37	90	95	113	29	25	101	55	46	68	65	78	100	51	86	53
ENSBTAG00000000252	POLE3	38	54	75	52	53	66	37	29	63	52	65	30	87	93	72	63	56	78	67	70	65	128	59	77	72	59	69	73	29	36	97	48	31	66	65	77	84	89	45	98
ENSBTAG00000000253	PTPRF	360	735	962	654	805	966	747	396	649	494	665	554	1156	1375	700	760	971	607	1047	1037	635	625	387	783	443	721	637	681	235	298	869	392	318	452	492	717	758	560	602	706
ENSBTAG00000000256	TLE1	21	40	40	47	49	51	28	23	34	19	57	20	55	61	41	32	31	38	65	42	38	24	21	38	18	40	36	31	12	10	29	12	18	22	25	42	21	23	23	29
ENSBTAG00000000260	ZNRF2	12	23	32	20	28	14	13	10	23	21	21	15	33	48	28	32	30	19	33	25	25	28	29	32	18	29	35	31	8	15	36	15	15	23	15	25	24	22	25	34
ENSBTAG00000000264	RFX6	3	11	12	14	8	8	6	7	10	8	7	3	12	14	14	8	13	9	11	12	7	9	4	11	6	13	11	14	5	5	11	5	3	4	12	4	7	4	6	9
ENSBTAG00000000266	NAB1	32	70	73	62	56	68	37	32	74	42	63	45	95	80	81	51	60	66	86	61	117	239	83	114	52	115	86	102	32	57	151	79	42	44	81	123	69	164	77	137
ENSBTAG00000000267	SMG6	46	118	113	100	101	117	66	38	123	61	118	43	139	170	90	90	84	79	155	116	144	92	64	106	88	145	104	115	46	44	122	57	47	51	66	90	106	86	63	87
ENSBTAG00000000269	CBWD1	7	12	13	20	15	17	9	5	13	8	21	11	21	9	10	18	13	14	23	12	23	18	13	26	20	30	15	19	5	8	24	7	12	7	16	16	13	25	15	21
ENSBTAG00000000274	YKT6	43	73	95	63	94	79	63	40	66	72	96	51	133	124	90	83	65	91	112	94	94	147	71	107	94	105	135	108	35	52	151	62	40	92	99	121	126	128	78	132
ENSBTAG00000000275	PARP11	25	36	48	29	34	39	27	20	27	27	41	17	38	70	41	32	27	28	47	48	48	36	29	58	40	71	65	55	13	20	58	32	21	24	42	31	37	30	19	35
ENSBTAG00000000277	IL18	1	2	4	4	2	3	3	2	4	5	3	2	6	6	3	1	2	1	1	4	15	11	1	4	10	9	15	6	4	0	11	5	7	4	8	6	9	10	7	8
ENSBTAG00000000279	RAB26	21	35	57	42	50	36	42	22	31	31	51	34	74	73	52	53	31	36	58	76	30	53	19	38	16	31	38	41	13	16	32	30	21	23	22	30	29	36	27	34
ENSBTAG00000000281	MND1	4	2	2	4	2	5	4	4	5	8	3	5	4	6	2	6	1	6	2	4	4	16	5	6	3	4	1	5	1	1	5	4	1	7	7	7	6	5	7	5
ENSBTAG00000000283	CSF1	13	24	29	18	21	16	16	6	11	12	33	11	23	20	23	25	16	12	42	25	19	26	16	38	36	43	71	27	12	7	25	17	11	11	18	15	23	71	17	57
ENSBTAG00000000284	NAALAD2	3	2	3	4	10	14	3	1	7	8	7	4	13	15	5	6	6	4	24	1	9	3	2	5	2	10	3	5	2	3	7	3	0	4	1	5	7	3	4	4
ENSBTAG00000000285	GUF1	20	22	34	32	31	36	22	15	26	22	32	21	43	47	34	24	22	20	44	37	48	35	33	46	26	44	32	30	12	16	34	17	16	22	29	40	25	26	23	14
ENSBTAG00000000286	PFKM	38	84	40	45	41	106	20	17	37	17	105	13	32	42	65	31	18	18	140	29	47	17	18	54	21	33	17	24	7	6	22	12	15	19	7	20	17	16	7	20
ENSBTAG00000000287	GNPDA2	10	12	21	13	17	24	15	10	17	8	25	8	21	27	20	21	5	13	25	20	22	28	11	30	7	16	25	19	5	6	25	14	12	9	17	28	13	14	14	17
ENSBTAG00000000288	UPF2	51	103	95	82	90	106	50	53	77	51	128	45	113	131	100	84	69	89	127	88	124	128	79	120	74	116	159	127	39	46	118	66	38	55	86	92	98	87	64	90
ENSBTAG00000000289	ASB8	14	24	32	19	26	31	12	13	29	26	33	9	34	33	22	31	24	12	38	32	29	24	12	31	11	23	19	37	6	14	40	19	10	17	15	34	39	19	26	21
ENSBTAG00000000290	ATP11B	72	164	184	144	157	191	119	116	155	130	158	109	202	252	161	190	132	143	187	201	208	278	164	257	146	187	205	226	67	90	297	155	68	147	194	232	188	204	199	215
ENSBTAG00000000291	DHTKD1	54	109	99	94	106	118	77	57	93	60	100	62	110	139	96	105	68	75	138	119	152	110	66	135	100	141	153	165	47	48	152	81	47	83	101	127	137	130	106	133
ENSBTAG00000000292	TCIRG1	14	24	30	28	21	31	19	13	21	12	28	14	46	32	30	21	28	15	41	22	58	50	28	40	90	46	75	30	11	14	44	15	23	16	28	41	33	26	14	55
ENSBTAG00000000295	CLHC1	9	20	14	24	24	13	6	9	22	19	18	5	18	28	27	19	7	9	33	13	19	12	13	33	11	19	18	23	1	6	27	15	9	13	19	9	24	15	11	6
ENSBTAG00000000296	IMPDH1	25	46	69	31	58	61	24	22	50	50	57	32	78	104	75	67	59	60	46	66	81	90	57	108	69	78	90	90	34	45	101	46	29	71	63	90	95	91	82	80
ENSBTAG00000000297	ZNF330	9	19	25	13	25	21	18	14	32	22	23	13	46	39	21	28	27	14	40	26	31	44	21	35	21	34	37	28	10	10	22	21	13	16	29	34	20	27	19	20
ENSBTAG00000000300	NEXMIF	8	9	11	6	13	11	6	5	12	11	10	12	16	16	20	9	8	7	15	11	14	13	9	14	5	14	4	9	2	5	9	6	8	8	8	7	9	6	15	17
ENSBTAG00000000305	LMO4	26	50	42	26	26	60	21	19	35	21	43	20	68	53	28	36	23	23	62	30	40	43	18	44	38	24	39	44	11	11	32	16	21	11	21	23	20	25	23	25
ENSBTAG00000000306	ITK	5	4	4	4	2	6	3	2	6	1	6	3	4	11	3	1	2	7	3	9	9	12	15	15	7	11	22	11	1	8	16	14	4	6	12	12	4	10	12	10
ENSBTAG00000000308	ITCH	44	146	160	95	127	109	95	45	131	89	125	99	158	180	116	132	104	108	176	169	156	148	90	128	98	130	140	128	48	46	161	81	62	89	103	115	132	112	99	128
ENSBTAG00000000309	PTPRT	4	8	3	8	8	5	5	2	9	3	7	1	5	5	4	8	6	2	30	4	1	6	3	3	3	1	3	11	1	0	0	0	0	0	1	1	3	2	2	2
ENSBTAG00000000310	MFAP5	13	77	24	33	4	20	18	8	22	5	62	9	30	24	52	6	9	12	53	19	36	22	5	13	5	16	9	6	2	1	12	4	21	11	10	4	3	8	8	19
ENSBTAG00000000312	GRINA	19	37	63	40	52	58	26	14	31	26	38	20	74	57	44	38	53	38	61	47	63	77	39	57	51	55	178	49	19	18	59	37	17	33	47	51	48	71	41	78
ENSBTAG00000000313	NUDT13	6	10	9	16	12	11	5	7	13	12	17	7	17	30	11	10	8	5	12	9	17	6	9	16	17	20	10	18	2	3	15	6	6	9	12	14	13	15	6	14
ENSBTAG00000000315	ECD	17	16	34	34	35	41	14	12	22	23	23	13	34	26	22	30	25	20	37	18	30	35	28	33	23	30	45	39	8	25	41	20	14	21	20	26	31	35	22	34
ENSBTAG00000000317	MAPK8IP1	9	12	6	5	5	8	3	3	9	4	11	2	2	12	7	3	5	6	14	13	6	5	1	2	1	2	0	3	2	2	3	1	6	6	3	3	5	1	3	6
ENSBTAG00000000320	UBAP1	19	57	68	51	55	65	39	21	42	39	68	34	59	91	49	65	49	48	67	55	73	148	42	88	67	69	138	63	24	35	91	57	22	29	53	81	74	91	43	95
ENSBTAG00000000321	TBL2	15	45	44	32	33	52	33	18	52	29	46	33	66	63	34	50	30	37	46	45	45	66	52	53	29	57	77	55	17	18	68	33	23	30	42	57	42	52	42	39
ENSBTAG00000000322	CD2AP	122	306	327	293	269	370	197	134	305	226	259	197	456	476	289	357	289	298	331	354	390	456	319	458	252	423	435	419	98	172	494	235	161	272	280	382	366	385	303	367
ENSBTAG00000000329	MEGF10	4	6	3	20	5	1	5	1	6	7	18	5	5	6	2	10	5	6	10	10	6	0	1	5	2	5	4	2	1	0	3	1	2	0	0	1	0	1	2	0
ENSBTAG00000000330	ALDH16A1	27	43	60	28	54	59	48	24	36	40	39	31	65	85	46	75	74	35	70	54	66	88	32	47	37	61	72	52	19	37	67	37	20	42	51	56	71	63	49	70
ENSBTAG00000000332	ERF	14	36	24	35	33	45	33	18	22	18	40	14	35	47	43	36	46	22	54	30	31	19	21	32	23	30	29	23	8	19	26	15	10	17	19	27	31	20	25	28
ENSBTAG00000000333	ARHGAP20	21	25	19	23	16	21	3	9	24	3	32	6	10	19	14	11	6	9	37	12	24	3	9	7	11	12	7	12	9	2	11	2	12	3	8	5	10	4	8	8
ENSBTAG00000000336	LOC112442378	13	23	0	19	23	19	11	6	3	3	23	14	14	18	33	24	20	4	21	30	57	28	3	55	34	41	34	35	3	2	62	16	13	6	33	38	30	5	15	9
ENSBTAG00000000340	ADNP	80	175	195	150	151	213	133	72	155	103	186	100	199	211	172	172	149	117	220	176	200	210	126	203	116	212	182	225	60	77	194	116	94	128	130	175	143	167	113	150
ENSBTAG00000000341	ISOC1	14	29	18	16	18	17	22	14	21	18	19	20	33	35	24	29	31	20	25	25	22	21	13	25	18	21	21	30	7	6	22	16	10	15	27	26	19	19	9	19
ENSBTAG00000000342	PLOD3	32	65	55	47	54	69	45	29	55	25	61	17	89	86	60	52	47	28	75	30	82	99	35	67	73	87	89	74	12	17	73	29	25	28	31	63	60	56	35	70
ENSBTAG00000000343	ZNHIT1	7	14	10	11	10	14	9	8	8	11	6	13	20	15	13	22	9	12	9	23	7	21	13	17	11	11	11	19	7	7	18	5	7	5	10	8	7	13	12	14
ENSBTAG00000000347	RHOG	14	23	48	27	32	27	25	9	27	22	32	13	36	47	26	38	26	27	38	36	49	60	25	38	52	34	59	36	11	22	56	27	20	35	34	37	31	40	46	54
ENSBTAG00000000355	OXLD1	2	2	3	1	3	2	6	1	8	0	3	1	8	3	1	5	4	7	2	4	8	5	4	8	9	4	9	6	3	0	5	3	0	5	6	4	4	6	5	3
ENSBTAG00000000356	CCDC137	10	12	24	4	15	27	19	9	14	7	14	13	19	42	17	18	7	11	23	25	21	14	13	12	20	26	52	17	13	11	16	13	7	8	9	28	23	20	16	20
ENSBTAG00000000357	PRAG1	18	36	45	20	29	47	26	11	43	16	33	27	59	63	30	43	34	28	49	33	44	92	22	41	32	35	62	40	19	31	53	24	11	28	17	53	33	32	30	52
ENSBTAG00000000359	EIF3J	19	39	30	23	37	38	15	18	21	19	36	16	43	56	30	26	16	18	35	21	51	50	28	47	27	45	56	30	10	21	37	31	11	19	36	49	33	36	18	42
ENSBTAG00000000362	SPG11	60	99	114	79	80	114	69	56	92	72	102	59	121	136	95	106	72	83	162	100	111	105	62	114	79	105	114	105	33	42	103	39	58	70	89	102	99	72	80	88
ENSBTAG00000000363	BDP1	83	192	182	131	153	190	112	70	149	103	189	124	233	236	181	186	136	139	173	170	214	218	130	206	123	191	180	245	69	83	211	96	69	107	109	185	154	162	101	180
ENSBTAG00000000365	TDP2	50	77	91	44	74	107	57	49	57	54	86	79	134	151	82	85	72	109	115	117	126	128	96	106	72	120	179	103	41	68	163	73	45	96	121	142	119	100	88	139
ENSBTAG00000000369	EPS8	153	281	341	241	274	340	229	104	212	202	278	203	363	402	239	246	257	255	274	289	341	356	270	363	135	215	417	278	64	138	429	216	93	165	198	232	343	292	241	306
ENSBTAG00000000371	DIS3L	46	83	76	81	68	86	55	56	79	51	93	51	97	110	78	88	77	53	120	66	79	70	54	91	63	118	89	96	31	25	84	41	36	67	56	51	67	69	56	75
ENSBTAG00000000372	TIPIN	12	24	26	11	19	24	13	10	24	10	16	11	30	40	14	25	8	14	23	19	31	37	16	27	21	26	26	33	6	12	26	17	6	10	15	21	18	18	10	25
ENSBTAG00000000375	SSRP1	72	152	159	107	122	145	108	64	107	68	135	74	205	214	108	135	93	117	197	126	132	201	75	167	110	140	140	118	47	62	173	84	68	80	94	175	122	140	111	126
ENSBTAG00000000379	GOLT1B	16	22	28	19	19	20	18	11	13	18	15	12	29	40	22	28	15	27	33	25	26	46	30	41	29	24	27	35	14	13	40	26	10	19	18	33	27	34	24	35
ENSBTAG00000000382	MED27	25	25	46	36	44	34	28	26	23	27	50	31	42	59	31	37	31	32	40	47	43	50	24	56	30	30	57	31	12	24	48	25	9	22	37	31	31	39	33	44
ENSBTAG00000000385	ZBTB18	23	26	41	41	45	41	28	15	39	24	41	22	54	60	47	44	32	26	44	33	62	64	38	56	35	55	46	45	13	21	62	25	21	32	22	58	41	44	23	54
ENSBTAG00000000387	NICN1	22	59	67	66	54	77	39	18	60	31	77	26	74	85	67	54	53	38	93	71	47	42	40	54	31	57	49	54	14	24	62	27	23	28	30	40	56	35	36	45
ENSBTAG00000000389	ZNF212	8	21	16	18	16	15	8	5	16	8	25	4	18	16	11	12	14	9	18	14	16	12	8	20	10	25	17	14	4	11	22	6	8	8	3	12	13	6	8	9
ENSBTAG00000000390	TPST1	18	29	26	28	23	32	20	14	32	27	35	19	30	33	24	19	35	27	37	35	40	44	15	30	17	42	33	34	12	18	35	15	20	20	27	33	22	31	16	28
ENSBTAG00000000392	ASCC1	10	27	22	21	39	35	9	9	16	20	24	11	28	55	28	24	17	21	35	19	26	15	18	36	13	28	27	26	7	10	37	11	14	9	16	33	29	20	18	24
ENSBTAG00000000393	SSPN	16	23	21	24	10	23	8	11	15	9	39	9	13	12	18	11	6	6	41	18	16	5	4	15	6	9	11	10	2	5	9	0	4	5	8	9	7	8	5	6
ENSBTAG00000000394	BACE2	43	60	101	83	85	78	73	38	75	81	69	50	116	111	95	96	75	68	73	62	67	139	60	70	69	75	106	79	38	43	83	53	56	53	95	133	93	76	79	69
ENSBTAG00000000395	ADAMTS20	18	10	9	9	7	10	7	5	8	2	13	3	7	13	14	6	7	5	16	5	9	2	4	9	10	4	3	4	2	4	6	2	4	1	4	2	2	4	0	2
ENSBTAG00000000396	PIM1	11	30	32	15	36	33	20	10	23	22	35	19	38	49	28	22	33	27	57	20	27	125	40	43	39	41	54	35	7	15	81	42	25	20	23	35	38	54	31	70
ENSBTAG00000000404	NAXE	27	26	34	34	37	33	32	26	30	34	31	43	52	51	40	35	37	44	45	37	40	58	19	45	28	30	44	45	20	21	43	21	19	32	39	49	63	45	49	51
ENSBTAG00000000405	VKORC1	10	20	22	20	27	10	24	14	23	15	23	23	29	22	20	25	15	20	18	21	20	18	8	20	9	23	23	19	5	6	19	15	16	16	11	11	18	14	17	12
ENSBTAG00000000406	GPATCH4	9	13	19	9	13	17	8	6	12	3	19	6	18	20	17	8	13	8	13	16	8	17	12	24	9	16	14	12	10	5	16	6	3	10	3	10	7	6	8	11
ENSBTAG00000000409	CDC40	25	47	46	39	27	45	25	12	33	29	33	24	37	41	36	50	33	37	53	38	55	48	34	58	39	35	52	42	13	19	45	29	20	29	29	46	38	40	31	49
ENSBTAG00000000411	HGS	50	96	83	55	73	110	53	42	76	66	96	49	131	138	78	103	84	74	116	90	104	117	64	112	74	84	111	106	27	37	109	49	37	54	52	104	104	94	65	106
ENSBTAG00000000413	NRTN	4	9	8	3	7	11	12	5	3	4	12	6	11	10	8	4	15	11	8	12	14	3	6	7	6	11	11	13	1	3	10	15	5	6	11	4	11	7	3	11
ENSBTAG00000000414	FUT6	179	422	428	228	475	434	358	180	279	457	333	286	592	586	395	306	499	451	304	368	630	563	316	460	371	745	788	530	172	400	793	423	241	303	479	456	707	616	374	723
ENSBTAG00000000415	ERBIN	220	441	465	422	447	421	295	195	423	371	373	295	518	519	323	460	267	373	511	456	687	532	430	608	321	478	546	587	168	251	650	332	214	292	394	444	486	461	417	464
ENSBTAG00000000417	MRPL12	25	21	50	23	31	29	33	25	26	38	44	34	50	63	29	34	44	48	53	41	36	66	33	61	37	43	45	48	17	16	51	25	21	41	56	46	40	46	62	56
ENSBTAG00000000418	TOX3	10	12	16	24	25	26	14	5	22	15	20	6	31	28	21	17	30	9	18	19	21	21	9	19	10	17	25	18	7	9	26	7	8	9	12	17	12	10	9	16
ENSBTAG00000000421	EEA1	61	126	98	112	105	128	61	58	103	86	107	51	122	143	106	108	80	88	141	89	145	104	81	137	58	126	95	130	37	36	144	81	42	69	89	89	93	89	83	96
ENSBTAG00000000422	TSHZ1	24	51	39	41	44	55	36	17	31	26	55	29	45	45	41	40	30	30	68	50	57	51	18	33	32	42	38	35	16	21	49	25	18	25	25	28	35	31	35	39
ENSBTAG00000000423	RBM4B	16	41	42	30	44	40	24	11	31	23	36	17	44	43	43	37	30	34	57	45	47	29	23	40	24	49	48	37	5	17	44	15	14	22	24	36	39	23	30	31
ENSBTAG00000000428	BAK1	42	73	95	64	114	101	91	66	100	80	91	87	112	169	93	78	109	126	127	115	116	175	112	161	111	118	141	116	48	73	193	98	62	117	118	155	147	191	134	164
ENSBTAG00000000429	DGCR2	126	228	249	183	267	301	152	106	213	176	220	132	367	474	264	233	334	184	316	251	263	177	141	286	157	276	239	277	90	134	227	112	113	144	160	242	237	211	162	216
ENSBTAG00000000432	LOC785621	4	4	11	12	5	5	9	2	1	1	8	6	4	6	3	9	3	4	8	5	21	19	16	14	13	21	21	16	7	8	34	11	5	12	15	22	20	7	15	15
ENSBTAG00000000434	CRYAB	12	74	24	18	7	21	6	13	17	9	35	5	20	23	37	10	7	14	27	16	30	24	4	21	18	50	15	16	8	6	15	12	9	6	8	28	24	18	1	27
ENSBTAG00000000435	TARBP2	10	13	22	7	17	28	8	8	9	19	13	26	22	37	13	12	21	14	31	15	21	27	11	26	18	30	14	23	13	5	16	12	20	15	18	23	34	18	17	12
ENSBTAG00000000436	TNFAIP3	12	30	22	26	26	23	13	11	22	24	28	21	23	46	28	11	30	23	43	35	35	108	25	20	70	40	74	28	23	7	63	28	16	12	24	39	30	62	47	75
ENSBTAG00000000437	FFAR4	13	17	21	18	27	22	18	14	18	18	24	22	26	20	25	24	25	19	25	26	37	67	41	49	20	44	63	43	8	35	45	30	15	16	30	41	26	44	23	44
ENSBTAG00000000439	SFSWAP	26	52	61	41	48	83	40	14	39	27	74	23	90	96	54	38	41	40	71	74	52	46	38	65	39	51	80	64	18	17	64	36	16	30	42	36	47	45	42	44
ENSBTAG00000000442	RBP4	15	21	22	17	22	27	13	10	13	20	29	16	42	26	27	22	17	24	30	26	24	26	5	10	26	12	15	15	8	1	19	6	10	9	11	14	11	9	14	12
ENSBTAG00000000446	ATP11A	54	80	127	56	116	95	65	48	85	76	105	54	167	138	78	125	81	76	147	142	125	102	70	77	88	107	90	74	24	34	105	56	36	39	60	94	72	62	76	87
ENSBTAG00000000447	FRA10AC1	8	13	25	15	14	19	8	10	20	15	14	4	16	20	10	9	11	11	21	14	14	10	14	26	13	15	29	16	5	7	20	10	4	9	18	18	34	13	7	12
ENSBTAG00000000448	BDH1	9	50	38	42	42	49	33	27	41	37	32	25	39	65	46	54	40	45	41	46	114	62	74	115	63	96	103	100	36	51	128	50	19	62	76	105	96	67	72	103
ENSBTAG00000000451	TMEM126A	14	21	35	20	21	17	16	6	14	20	25	17	32	27	27	16	13	13	16	14	20	35	14	30	15	15	18	15	8	6	20	16	16	20	32	30	17	33	28	27
ENSBTAG00000000454	TMEM106C	27	53	59	37	65	56	55	30	40	52	57	34	67	98	54	66	59	55	82	77	81	89	49	82	64	77	59	73	33	30	98	44	44	56	66	94	69	78	70	82
ENSBTAG00000000455	CREBZF	39	84	81	65	75	86	58	31	68	48	99	36	81	121	61	57	62	49	119	71	86	86	52	74	43	85	87	76	19	23	87	45	28	50	36	60	52	62	33	62
ENSBTAG00000000458	DYNC1LI2	40	76	80	61	60	82	39	35	62	47	80	40	87	73	70	66	53	36	104	70	89	97	44	72	55	89	77	69	34	24	78	35	45	41	48	70	57	62	48	67
ENSBTAG00000000459	POMGNT2	2	10	13	13	6	16	9	1	6	4	9	1	6	22	13	9	7	7	15	14	10	19	3	11	5	14	10	10	3	7	10	4	5	7	12	10	15	6	2	8
ENSBTAG00000000460	SYTL2	128	237	280	252	235	289	213	128	262	189	232	188	351	427	232	285	294	218	266	347	340	182	195	354	180	236	281	258	75	96	262	146	108	154	166	240	209	147	179	202
ENSBTAG00000000462	CCDC102A	5	19	21	12	13	16	11	3	13	4	15	7	14	18	12	21	8	4	27	11	15	5	6	13	10	16	23	11	6	9	15	4	10	3	14	9	11	11	5	14
ENSBTAG00000000469	PPP2CA	79	191	214	144	165	212	149	92	148	104	147	109	231	287	159	197	164	164	188	172	183	282	171	240	126	201	239	193	58	104	271	115	80	133	127	200	210	202	140	217
ENSBTAG00000000472	ZNF570	9	15	10	13	10	13	11	6	13	8	19	5	14	22	18	13	5	13	18	10	15	22	8	18	14	21	14	14	5	8	24	12	4	12	8	20	13	7	13	7
ENSBTAG00000000473	ATP10D	18	16	34	27	22	29	18	8	15	18	25	14	44	25	31	15	16	14	24	18	23	31	24	38	36	27	31	28	12	7	42	17	24	15	46	22	30	26	18	31
ENSBTAG00000000475	IMMP1L	11	26	22	16	27	11	8	10	23	14	20	10	21	29	23	15	19	20	27	20	18	26	12	13	20	33	28	28	5	9	28	12	13	18	13	15	18	14	21	18
ENSBTAG00000000477	TLR5	4	2	6	8	7	8	4	3	3	1	10	3	12	15	3	6	4	5	8	10	6	5	5	11	5	9	8	11	1	0	13	4	6	3	2	6	9	5	5	7
ENSBTAG00000000480	IFRD2	23	35	42	45	75	44	42	25	36	34	38	41	73	83	45	45	43	51	69	47	35	59	24	34	34	35	49	33	11	13	41	24	15	24	25	36	30	37	34	37
ENSBTAG00000000483	HYAL1	65	163	170	94	80	187	139	81	99	86	143	128	214	191	168	116	149	124	184	143	129	82	62	120	38	122	203	127	28	58	190	73	63	96	98	128	145	120	117	104
ENSBTAG00000000484	HYAL2	40	75	90	68	76	82	69	46	58	51	103	68	85	97	70	65	97	81	92	90	59	56	26	48	46	80	76	63	18	30	76	44	20	33	49	64	77	46	56	53
ENSBTAG00000000490	RTKN	17	40	29	30	45	34	25	13	26	23	35	22	53	51	43	37	37	21	48	34	30	25	10	28	17	25	24	16	8	11	27	9	10	12	18	35	29	23	29	24
ENSBTAG00000000492	ASNSD1	32	46	54	70	56	48	54	37	62	46	68	36	78	109	56	59	50	49	63	66	81	111	58	100	52	68	117	98	29	41	118	58	35	59	77	66	80	100	74	90
ENSBTAG00000000494	PDE4D	42	77	96	55	78	79	37	31	64	45	72	61	88	81	69	77	49	66	117	94	90	133	64	102	44	70	70	79	31	36	95	59	35	49	56	67	59	66	56	87
ENSBTAG00000000496	SLC12A8	16	39	46	29	28	25	30	25	39	28	37	13	49	39	25	41	41	26	33	55	38	54	20	42	27	53	55	55	17	18	39	30	18	31	27	41	43	41	27	38
ENSBTAG00000000497	AKR1A1	41	55	114	63	106	90	89	52	51	66	56	62	80	124	70	82	92	91	96	85	88	99	71	101	100	83	119	107	28	50	119	69	51	101	112	88	136	132	109	128
ENSBTAG00000000500	PINX1	3	5	4	5	9	3	9	4	11	2	10	4	10	7	2	9	4	8	6	9	8	9	12	9	9	5	18	4	3	1	9	4	4	7	7	9	2	8	7	12
ENSBTAG00000000501	KLHL13	7	16	13	18	10	12	9	8	11	3	25	12	17	21	9	18	6	9	23	20	9	8	5	19	8	8	11	13	8	3	11	3	11	8	11	16	11	6	8	7
ENSBTAG00000000504	GTF2B	15	37	36	32	18	38	17	13	21	19	32	12	36	29	32	30	24	18	28	43	36	39	31	29	23	33	66	41	14	10	41	26	17	24	28	35	33	42	26	36
ENSBTAG00000000505	KYAT3	14	24	9	13	16	14	13	9	23	7	18	11	28	25	18	13	16	9	30	24	22	32	16	29	19	14	34	15	8	7	30	11	9	15	23	16	42	20	21	17
ENSBTAG00000000507	NR4A1	87	950	174	12	246	36	30	35	28	26	258	199	331	114	368	10	159	44	81	20	261	81	8	52	12	30	22	9	24	7	28	29	8	17	9	61	22	23	7	37
ENSBTAG00000000510	ATG101	18	71	30	21	38	18	16	11	27	17	32	23	47	30	37	20	24	17	27	30	27	35	12	28	28	19	30	29	9	8	20	15	6	16	20	19	19	19	20	31
ENSBTAG00000000511	CNST	8	17	20	21	25	21	14	16	28	21	17	7	15	24	15	22	20	21	31	28	33	19	23	36	18	26	17	35	11	20	21	24	7	23	19	23	19	26	9	23
ENSBTAG00000000521	PLEKHA8	21	16	38	24	39	28	34	7	27	16	23	19	26	38	29	37	26	29	34	39	38	34	24	39	23	36	43	53	9	16	35	23	7	24	28	37	34	25	29	35
ENSBTAG00000000524	CSTB	22	15	27	18	43	30	22	13	22	23	23	18	28	50	26	32	15	22	40	39	43	44	29	31	65	41	36	33	10	15	55	24	29	24	32	26	42	41	39	42
ENSBTAG00000000526	TOPBP1	51	92	117	88	121	109	97	58	89	88	76	68	161	144	115	112	94	96	123	93	95	204	94	145	96	104	115	131	35	62	160	69	42	59	104	110	119	97	82	112
ENSBTAG00000000527	ZFAND3	44	58	59	52	55	48	38	13	48	31	67	22	92	87	55	59	39	43	90	61	70	65	46	71	42	78	69	65	18	24	69	33	27	34	45	49	48	52	44	61
ENSBTAG00000000528	MANBAL	15	29	37	28	31	43	24	22	31	30	31	22	48	48	26	35	26	23	37	26	52	70	23	47	30	40	42	55	15	24	52	24	12	35	38	38	38	33	31	41
ENSBTAG00000000529	BTBD9	26	59	71	54	63	67	32	33	51	26	62	30	77	69	27	65	59	38	78	70	79	75	34	75	67	72	55	64	27	19	74	53	28	36	40	54	47	63	45	66
ENSBTAG00000000532	EXO5	5	7	4	5	7	11	6	3	8	7	6	5	6	8	9	5	3	5	8	5	9	8	4	11	9	9	6	15	2	3	5	6	4	5	5	6	9	8	3	6
ENSBTAG00000000536	ZNF395	48	108	97	132	88	142	53	51	83	62	126	84	146	161	100	111	124	56	129	118	94	62	41	98	40	68	66	75	28	24	83	33	47	45	36	66	72	40	55	59
ENSBTAG00000000539	LRRC28	35	62	80	71	76	89	67	40	78	84	68	60	108	118	73	83	69	60	78	86	92	93	61	110	73	86	99	83	42	45	108	42	49	84	91	96	77	99	102	90
ENSBTAG00000000540	RNF112	6	9	16	9	9	20	8	3	5	4	14	6	10	16	8	2	1	2	23	9	6	1	3	6	9	9	4	8	4	5	7	3	5	2	5	10	4	3	5	3
ENSBTAG00000000542	CFAP36	38	59	80	75	50	53	47	44	50	52	66	57	78	111	61	66	58	59	88	58	76	58	41	83	50	61	32	89	29	24	83	35	34	73	75	65	61	55	56	69
ENSBTAG00000000545	PPP4R3B	105	235	240	238	224	251	206	132	205	180	204	132	237	306	209	219	186	209	280	292	307	342	210	275	241	292	282	302	83	112	338	167	107	196	205	272	244	243	200	268
ENSBTAG00000000546	TOB1	29	100	36	28	59	40	17	12	30	38	34	47	109	67	79	40	78	30	32	41	82	28	25	57	18	31	38	46	12	17	54	24	16	27	28	47	42	34	24	35
ENSBTAG00000000548	KLHDC10	25	46	26	44	37	38	30	19	35	22	42	22	51	57	42	37	28	27	50	43	46	47	23	51	35	46	46	48	17	16	61	18	19	28	39	33	32	38	37	38
ENSBTAG00000000550	ATP5F1D	144	218	219	193	234	189	222	145	166	222	228	173	296	300	172	216	215	256	216	278	193	218	156	224	204	165	187	262	99	127	252	146	120	222	242	230	254	237	281	252
ENSBTAG00000000551	SMNDC1	9	22	22	20	17	21	9	14	19	19	28	16	26	24	25	22	19	17	25	15	21	37	14	28	10	20	32	22	8	9	24	15	12	7	21	28	24	22	14	18
ENSBTAG00000000552	DISP2	1	26	13	7	27	5	5	0	5	2	5	22	23	5	24	7	21	3	5	4	22	2	3	5	6	1	12	1	1	2	4	1	1	1	1	15	2	2	7	5
ENSBTAG00000000555	ACO1	125	267	277	210	267	266	200	116	235	180	250	167	318	422	244	241	272	217	319	266	261	282	178	300	197	243	255	268	89	134	347	188	124	181	226	281	312	240	204	241
ENSBTAG00000000559	PLTP	6	20	14	28	18	24	15	11	19	17	24	11	16	25	18	28	21	13	36	23	23	21	16	29	27	13	16	29	10	6	28	12	17	12	15	15	23	13	10	14
ENSBTAG00000000561	OCLN	26	47	65	58	55	69	47	31	61	53	49	25	104	115	55	60	66	61	69	68	106	47	66	72	39	93	89	98	26	44	100	44	23	51	67	76	85	70	68	71
ENSBTAG00000000562	TOMM20	54	85	100	84	90	85	78	44	68	71	98	76	134	137	67	95	68	75	125	101	89	125	73	108	79	84	100	92	22	39	85	67	49	63	67	95	69	70	64	74
ENSBTAG00000000563	MYD88	22	59	73	52	68	87	37	24	59	42	62	39	85	97	57	69	84	54	76	61	85	145	63	91	90	105	144	91	32	49	136	82	52	69	72	93	106	101	50	114
ENSBTAG00000000564	NSG2	7	8	20	14	11	11	10	1	8	3	12	1	7	9	15	10	4	1	27	6	12	3	3	9	5	3	7	3	1	0	2	3	3	9	0	4	1	3	4	3
ENSBTAG00000000565	RFX7	48	113	130	108	107	152	82	51	120	82	115	59	181	163	129	125	101	99	128	133	128	109	76	143	69	141	97	155	60	57	146	66	59	75	104	116	102	88	94	87
ENSBTAG00000000566	CCDC14	10	14	8	10	13	19	6	7	11	7	12	8	15	17	19	11	9	6	33	9	17	12	17	15	17	13	14	12	3	7	29	11	6	12	4	16	11	7	12	9
ENSBTAG00000000569	HES1	23	35	49	40	58	47	37	25	35	49	41	33	54	79	48	60	37	44	40	47	41	41	28	65	39	67	41	51	24	30	44	39	30	29	24	32	31	37	45	39
ENSBTAG00000000570	RET	13	28	25	18	24	24	15	10	16	16	39	8	22	30	31	21	7	15	63	23	20	12	10	26	14	5	11	11	11	5	11	11	10	23	12	13	13	8	19	7
ENSBTAG00000000571	ARHGAP27	42	148	206	125	178	166	124	66	184	99	141	48	228	302	154	157	165	136	194	210	197	233	139	248	143	236	285	227	81	96	226	109	66	117	146	209	211	141	141	198
ENSBTAG00000000575	TNC	380	932	720	513	258	525	187	243	475	208	991	188	829	426	520	260	169	282	1229	310	798	1028	202	522	153	480	348	329	144	76	349	158	160	223	194	290	262	344	230	386
ENSBTAG00000000578	ABHD16A	33	77	75	61	65	90	48	33	64	52	88	42	92	112	77	64	69	59	85	80	96	69	49	95	56	74	95	78	32	31	91	49	29	52	59	82	71	84	74	72
ENSBTAG00000000579	NIPBL	122	300	319	284	318	334	200	152	255	186	282	187	366	386	274	292	217	242	341	322	365	420	244	369	256	350	395	383	121	134	388	186	118	195	236	272	344	294	263	271
ENSBTAG00000000581	DOCK10	37	58	64	61	57	72	44	30	61	42	79	44	87	73	55	57	35	50	131	69	86	134	68	119	96	96	118	65	24	29	102	45	36	62	70	76	42	68	65	99
ENSBTAG00000000582	LY6G6E	2	12	11	25	4	2	10	11	8	15	10	4	17	6	4	5	6	12	6	3	9	2	2	16	4	9	9	6	4	2	8	1	2	0	4	2	3	2	4	1
ENSBTAG00000000586	CPLANE1	122	263	230	206	161	271	100	111	217	95	377	91	243	200	238	130	91	117	423	166	259	136	103	270	90	201	165	201	86	55	182	86	81	123	120	139	154	145	102	133
ENSBTAG00000000588	CHODL	2	10	14	15	4	8	13	5	15	11	13	14	17	13	13	13	6	1	18	14	7	10	16	21	14	11	12	12	2	7	10	5	6	8	10	7	11	6	13	12
ENSBTAG00000000590	POLE	15	36	43	30	34	48	31	21	28	28	29	28	86	61	36	59	28	37	48	33	37	108	34	62	55	46	51	36	12	18	63	18	16	34	48	56	56	41	33	60
ENSBTAG00000000593	ST8SIA1	5	9	9	6	3	4	4	1	5	4	8	4	6	4	8	3	2	3	10	2	8	1	0	1	2	2	2	3	3	2	2	0	3	1	3	0	1	0	2	2
ENSBTAG00000000595	FBN3	14	17	20	13	10	16	6	3	14	4	28	7	23	19	13	17	2	5	39	15	16	1	2	15	7	3	8	1	1	1	4	0	1	4	1	1	2	4	1	4
ENSBTAG00000000597	TMPRSS15	9	10	40	6	5	17	13	4	8	4	7	18	60	27	12	9	6	6	66	13	2	1	3	4	3	5	3	6	1	4	0	3	4	4	0	3	2	3	1	2
ENSBTAG00000000598	CST3	63	124	95	125	94	87	103	76	91	107	126	87	100	125	93	124	88	86	183	136	107	74	43	97	40	82	113	103	33	37	132	49	75	69	99	55	64	99	95	83
ENSBTAG00000000599	CCNI	148	307	281	266	279	377	183	117	269	179	341	138	329	344	297	269	218	176	408	311	380	285	218	349	181	274	250	312	101	120	281	154	140	176	176	230	246	227	197	208
ENSBTAG00000000602	RXRB	27	35	47	29	42	43	23	16	38	30	69	34	57	64	39	36	41	31	67	49	34	28	30	50	31	53	57	48	10	11	41	16	13	14	24	39	45	37	26	29
ENSBTAG00000000603	JAM2	28	43	28	48	30	40	25	15	37	17	58	16	44	32	30	31	27	20	68	35	41	24	16	46	28	37	20	34	12	9	26	8	15	23	13	27	14	13	16	18
ENSBTAG00000000604	GPNMB	4	1	11	13	12	9	4	1	4	7	11	2	6	3	2	19	3	4	7	21	13	6	7	6	2	7	5	4	4	6	6	4	9	2	6	9	3	0	2	5
ENSBTAG00000000605	ATP5PF	55	58	55	70	76	77	68	52	60	58	65	54	82	91	57	74	62	69	65	67	85	110	72	92	63	69	105	104	35	32	108	51	38	83	96	78	69	83	93	85
ENSBTAG00000000607	ABCF2	19	32	28	15	39	36	34	21	29	15	52	17	50	52	27	48	25	36	61	47	36	78	36	56	51	36	63	36	18	31	61	29	20	33	37	52	46	51	31	59
ENSBTAG00000000608	PRCC	19	26	48	44	37	35	26	14	35	30	47	19	63	53	37	39	31	30	63	40	61	47	27	55	33	45	52	55	15	15	65	21	17	30	32	48	54	48	38	43
ENSBTAG00000000613	ELAVL1	24	71	74	54	72	77	51	35	63	32	69	40	73	100	73	54	53	50	72	51	59	73	51	70	65	65	84	61	23	24	86	36	21	40	55	78	57	69	54	61
ENSBTAG00000000616	GPR161	9	17	21	12	23	21	13	6	13	5	24	11	14	12	16	13	12	14	34	13	16	14	9	13	12	15	15	5	4	5	11	6	6	11	11	12	8	11	8	9
ENSBTAG00000000621	CATSPERG	19	30	50	47	43	65	25	11	47	20	37	10	50	77	57	38	52	31	70	43	65	53	28	56	36	73	57	45	14	13	39	30	24	25	29	55	40	40	23	49
ENSBTAG00000000622	RPS17	307	355	419	601	524	377	478	393	415	520	445	493	518	575	417	440	280	470	569	559	398	554	201	426	407	305	353	473	158	130	480	183	404	323	475	290	341	363	407	392
ENSBTAG00000000625	SMAD6	17	39	48	47	41	42	31	27	43	31	57	28	73	75	38	66	52	50	61	56	40	25	29	61	29	29	43	51	15	23	47	22	17	27	22	32	28	35	35	31
ENSBTAG00000000629	MMS22L	11	16	15	18	16	16	10	5	18	9	15	11	29	23	18	18	18	12	25	12	15	44	30	29	14	19	15	25	6	9	32	13	12	17	19	21	16	21	22	27
ENSBTAG00000000630	LSM14A	54	93	102	94	81	106	48	33	76	48	100	65	126	123	93	102	75	70	143	97	152	134	74	144	74	136	135	109	39	52	148	74	35	68	80	114	110	93	69	104
ENSBTAG00000000632	RAD54B	3	5	9	9	4	12	6	3	10	7	6	4	10	10	4	8	12	9	7	10	5	17	6	9	9	7	9	7	2	5	18	7	2	2	13	7	12	12	12	5
ENSBTAG00000000634	MLPH	13	28	35	29	23	35	15	17	32	44	43	30	36	58	32	48	50	55	42	45	69	40	28	68	32	44	51	71	19	46	83	23	13	33	37	49	39	37	25	47
ENSBTAG00000000638	CDT1	11	8	22	4	12	13	11	7	12	9	11	2	19	19	13	21	8	8	17	4	9	17	8	14	8	6	15	5	6	7	15	9	9	6	10	11	15	12	6	15
ENSBTAG00000000639	APRT	28	42	41	42	42	41	36	32	27	26	43	28	50	45	29	49	29	46	56	50	46	107	37	47	53	62	114	58	26	40	93	33	49	48	42	65	64	86	43	83
ENSBTAG00000000640	SELENOS	38	67	82	64	77	51	47	31	46	59	53	50	102	97	80	80	59	88	83	69	73	119	68	90	53	89	80	87	23	41	110	36	26	48	82	104	85	75	55	69
ENSBTAG00000000641	SKAP1	2	2	3	0	3	3	3	3	4	2	4	1	3	4	3	1	1	1	6	2	2	8	1	13	7	6	9	4	3	0	13	4	6	2	11	10	5	3	6	2
ENSBTAG00000000642	INTS1	89	135	148	120	120	138	114	75	103	68	144	86	197	221	128	107	129	124	191	130	116	140	85	152	115	145	153	137	51	62	172	63	54	83	111	152	142	120	95	146
ENSBTAG00000000646	ANAPC4	26	46	42	53	57	59	25	30	38	36	46	23	67	70	44	48	23	32	37	59	60	73	44	62	39	57	37	42	22	22	55	34	22	35	38	60	50	46	47	54
ENSBTAG00000000647	SELENOO	20	31	29	27	33	39	41	28	41	29	40	23	47	47	32	30	35	32	52	35	34	31	21	32	26	30	23	38	5	11	23	17	25	20	20	30	32	26	21	23
ENSBTAG00000000648	ADAMTS5	20	59	32	28	20	30	18	17	25	13	39	22	29	20	32	36	25	14	57	22	24	15	9	27	17	15	13	17	5	3	16	4	22	14	14	10	9	12	9	8
ENSBTAG00000000650	TUBGCP6	28	75	53	46	63	71	54	15	49	25	72	25	101	98	80	56	68	52	104	70	71	77	42	57	32	62	77	49	19	29	71	32	13	30	42	60	86	43	42	62
ENSBTAG00000000653	PPP1R16B	11	19	15	27	12	32	12	10	17	11	29	13	22	12	17	20	18	14	23	22	19	47	34	30	33	34	34	29	9	5	43	22	19	22	30	29	30	29	32	24
ENSBTAG00000000655	MIPOL1	6	10	12	17	14	15	8	4	15	7	8	8	22	19	25	10	11	11	16	13	9	11	3	19	3	13	14	18	9	4	8	4	4	4	8	18	7	9	8	9
ENSBTAG00000000656	NFATC1	15	34	24	14	17	22	11	5	10	5	33	11	19	18	13	9	12	8	30	25	19	23	15	10	15	22	10	15	6	2	15	11	14	11	5	14	13	4	14	15
ENSBTAG00000000658	WDR97	1	12	7	6	1	10	2	1	3	0	4	1	8	11	10	2	8	4	12	6	7	8	0	6	10	9	5	8	2	5	6	1	3	5	5	6	6	9	8	6
ENSBTAG00000000660	FAM83D	7	17	17	10	7	11	3	11	8	10	18	10	25	17	21	10	15	10	20	20	16	25	13	10	11	11	11	10	8	4	19	9	6	8	6	10	11	21	9	9
ENSBTAG00000000662	TCF20	75	127	154	152	120	140	83	73	107	82	161	83	178	175	126	127	120	95	151	152	163	184	94	168	114	175	163	153	39	58	173	79	56	91	90	118	124	133	126	137
ENSBTAG00000000666	GHDC	10	31	19	14	14	34	17	11	24	19	25	14	27	36	33	22	28	23	33	35	36	19	9	26	20	31	36	29	11	11	20	12	15	8	16	24	27	25	18	25
ENSBTAG00000000667	APOL3	5	5	3	5	11	8	9	4	6	8	12	6	9	6	3	16	15	21	11	6	17	14	6	21	6	14	14	12	3	6	30	5	5	4	12	19	7	31	11	32
ENSBTAG00000000668	SLC22A5	57	116	117	105	149	125	79	41	100	74	96	68	158	221	98	175	150	77	107	140	116	34	43	73	40	101	60	66	22	25	68	39	30	26	35	63	73	46	48	47
ENSBTAG00000000670	RRP9	3	10	12	5	13	11	7	6	7	9	13	5	11	11	11	8	2	4	8	14	7	24	4	8	8	11	22	11	2	4	14	7	5	2	11	14	4	10	6	10
ENSBTAG00000000671	PARP3	3	21	20	6	12	15	9	3	7	10	14	9	18	13	7	17	14	8	19	15	17	47	23	31	29	26	23	18	6	7	28	16	6	14	16	24	19	37	12	28
ENSBTAG00000000672	OTULINL	16	34	26	21	34	24	23	17	15	16	42	16	34	29	24	38	14	23	38	28	31	33	13	30	21	19	22	21	5	10	37	21	16	19	13	31	20	36	27	26
ENSBTAG00000000675	PGS1	29	45	49	49	57	63	30	18	47	21	64	18	68	72	37	42	46	33	67	42	62	103	45	66	68	62	64	69	18	11	86	49	19	37	44	54	62	69	39	65
ENSBTAG00000000676	DOP1A	65	128	169	97	162	137	95	64	125	110	122	97	184	205	106	150	108	122	179	154	160	221	100	165	135	142	250	194	53	75	166	92	70	96	100	151	124	144	111	144
ENSBTAG00000000678	CSDE1	318	504	509	449	459	523	337	247	417	282	531	291	582	622	442	412	293	391	647	440	519	596	351	523	366	464	351	523	170	209	516	292	229	359	395	433	394	419	368	412
ENSBTAG00000000679	PGM3	26	41	50	32	50	52	23	18	33	37	38	26	59	65	42	28	42	34	43	37	54	94	41	52	42	60	65	65	16	29	96	32	21	32	34	59	59	61	44	61
ENSBTAG00000000682	RAPGEF6	38	89	101	86	106	93	50	43	96	61	67	82	114	104	83	90	57	53	108	115	89	116	84	101	68	80	108	107	25	38	127	53	32	54	77	85	82	81	85	83
ENSBTAG00000000683	WDR37	26	66	54	47	65	64	39	33	52	32	84	32	89	81	71	42	49	39	70	60	62	78	41	65	46	63	61	58	20	21	62	37	19	22	46	62	56	66	43	62
ENSBTAG00000000684	ARHGEF10L	40	107	100	80	77	102	92	38	84	40	154	63	123	133	84	80	120	29	171	59	54	47	19	128	38	44	80	72	22	17	101	47	54	68	40	40	83	34	46	56
ENSBTAG00000000686	NANP	10	8	17	10	12	20	5	13	20	16	20	10	23	15	13	14	15	10	19	15	19	33	12	20	16	22	22	22	4	7	19	13	14	10	19	15	18	16	5	20
ENSBTAG00000000687	POC1B	20	36	35	31	34	33	42	16	45	28	25	27	56	65	32	45	37	26	40	29	47	76	41	58	34	66	51	57	19	22	42	38	16	30	44	39	47	40	27	39
ENSBTAG00000000694	TAF10	29	58	50	30	42	47	43	18	28	39	45	33	52	73	43	52	39	34	44	46	56	71	29	46	27	36	56	35	15	17	54	30	24	31	46	46	44	44	37	56
ENSBTAG00000000695	UBAP2	40	123	115	103	88	131	74	25	97	50	99	47	145	137	97	94	84	83	142	122	91	149	74	117	94	134	103	111	36	41	97	67	40	58	59	115	75	95	70	118
ENSBTAG00000000696	ILK	77	168	158	121	109	152	100	55	121	85	185	74	159	168	150	134	82	98	244	133	185	147	73	155	102	134	143	132	43	46	125	58	69	87	93	101	104	116	104	110
ENSBTAG00000000697	RRP8	8	18	22	26	12	18	18	6	18	6	28	11	31	21	11	9	13	15	23	16	19	32	9	19	21	23	20	25	6	2	19	6	7	7	14	23	15	17	6	11
ENSBTAG00000000698	MYO18B	5	6	8	6	9	4	4	1	0	4	8	0	4	3	1	12	4	0	3	7	7	4	2	5	5	3	5	3	0	3	10	1	1	2	3	3	3	5	1	4
ENSBTAG00000000699	AOPEP	72	109	113	104	118	127	66	44	82	71	165	79	137	161	117	112	94	69	166	120	121	138	70	120	76	107	123	122	31	39	159	71	49	80	85	114	85	98	81	98
ENSBTAG00000000700	PARVA	211	361	378	239	241	346	172	130	320	166	528	174	438	364	421	297	218	270	519	315	384	279	184	369	180	305	365	340	107	156	365	154	121	179	261	297	271	247	188	264
ENSBTAG00000000703	ST6GAL2	24	62	64	55	40	96	46	39	53	80	31	48	50	102	67	58	75	75	72	70	64	103	69	70	44	152	80	105	24	49	81	64	20	49	70	76	140	116	121	129
ENSBTAG00000000704	GUSB	19	56	45	27	35	37	20	21	28	26	41	22	32	61	48	41	33	38	40	45	50	70	36	58	45	59	44	49	18	37	53	30	27	21	50	43	43	62	40	53
ENSBTAG00000000705	COX7A2L	60	84	65	75	106	108	90	54	112	98	91	71	126	132	101	112	70	99	110	110	111	138	78	123	121	100	88	100	40	55	155	74	62	92	134	101	103	126	130	124
ENSBTAG00000000706	ADAMTS1	103	416	268	167	169	165	99	65	136	73	258	118	219	231	234	97	117	65	274	99	89	54	14	73	54	42	45	43	17	13	39	25	23	34	22	37	32	25	39	28
ENSBTAG00000000707	CCN4	12	11	14	20	16	19	12	5	8	6	16	8	11	16	18	15	5	11	19	22	18	11	7	13	14	9	15	8	2	5	7	9	5	7	6	1	10	10	9	12
ENSBTAG00000000710	PIP5K1C	32	64	57	40	45	58	16	20	35	23	72	21	75	65	67	40	37	24	107	53	58	47	25	52	34	43	36	55	16	17	42	24	17	15	26	48	38	25	30	33
ENSBTAG00000000711	NDRG1	107	217	377	242	167	444	209	141	192	185	378	185	380	488	247	257	391	234	367	324	221	573	213	348	177	243	358	257	66	100	332	178	97	233	207	313	342	423	243	467
ENSBTAG00000000712	FBXW2	44	52	62	67	65	64	53	39	56	47	76	50	92	111	50	55	55	44	92	76	73	78	43	61	47	71	59	75	16	21	80	42	22	43	43	51	60	50	49	56
ENSBTAG00000000713	AGFG2	6	35	22	13	23	17	16	4	22	8	17	9	35	23	21	20	18	16	23	22	19	17	13	15	14	18	23	13	8	10	18	11	13	7	13	17	12	14	13	16
ENSBTAG00000000717	PLPP2	40	93	84	65	93	75	77	47	62	74	79	45	102	117	85	90	106	76	97	110	117	146	54	92	77	86	102	85	40	42	123	51	33	69	84	71	91	101	96	98
ENSBTAG00000000721	GPATCH1	12	24	25	31	28	25	21	7	24	23	21	8	25	34	32	24	23	24	37	44	22	34	16	38	17	33	26	35	8	11	23	24	10	20	20	23	28	28	24	31
ENSBTAG00000000725	USP42	20	39	51	21	33	48	29	16	41	15	42	15	58	59	31	32	36	34	47	42	58	58	29	46	26	36	33	39	13	17	38	23	14	23	22	40	43	34	37	36
ENSBTAG00000000727	RNF169	9	37	23	29	19	37	19	14	22	15	20	24	34	48	32	42	28	17	37	33	31	30	29	31	17	30	42	31	9	9	35	15	7	13	19	33	27	25	23	13
ENSBTAG00000000730	GCG	45	100	199	118	96	188	150	139	293	327	95	188	230	259	223	203	202	195	170	266	94	155	57	138	57	108	130	173	57	48	154	96	40	71	132	112	123	114	114	96
ENSBTAG00000000736	LRP8	11	12	10	6	12	12	12	6	8	6	13	2	11	10	15	11	6	5	14	8	7	29	7	11	22	9	7	11	1	3	14	5	4	8	7	10	6	10	10	14
ENSBTAG00000000737	DMXL2	26	28	35	45	21	50	23	11	32	10	54	9	22	25	33	26	11	15	76	22	34	17	19	33	33	18	22	21	17	2	23	12	19	20	13	16	15	41	8	37
ENSBTAG00000000738	DAPK1	51	88	89	75	83	87	78	39	69	58	90	54	103	105	70	79	64	59	124	67	77	107	55	88	45	83	82	73	34	29	72	43	47	52	69	71	60	78	62	72
ENSBTAG00000000742	AMOTL2	25	38	42	41	24	22	17	14	52	8	31	18	35	38	42	24	17	9	56	22	43	32	9	27	14	27	27	20	13	6	21	7	18	12	15	29	17	19	17	34
ENSBTAG00000000744	DCTN6	13	27	14	24	21	24	22	15	18	15	23	23	38	36	26	12	17	20	25	24	27	41	20	21	16	25	31	36	4	18	35	13	9	16	32	37	21	18	16	23
ENSBTAG00000000745	AQP1	165	422	437	307	412	359	338	157	259	242	305	249	454	608	270	345	400	257	460	439	329	285	119	343	233	237	272	255	68	88	321	163	82	213	131	241	313	245	240	270
ENSBTAG00000000746	KAT2B	46	90	107	86	87	103	57	37	80	48	100	56	111	103	80	64	68	53	152	81	109	86	69	98	83	98	106	84	31	39	91	45	61	38	75	54	60	74	58	79
ENSBTAG00000000748	GAR1	5	4	12	9	14	8	7	5	12	2	5	4	17	11	12	14	8	9	10	5	13	17	12	12	7	18	14	14	2	4	9	12	2	6	13	15	9	10	7	14
ENSBTAG00000000750	MSL2	25	64	64	51	48	68	53	24	51	33	54	32	58	69	41	51	41	42	52	50	69	75	39	62	41	69	61	81	19	17	56	33	23	30	49	59	57	38	40	48
ENSBTAG00000000752	SGO1	9	12	17	8	12	8	4	5	7	3	8	4	12	8	8	13	4	5	12	8	9	30	13	15	10	10	20	14	6	9	16	5	10	13	9	13	8	11	8	8
ENSBTAG00000000753	PIAS4	15	22	32	28	32	38	24	11	30	24	32	11	46	39	17	41	20	28	43	25	35	30	17	38	21	37	42	45	14	6	37	20	10	20	17	41	36	27	21	38
ENSBTAG00000000754	PPP2R5A	108	166	155	151	158	199	113	86	124	107	177	99	200	213	130	159	136	135	177	185	175	189	150	195	114	193	203	176	52	80	221	96	74	111	134	167	168	156	132	162
ENSBTAG00000000758	PACC1	7	20	16	10	14	14	13	6	9	8	16	4	14	18	9	6	12	9	24	16	22	18	8	11	17	13	26	26	3	8	16	14	11	5	8	21	15	7	9	17
ENSBTAG00000000759	NENF	29	49	40	46	59	57	55	33	49	46	54	47	61	53	39	50	46	41	65	65	36	46	26	42	46	29	44	47	14	21	44	19	46	46	42	39	24	38	40	49
ENSBTAG00000000764	GIPC1	20	59	66	42	53	60	46	20	47	43	62	33	87	93	68	46	66	48	55	51	58	79	44	70	61	69	62	69	20	39	86	37	27	39	59	54	67	71	44	54
ENSBTAG00000000767	DCP2	23	34	31	29	27	34	32	10	34	16	25	22	34	46	35	25	24	31	34	54	40	37	19	36	35	44	53	47	15	14	45	18	26	24	26	36	25	24	30	27
ENSBTAG00000000770	PGM2L1	6	12	19	16	20	12	7	9	10	9	20	7	21	24	13	13	16	12	26	20	26	15	9	14	10	17	12	15	4	1	8	5	12	11	8	9	8	9	9	9
ENSBTAG00000000771	DNAJB6	25	72	51	44	46	43	37	29	40	33	59	38	49	71	53	37	55	36	52	54	52	74	46	49	47	82	56	55	19	34	76	37	27	44	41	58	34	62	45	59
ENSBTAG00000000773	TTC9C	9	16	14	18	22	17	12	5	20	15	20	16	25	22	24	21	22	10	19	32	46	29	12	33	19	19	45	37	11	11	32	15	16	21	21	25	21	23	17	21
ENSBTAG00000000778	HSP90AB1	424	854	830	818	730	746	558	356	610	535	766	481	956	1157	760	760	716	652	1030	867	928	1682	705	1131	1069	1401	1372	1144	381	416	1181	601	443	685	837	1406	1038	1159	684	1230
ENSBTAG00000000781	HIP1	14	30	45	23	31	36	20	7	18	4	40	12	27	22	30	24	13	17	57	33	22	37	6	29	33	35	16	19	5	6	21	9	21	13	11	17	14	16	9	18
ENSBTAG00000000782	KDR	93	163	155	97	143	139	79	54	112	88	138	66	179	161	134	99	96	102	211	144	104	132	87	118	146	115	137	106	32	39	119	67	59	68	70	107	89	74	76	95
ENSBTAG00000000783	TGFA	2	5	2	10	12	8	4	3	1	5	4	3	13	5	7	6	8	4	4	6	10	9	3	11	6	13	9	6	3	3	8	3	3	9	6	12	6	11	5	8
ENSBTAG00000000784	MTERF4	13	29	34	24	34	36	15	9	26	18	33	8	40	54	33	26	23	17	40	34	31	49	26	20	35	31	31	34	10	9	42	20	13	23	29	33	33	21	27	40
ENSBTAG00000000785	PASK	13	24	29	19	17	31	25	7	25	13	20	12	31	44	24	23	23	11	35	30	21	23	7	26	15	24	21	13	10	13	17	11	7	11	13	18	18	23	15	16
ENSBTAG00000000786	NQO2	24	34	38	25	22	31	23	20	29	22	47	19	35	37	24	27	33	19	51	37	33	29	19	39	21	23	30	28	6	11	29	13	9	21	14	20	21	22	22	22
ENSBTAG00000000789	PPP1R7	18	30	39	39	52	46	26	11	32	33	44	32	53	65	38	37	26	38	42	46	44	50	32	63	39	45	51	60	16	18	41	24	14	22	31	51	47	35	40	47
ENSBTAG00000000793	LAMC2	46	138	126	80	90	138	87	52	110	98	76	70	170	170	102	119	111	114	118	98	185	255	62	113	79	129	94	122	32	50	124	84	37	62	43	101	99	115	102	129
ENSBTAG00000000795	NMNAT2	8	10	7	8	5	8	8	1	5	2	9	3	7	9	7	14	1	6	19	9	14	2	1	9	5	8	9	4	4	3	3	3	3	2	0	7	0	4	5	7
ENSBTAG00000000797	MRPL9	31	56	67	50	69	63	51	29	50	42	62	49	79	98	39	60	57	61	71	60	71	112	48	71	67	65	76	86	25	39	80	39	25	66	80	66	66	81	59	77
ENSBTAG00000000799	ICA1	34	73	72	62	74	66	42	22	44	61	65	58	114	98	54	77	69	42	85	82	83	119	43	81	39	79	68	87	29	33	92	49	34	58	62	58	56	68	68	47
ENSBTAG00000000801	ZNF583	13	18	31	18	11	20	12	11	16	18	29	15	18	30	14	14	11	18	23	21	30	34	18	22	19	26	27	35	15	8	29	19	10	14	13	26	20	28	13	17
ENSBTAG00000000802	LYVE1	15	24	17	11	15	18	15	14	14	9	31	12	16	15	14	17	11	11	27	16	14	16	5	15	11	15	15	7	4	2	19	10	10	10	9	11	6	9	6	11
ENSBTAG00000000803	ZNF667	5	21	17	20	20	13	11	10	15	6	24	4	9	19	22	23	11	27	19	18	20	17	12	18	11	16	8	19	7	5	10	3	4	13	15	16	14	9	7	8
ENSBTAG00000000804	MOB3B	28	72	78	64	71	95	49	41	48	54	91	45	118	128	95	77	93	57	110	97	80	113	49	88	61	84	113	88	20	46	104	57	25	56	68	84	94	73	72	113
ENSBTAG00000000806	ATAD1	38	59	91	77	76	89	56	36	76	44	84	32	108	113	72	79	62	67	99	82	92	123	79	104	78	110	251	104	17	58	129	54	31	51	53	100	85	73	53	124
ENSBTAG00000000807	TMED3	20	34	38	25	36	32	29	29	23	46	33	30	52	50	40	52	24	39	34	51	48	58	32	37	35	57	45	48	9	10	43	21	25	20	36	44	30	46	39	50
ENSBTAG00000000808	COX14	28	33	34	41	40	35	52	38	54	38	39	26	47	41	33	35	29	47	37	40	61	54	41	54	44	38	43	54	11	28	57	21	22	34	75	58	42	51	40	51
ENSBTAG00000000810	COPE	62	95	128	86	123	91	100	79	79	97	100	99	143	161	119	116	102	90	138	147	99	137	55	115	90	91	115	107	51	51	133	54	63	79	132	107	110	126	121	125
ENSBTAG00000000811	DDX49	10	16	14	7	16	21	10	9	9	8	22	10	25	16	14	20	14	9	19	21	17	20	3	14	19	23	11	15	8	2	15	8	6	10	10	14	11	17	9	24
ENSBTAG00000000813	HOMER3	6	7	5	5	7	5	5	3	3	2	13	3	14	7	8	4	4	6	16	9	10	2	1	7	3	4	10	6	1	4	3	0	6	6	2	3	1	4	2	3
ENSBTAG00000000815	EPHA2	24	34	23	21	25	29	19	8	30	7	32	12	39	38	24	11	22	23	40	20	37	102	11	22	35	48	63	32	16	18	48	20	13	17	13	54	28	44	25	59
ENSBTAG00000000816	PRDM1	14	60	46	36	70	46	23	8	28	27	44	37	54	67	38	51	48	24	55	22	78	168	49	47	63	55	75	47	10	16	128	52	21	33	25	73	45	114	36	94
ENSBTAG00000000817	SYNJ2	56	102	90	89	97	140	86	47	86	74	140	78	126	182	107	97	113	102	132	137	105	185	94	156	82	146	143	131	49	56	194	83	37	75	115	144	137	101	123	156
ENSBTAG00000000819	RFX3	4	10	22	13	11	24	11	9	12	17	13	7	13	29	15	16	5	13	26	21	11	17	11	21	14	12	12	16	6	9	8	3	7	5	16	7	6	6	11	12
ENSBTAG00000000820	GNG11	30	46	36	29	26	42	33	23	42	25	47	36	35	37	34	26	10	22	53	41	41	22	12	30	17	14	38	26	16	8	17	7	27	18	17	18	14	12	15	10
ENSBTAG00000000824	TSEN54	31	34	34	34	36	49	21	25	41	24	29	22	60	49	37	39	28	20	47	50	41	51	34	47	28	68	40	44	8	25	49	38	15	20	26	44	33	44	35	44
ENSBTAG00000000825	MRPS26	23	17	21	26	29	32	25	25	18	23	18	20	34	40	22	24	19	34	33	36	26	27	21	18	21	17	35	20	13	10	41	9	10	15	36	22	26	26	32	23
ENSBTAG00000000827	TAOK1	53	103	99	103	75	138	66	42	95	68	128	57	111	127	95	113	71	105	129	101	128	116	74	122	78	99	112	109	31	38	119	48	46	56	76	87	88	87	66	84
ENSBTAG00000000829	SHPK	12	14	18	15	11	14	8	4	12	5	21	7	14	17	13	14	6	10	14	12	11	8	5	11	6	5	10	15	5	4	11	3	3	6	14	7	14	7	10	9
ENSBTAG00000000830	GPR137B	10	11	17	16	7	15	7	2	14	12	11	7	15	22	14	10	8	12	22	15	25	13	6	16	23	12	13	17	7	8	31	6	4	11	18	17	13	15	12	21
ENSBTAG00000000831	CTNS	15	29	24	13	23	23	18	7	17	16	26	15	31	25	19	27	19	14	36	30	34	37	26	36	24	46	30	41	14	17	44	10	11	22	29	25	27	28	25	25
ENSBTAG00000000833	TAX1BP3	23	65	60	53	56	60	49	42	50	52	58	41	66	73	38	51	50	50	75	72	84	107	65	112	76	71	94	95	22	42	116	54	31	56	89	77	84	85	61	92
ENSBTAG00000000835	BCAS1	36	99	105	72	85	127	44	48	114	113	97	64	131	136	112	86	91	122	95	102	153	114	95	152	64	137	117	145	41	80	185	74	36	55	73	91	73	87	71	123
ENSBTAG00000000836	KRT8	428	1139	1260	856	1243	1295	739	712	1128	1263	1021	912	1768	1870	1171	1206	1311	1393	1199	1216	1402	1712	939	1625	992	1405	2339	1793	523	794	2092	1062	405	1058	1322	1465	1754	1596	1288	1828
ENSBTAG00000000837	PARP1	92	124	125	113	105	144	71	67	111	72	114	56	168	162	117	119	92	92	180	110	124	156	119	172	93	126	135	119	52	62	139	60	59	77	102	116	125	114	95	132
ENSBTAG00000000838	CCDC88C	42	92	125	85	122	104	64	41	100	68	103	56	144	169	116	98	115	87	140	127	152	138	84	128	116	122	163	114	41	53	132	64	34	76	86	127	154	98	110	98
ENSBTAG00000000841	LZTS1	9	16	13	9	17	17	8	4	12	3	24	5	12	14	19	10	5	7	16	14	16	7	5	14	13	5	5	9	6	1	9	5	9	5	6	4	8	7	4	8
ENSBTAG00000000842	UBASH3B	11	12	12	9	14	11	10	11	12	9	15	10	22	20	12	10	13	21	18	20	21	28	8	20	14	13	24	12	4	3	24	8	12	12	9	30	21	18	13	19
ENSBTAG00000000843	NDRG2	51	70	90	59	89	91	62	28	66	50	77	33	136	114	97	106	77	52	125	75	69	73	12	67	31	50	61	53	21	11	35	25	30	36	35	68	43	34	37	42
ENSBTAG00000000848	SNRNP200	202	380	443	293	395	372	270	182	317	243	341	224	496	516	342	355	269	304	547	433	421	511	249	440	298	397	439	402	129	183	504	211	183	270	287	395	408	385	344	378
ENSBTAG00000000851	CYP20A1	20	32	21	29	26	36	20	16	24	21	32	21	34	35	33	25	22	25	44	29	31	35	26	24	23	32	28	22	15	10	35	22	20	12	27	28	15	18	17	18
ENSBTAG00000000854	SEC16B	19	27	12	28	24	28	21	14	36	15	21	19	29	40	26	21	17	16	34	30	28	14	16	27	15	30	12	17	13	8	21	12	8	10	6	13	17	10	15	8
ENSBTAG00000000855	NXN	37	84	58	68	37	82	34	24	43	18	105	28	69	60	52	37	22	32	111	48	50	53	32	55	33	40	39	40	32	9	29	13	25	21	24	28	33	31	17	28
ENSBTAG00000000856	FBXL6	5	15	11	9	14	13	16	3	10	6	14	7	25	16	15	7	16	5	16	15	9	13	10	12	8	14	9	7	4	3	14	7	9	5	8	18	12	12	17	7
ENSBTAG00000000857	GPR172B	21	36	46	18	28	47	18	19	25	22	37	15	56	57	45	39	46	44	57	37	52	42	33	50	49	43	54	38	7	18	36	19	12	24	32	49	33	47	24	35
ENSBTAG00000000859	SLC38A1	28	47	57	45	43	49	32	27	50	30	45	28	72	64	49	34	25	45	71	37	48	86	35	42	36	56	57	57	18	21	50	30	20	24	30	50	39	52	34	56
ENSBTAG00000000871	TRIM27	27	48	61	54	63	59	41	19	66	42	58	47	83	68	68	53	57	47	73	61	59	78	33	70	44	62	54	66	21	21	49	28	27	23	34	42	51	41	39	46
ENSBTAG00000000874	CAST	108	230	237	229	220	261	127	123	197	115	252	135	287	300	237	242	173	125	276	223	284	305	173	261	189	269	232	268	112	72	248	133	109	134	164	209	218	200	146	195
ENSBTAG00000000875	CEP131	12	23	28	20	10	31	13	5	25	13	28	9	31	39	13	18	24	7	35	23	17	19	12	25	15	24	9	18	5	6	21	9	10	6	11	18	19	14	9	20
ENSBTAG00000000878	RB1CC1	64	187	167	157	143	157	112	92	156	132	142	93	167	218	130	168	140	128	228	171	219	231	129	218	142	188	176	206	45	102	209	91	79	103	120	162	167	145	148	164
ENSBTAG00000000879		2	12	8	10	22	11	9	10	11	11	13	6	11	20	10	15	6	13	18	10	7	23	8	10	7	15	12	15	4	2	16	10	3	11	8	13	17	10	5	9
ENSBTAG00000000880	GINM1	34	81	77	55	71	79	45	53	80	56	91	33	94	86	74	84	64	58	93	70	86	83	40	86	32	68	72	89	23	20	76	40	38	44	37	65	58	47	58	62
ENSBTAG00000000892	CGAS	10	5	13	8	5	9	4	4	6	3	6	10	8	23	8	5	3	8	7	6	12	18	4	14	3	9	77	14	3	8	12	5	5	3	3	13	19	15	7	24
ENSBTAG00000000894	PGK1	147	236	323	233	268	310	193	146	209	177	272	196	384	477	193	241	237	236	294	289	207	599	263	328	264	211	348	265	75	119	382	184	119	214	272	338	350	312	252	355
ENSBTAG00000000895	TAF9B	3	9	3	10	2	4	4	5	12	4	6	6	13	11	8	11	8	7	8	15	11	21	5	17	8	3	15	16	5	3	10	7	6	4	2	9	9	17	13	6
ENSBTAG00000000897	IQGAP2	207	493	471	377	445	497	295	263	441	371	349	301	610	770	411	475	435	526	438	562	549	502	474	651	362	590	561	608	177	287	730	372	216	345	405	628	512	474	436	532
ENSBTAG00000000898	F2RL2	14	26	35	21	28	31	15	16	26	23	24	12	40	41	36	28	20	27	32	38	30	64	37	42	28	45	43	43	7	15	42	25	9	32	27	30	33	38	46	38
ENSBTAG00000000900	LRRC8C	10	21	14	18	11	10	13	11	15	10	27	10	8	16	9	19	13	8	20	18	16	32	16	15	16	13	18	24	3	11	17	7	12	7	14	21	12	8	15	16
ENSBTAG00000000902	OGT	202	320	341	369	367	390	261	181	344	228	365	231	449	435	341	353	330	295	470	404	466	398	293	472	304	474	439	416	126	167	443	203	178	230	271	375	351	292	324	328
ENSBTAG00000000905	RAB6B	4	10	8	16	6	7	3	6	5	1	9	3	6	6	3	5	2	6	23	2	12	4	2	9	8	1	5	5	2	2	2	4	2	2	0	3	5	1	0	2
ENSBTAG00000000910	SLC6A7	61	202	138	119	166	185	81	59	176	93	132	71	291	336	144	196	218	137	178	183	257	145	89	225	118	300	194	259	71	116	184	122	63	87	115	233	213	152	134	185
ENSBTAG00000000911	UBE2H	19	62	54	44	40	64	39	22	48	31	79	21	76	75	53	55	63	32	79	44	54	51	31	65	61	55	63	59	16	24	62	26	25	32	39	71	41	44	31	46
ENSBTAG00000000913	UQCR10	57	60	52	58	73	60	71	52	66	65	55	63	67	96	49	65	61	77	54	78	52	91	46	71	67	48	71	77	34	42	87	40	39	78	80	67	82	98	77	95
ENSBTAG00000000917	BMP1	26	65	69	56	45	64	32	16	32	13	70	30	85	74	48	53	38	33	84	51	69	96	35	65	97	74	67	69	22	17	81	38	43	26	42	59	49	56	47	59
ENSBTAG00000000918	ERMARD	12	27	35	32	28	44	19	15	22	24	30	23	34	46	31	35	27	25	35	42	32	37	22	40	19	49	24	28	8	14	28	19	10	19	21	26	35	24	17	18
ENSBTAG00000000920	DNAH17	15	25	24	19	18	18	8	7	24	8	14	14	37	40	16	27	20	11	52	27	20	35	22	14	21	14	34	18	8	6	36	13	12	26	10	11	18	22	17	24
ENSBTAG00000000925	GLT8D2	6	6	6	10	6	9	5	0	4	1	3	3	2	7	6	4	4	3	9	2	4	2	0	7	4	6	2	9	1	2	0	2	3	5	2	1	1	3	7	2
ENSBTAG00000000928	SPECC1	15	28	23	19	38	30	18	11	24	15	22	17	30	36	16	24	23	21	30	25	33	51	27	39	38	43	57	37	13	23	46	14	8	17	26	42	42	49	33	36
ENSBTAG00000000933	CCDC183	4	16	11	5	9	12	9	1	10	5	12	3	11	22	12	11	10	6	20	7	18	6	3	13	5	16	10	10	6	2	13	9	6	7	7	18	13	7	4	10
ENSBTAG00000000937	ITPRID2	135	318	291	321	278	352	197	152	298	199	284	218	375	342	298	309	275	291	328	318	534	561	308	517	280	439	456	497	137	169	714	298	147	274	344	463	444	451	331	475
ENSBTAG00000000939	KIF16B	23	43	68	46	49	51	43	30	53	57	49	28	80	87	57	51	47	44	75	49	75	64	44	85	68	90	47	88	28	28	75	41	25	39	42	53	52	47	50	52
ENSBTAG00000000940	TBCC	14	29	41	32	37	41	33	14	40	32	43	21	49	43	33	48	35	32	68	47	48	54	42	61	34	40	53	57	16	23	58	24	9	29	35	37	39	40	31	38
ENSBTAG00000000941	PLEKHB2	61	133	143	118	149	158	98	58	144	110	127	94	189	193	138	143	121	114	177	157	185	209	152	241	138	225	189	212	75	111	229	113	71	121	151	193	168	195	167	171
ENSBTAG00000000942	SIPA1L2	101	199	235	181	204	234	141	104	210	151	207	147	299	316	223	208	204	210	234	242	250	175	143	304	153	247	220	246	88	136	251	129	104	155	179	257	200	220	195	235
ENSBTAG00000000943	ZNF286A	36	29	37	33	42	48	23	16	24	15	29	29	60	45	31	43	31	22	45	41	44	30	20	39	36	39	42	36	13	8	27	19	25	15	24	29	19	23	17	28
ENSBTAG00000000944	LPCAT1	16	33	45	38	27	40	19	12	32	16	32	8	42	42	25	33	35	13	71	32	44	53	27	50	32	63	37	45	13	17	36	19	26	18	31	44	40	39	29	42
ENSBTAG00000000945	ATP2C2	74	161	125	137	106	170	65	56	101	80	168	62	176	202	177	127	130	82	205	127	177	149	66	148	74	169	143	160	62	79	180	80	66	81	85	121	115	130	80	123
ENSBTAG00000000946	MEAK7	16	41	35	27	32	50	24	18	31	37	42	18	73	47	38	38	30	25	46	59	46	37	23	38	35	49	31	39	18	18	52	19	26	12	33	32	28	38	47	31
ENSBTAG00000000948	RAB2A	56	122	127	95	105	121	70	63	110	112	87	69	171	156	102	123	70	103	153	125	148	157	111	134	96	124	147	143	34	55	180	72	55	82	98	145	122	127	100	153
ENSBTAG00000000949	DNAJC9	9	19	27	24	20	25	14	13	20	12	17	16	35	26	20	20	4	14	27	19	19	30	16	26	15	20	32	25	4	10	23	10	13	13	16	14	19	14	25	15
ENSBTAG00000000950	MRPS16	22	18	25	8	17	28	21	22	14	14	24	20	28	15	10	27	13	16	17	24	24	38	25	29	14	17	39	19	9	7	28	8	13	16	15	19	21	27	21	26
ENSBTAG00000000955	RBM41	6	25	24	15	15	20	20	9	12	3	16	13	23	19	15	29	15	13	36	21	27	25	15	23	26	23	14	17	7	17	29	16	9	16	15	23	19	15	15	15
ENSBTAG00000000957	CDKN2AIP	18	38	34	39	24	26	9	10	34	22	35	17	46	44	26	41	33	26	37	28	38	60	21	37	18	27	90	37	10	9	27	24	12	22	20	29	31	35	21	37
ENSBTAG00000000962	STAP1	12	29	37	31	40	32	34	22	39	20	38	27	44	53	38	44	37	34	30	37	41	81	42	47	24	43	85	41	20	29	57	37	11	26	35	64	54	56	31	60
ENSBTAG00000000967	DET1	3	9	9	6	9	11	9	6	6	6	10	9	11	17	8	9	5	6	12	9	5	9	9	7	8	18	12	14	6	7	16	6	5	7	9	5	8	8	7	7
ENSBTAG00000000974	IARS1	89	113	146	73	135	117	96	49	110	56	139	83	208	146	76	95	64	84	160	106	110	163	82	114	80	114	115	122	41	35	127	64	50	59	109	88	101	81	77	84
ENSBTAG00000000977	CADM1	6	23	24	25	15	35	12	8	18	13	26	2	30	22	23	13	11	4	30	15	18	11	6	17	6	13	23	18	6	3	14	4	5	14	6	16	12	4	8	14
ENSBTAG00000000978	ASH2L	32	38	63	40	44	30	20	18	29	23	39	25	68	72	39	35	33	38	68	49	41	54	26	52	24	55	47	44	17	15	57	31	20	37	28	40	37	39	34	44
ENSBTAG00000000979	SMIM19	40	74	68	47	69	87	29	29	68	43	61	37	92	87	66	58	56	62	73	70	81	58	54	86	54	67	73	76	23	34	69	34	31	51	61	58	64	50	50	47
ENSBTAG00000000981	KLHDC8B	11	27	27	16	22	30	15	8	16	13	29	9	20	26	15	19	11	9	34	22	22	10	7	24	9	15	10	10	5	1	8	7	7	7	16	12	12	14	7	9
ENSBTAG00000000983	ABCC8	8	11	21	13	12	21	16	7	27	10	18	7	38	31	26	21	29	12	46	27	8	12	2	17	11	14	8	14	4	7	10	3	6	5	8	11	17	3	11	8
ENSBTAG00000000985	RAB10	63	126	150	104	128	149	104	64	118	93	124	90	185	210	135	160	121	139	187	141	140	210	103	174	119	158	187	191	53	84	201	95	57	117	139	171	145	171	114	157
ENSBTAG00000000986	USH1C	74	178	208	137	200	223	130	77	196	145	160	108	238	303	128	220	217	139	211	191	256	205	143	275	127	230	268	231	74	108	313	159	64	134	119	234	263	186	173	216
ENSBTAG00000000987	OTOG	10	43	33	24	39	23	17	5	21	19	23	19	24	51	10	34	40	10	43	45	35	10	9	18	18	21	17	18	7	3	22	4	7	6	5	14	10	7	11	9
ENSBTAG00000000988	BRCA2	24	40	46	24	38	43	32	13	34	27	28	28	73	66	42	41	29	35	49	35	47	92	39	51	46	44	42	35	11	16	75	33	23	41	49	56	48	62	34	55
ENSBTAG00000000990	PSMA2	23	29	44	42	50	59	44	39	46	36	47	33	56	59	42	47	30	35	43	46	56	105	42	53	50	48	142	53	26	29	82	25	19	52	58	66	62	91	51	76
ENSBTAG00000000991	MRPL32	7	6	10	3	12	9	8	8	12	8	7	8	7	21	5	10	8	10	10	10	16	11	11	12	13	14	23	17	5	6	17	5	5	10	21	14	22	12	8	14
ENSBTAG00000000993	N4BP2L1	6	21	30	24	26	40	13	10	27	11	21	10	24	31	26	21	20	11	30	24	20	13	18	26	14	21	14	23	5	8	27	10	12	11	12	13	24	10	14	10
ENSBTAG00000000995	TENT5A	29	125	95	66	102	86	74	47	97	48	76	84	117	112	131	73	125	96	102	97	194	249	77	120	73	208	151	151	41	73	200	87	53	44	86	195	94	179	64	176
ENSBTAG00000000998	SLC39A6	15	20	28	21	24	24	19	10	10	12	22	15	32	29	25	26	24	16	26	20	25	35	22	36	22	24	24	32	10	16	26	15	9	22	18	28	27	18	15	22
ENSBTAG00000001000	CA13	13	38	46	41	33	55	37	25	48	35	35	19	77	78	40	49	54	46	27	59	72	60	59	57	43	87	89	74	27	39	83	47	15	25	39	63	67	56	48	62
ENSBTAG00000001002	TCF7	8	23	28	16	23	26	13	8	18	11	24	9	33	28	14	21	16	13	25	21	18	30	21	26	27	18	28	16	17	7	31	17	16	6	16	25	19	15	24	20
ENSBTAG00000001004	ESAM	8	13	17	13	11	12	11	4	9	5	20	10	16	6	9	9	6	5	13	8	7	11	6	17	10	8	9	5	2	1	7	2	9	11	9	12	5	10	4	5
ENSBTAG00000001005	ZNF280B	90	25	20	59	45	39	40	16	22	17	54	8	24	34	17	27	30	28	28	37	21	27	21	32	103	24	45	21	10	6	24	8	32	11	24	18	10	18	17	21
ENSBTAG00000001007	SLC25A43	15	14	8	15	15	21	12	14	12	8	13	12	19	24	16	16	28	21	16	23	54	20	15	26	16	40	19	64	8	20	32	38	8	14	13	21	39	17	14	17
ENSBTAG00000001009	HCLS1	10	15	21	12	20	17	20	10	25	21	32	12	35	38	16	30	6	10	23	30	27	44	14	27	47	19	36	25	14	15	48	20	18	19	26	29	25	17	29	22
ENSBTAG00000001010	ADAMTS18	3	4	8	11	7	6	8	4	4	5	10	6	17	11	2	11	9	3	7	2	13	4	3	10	10	2	10	4	1	0	4	1	4	6	5	3	2	4	6	6
ENSBTAG00000001013	SLC30A5	57	100	136	104	103	118	100	54	90	73	101	78	146	136	115	102	72	86	111	109	121	183	91	121	87	135	111	140	38	51	133	78	47	78	78	138	125	136	99	101
ENSBTAG00000001014	MAPK7	20	48	64	27	43	59	21	17	42	22	51	13	64	63	48	38	42	32	70	41	48	47	17	42	32	35	41	42	12	19	44	16	25	17	23	40	40	17	27	37
ENSBTAG00000001015	TM9SF4	83	223	212	163	207	252	151	92	224	139	197	103	338	378	230	241	232	218	244	233	220	264	161	326	154	337	267	273	92	133	332	157	105	134	183	302	272	219	188	261
ENSBTAG00000001016	NAA35	38	54	83	67	74	77	64	32	81	57	61	38	91	111	74	68	56	46	93	81	46	109	45	80	53	65	86	90	28	37	85	45	32	41	53	67	72	52	49	77
ENSBTAG00000001017	SLK	78	166	154	136	153	206	99	67	132	116	158	82	222	206	142	174	121	117	175	139	212	268	154	212	124	223	249	221	55	89	250	109	81	115	161	186	164	173	141	231
ENSBTAG00000001022	AMDHD2	24	54	66	29	48	59	35	25	49	35	65	17	60	75	48	53	38	54	67	54	74	75	48	64	59	80	83	69	22	22	85	45	31	35	49	94	65	49	65	70
ENSBTAG00000001023	ZNF598	33	81	72	50	73	68	47	34	40	45	99	28	129	139	77	62	76	52	83	57	68	115	54	88	59	82	119	66	24	47	80	58	32	47	47	93	91	71	40	76
ENSBTAG00000001024	ARID1A	159	381	332	240	304	377	235	117	292	201	307	176	431	480	352	333	293	253	453	361	338	355	213	374	249	334	383	312	117	135	357	171	161	189	216	341	326	288	249	292
ENSBTAG00000001027	SERPINH1	225	502	319	344	254	349	171	183	255	215	369	162	379	489	311	287	288	202	494	295	341	282	153	349	444	519	371	327	119	125	300	143	197	188	207	433	274	319	187	302
ENSBTAG00000001028	MAP6	5	9	7	6	4	5	6	0	6	2	9	3	5	7	6	2	3	4	14	5	1	2	1	4	1	0	3	1	0	0	0	0	1	2	1	2	0	1	0	1
ENSBTAG00000001029	RASGRP2	4	10	12	15	6	12	3	2	8	7	17	1	6	12	13	6	4	5	12	9	10	3	4	7	9	11	6	6	3	2	5	2	5	6	4	8	10	4	5	4
ENSBTAG00000001030	MTMR3	71	129	178	119	122	164	80	54	125	59	160	72	176	206	106	106	134	69	226	187	164	124	85	158	99	153	131	136	56	39	129	61	61	73	74	115	96	97	97	112
ENSBTAG00000001032	PYGM	11	19	11	7	6	11	7	5	8	2	14	2	9	6	10	8	6	4	16	7	4	5	2	7	7	8	1	2	3	2	5	2	2	2	5	3	3	3	1	3
ENSBTAG00000001034	IL18R1	19	32	21	22	24	28	11	13	13	17	13	13	24	27	12	25	7	16	16	20	30	38	21	33	21	28	28	10	2	7	24	6	8	12	23	22	12	13	15	23
ENSBTAG00000001035	SF1	103	205	239	154	202	231	124	66	185	135	223	123	348	364	223	191	197	155	296	220	252	353	159	317	174	267	249	233	78	106	281	118	99	114	129	262	221	194	158	213
ENSBTAG00000001036	HIBADH	24	49	57	77	66	69	58	33	52	54	68	51	71	80	59	72	46	83	60	55	64	79	45	67	58	93	80	77	19	22	75	41	30	49	71	86	74	58	55	75
ENSBTAG00000001037	MAP4K2	17	21	18	15	17	24	16	5	13	15	23	13	30	31	19	26	17	12	38	24	27	20	10	21	18	24	16	27	11	12	23	13	9	18	19	19	11	18	15	28
ENSBTAG00000001038	SNRPB	44	64	86	57	72	68	58	41	46	46	69	57	106	97	54	54	41	72	87	60	63	139	48	66	62	62	80	67	30	34	107	37	30	59	74	67	81	77	70	97
ENSBTAG00000001042	MXD1	55	176	126	109	146	140	76	40	110	86	101	91	177	164	109	141	92	120	132	152	206	414	182	218	155	148	368	188	56	98	254	136	23	79	135	167	163	233	127	239
ENSBTAG00000001044	SUPV3L1	15	23	19	23	28	30	7	12	30	13	22	21	21	40	29	22	19	20	30	27	21	40	13	31	16	25	23	33	5	13	33	19	9	15	20	21	29	17	17	27
ENSBTAG00000001050	LDLRAP1	32	71	77	43	100	105	60	28	67	47	76	36	117	130	64	74	82	60	99	85	69	103	59	93	63	116	124	88	21	34	94	50	24	36	43	69	78	85	65	101
ENSBTAG00000001055	HNRNPL	112	247	250	158	244	247	163	82	176	127	253	144	338	319	214	215	181	170	272	217	254	337	175	285	197	262	263	235	85	86	273	143	122	170	187	272	254	217	177	240
ENSBTAG00000001057	ARFGAP3	54	87	113	87	110	109	82	51	75	68	102	65	124	130	79	108	80	100	158	77	109	140	81	114	87	103	112	127	29	48	123	69	58	82	73	93	96	94	56	103
ENSBTAG00000001058	SRPK3	4	14	11	4	4	8	7	1	7	2	11	1	8	5	7	1	5	3	17	3	4	1	2	4	1	6	9	2	2	2	3	0	1	4	3	1	4	5	3	2
ENSBTAG00000001059	IDH3G	42	57	79	46	54	49	61	39	54	36	68	54	68	64	47	59	62	57	78	51	54	69	41	65	46	38	50	56	22	25	61	26	36	36	44	55	45	47	51	42
ENSBTAG00000001060	CXCR4	15	20	29	19	29	21	20	6	13	26	20	21	24	28	17	20	21	14	17	18	23	28	13	19	27	13	31	16	1	4	28	7	10	10	12	8	17	18	15	11
ENSBTAG00000001061	PRKCA	54	128	131	91	86	137	90	70	76	72	124	69	167	194	102	122	79	79	153	128	122	90	79	115	74	107	127	124	31	45	109	56	53	39	70	106	86	66	72	103
ENSBTAG00000001063	HOXA4	3	16	16	9	12	20	4	2	16	6	23	7	19	18	12	13	15	12	19	13	13	8	5	26	14	25	15	12	7	7	13	10	4	5	6	26	12	9	12	19
ENSBTAG00000001066	PILRA	1	3	0	5	3	5	0	1	1	2	3	5	8	5	3	2	1	4	9	5	2	11	3	6	22	8	7	1	0	6	13	5	7	6	3	3	4	5	10	6
ENSBTAG00000001069	TP53	34	42	50	32	56	45	32	18	42	28	44	31	61	86	46	49	31	42	61	48	48	56	27	69	45	51	52	50	27	20	64	25	33	20	37	49	51	34	35	55
ENSBTAG00000001071	WRAP53	24	28	34	25	25	25	16	8	16	21	27	23	41	46	18	22	22	28	42	19	26	41	10	42	31	34	35	28	8	12	38	18	8	19	17	24	24	29	24	18
ENSBTAG00000001074	SAYSD1	2	8	6	4	4	3	8	2	8	5	4	8	4	14	3	2	7	4	3	7	2	5	0	10	6	5	1	6	4	1	6	5	0	6	7	0	7	5	8	6
ENSBTAG00000001076	NLRP6	34	59	99	42	78	84	46	21	58	31	63	32	74	99	35	76	77	58	111	102	66	37	43	70	27	54	74	46	24	31	59	30	14	32	17	51	60	43	46	43
ENSBTAG00000001077	OSBPL5	32	85	63	60	71	87	39	37	54	30	84	34	98	104	50	67	65	59	96	75	88	97	30	83	41	81	89	77	17	22	89	25	41	29	53	79	51	60	68	71
ENSBTAG00000001078	SRL	6	8	13	5	13	10	8	4	14	1	16	4	16	12	11	7	9	8	15	13	10	8	9	10	7	10	6	10	1	5	21	5	4	4	9	11	17	8	6	10
ENSBTAG00000001081	PALLD	195	356	305	277	228	426	180	122	265	118	494	149	363	404	340	194	194	171	608	255	412	317	208	361	179	285	320	240	99	106	309	156	118	199	162	246	236	221	210	288
ENSBTAG00000001083	MAP3K20	62	86	91	95	72	96	68	46	80	70	95	50	108	107	89	85	71	78	132	91	81	88	37	66	59	92	68	83	22	25	77	29	31	33	48	53	56	55	51	69
ENSBTAG00000001086	FHL2	33	82	87	53	53	93	52	37	59	47	94	45	102	79	61	60	57	46	99	79	80	105	48	65	64	74	89	61	31	27	82	38	32	34	44	62	56	58	46	82
ENSBTAG00000001092	PHOSPHO2	2	9	1	6	3	7	6	0	6	3	13	8	9	10	1	9	3	1	6	6	4	10	5	5	8	6	3	5	3	2	10	2	5	10	4	6	10	6	4	5
ENSBTAG00000001093	KLHL23	17	41	28	36	20	35	17	10	34	4	57	10	26	29	38	15	9	7	51	17	33	16	8	35	4	9	11	8	2	1	7	6	6	13	7	5	12	11	5	7
ENSBTAG00000001094	MTUS2	9	5	15	16	7	11	7	3	5	3	19	3	8	8	18	5	6	9	16	15	19	2	3	14	7	6	4	6	2	0	5	0	1	4	5	7	2	1	3	2
ENSBTAG00000001096	PRKRA	4	10	14	16	9	11	8	3	7	2	18	3	13	7	12	7	3	7	14	6	6	7	5	7	8	9	8	3	3	1	5	1	2	8	4	6	2	10	3	6
ENSBTAG00000001097	FKBP7	4	11	8	7	13	15	6	7	5	8	13	6	14	10	11	8	10	10	17	7	7	6	7	7	8	9	4	13	3	6	18	1	7	8	10	9	2	7	6	6
ENSBTAG00000001098	PLEKHA3	10	22	22	20	20	28	14	16	23	10	31	18	30	28	26	20	17	14	46	18	32	25	12	32	12	25	24	29	17	10	30	11	10	13	8	23	22	31	12	31
ENSBTAG00000001100	IL22RA1	21	36	40	24	47	29	31	14	33	22	23	28	62	57	29	46	46	25	39	32	46	105	38	44	34	31	119	39	13	33	76	34	8	20	39	40	61	58	36	44
ENSBTAG00000001101	IFNLR1	11	29	27	25	28	27	23	13	27	23	21	19	49	59	18	30	19	23	34	39	42	41	30	42	32	28	33	26	11	19	37	25	9	18	15	31	31	22	21	37
ENSBTAG00000001104	CMTM4	16	15	32	22	26	34	24	10	26	17	13	19	32	36	24	30	29	23	19	18	21	23	10	21	17	11	16	19	5	8	28	10	10	24	21	18	25	27	11	24
ENSBTAG00000001105	ANXA4	66	137	145	96	144	172	74	81	130	132	130	95	192	207	147	153	118	149	178	164	201	217	149	211	114	214	213	220	52	99	250	128	62	115	153	184	183	186	125	177
ENSBTAG00000001107	CACYBP	26	69	64	76	57	57	42	21	55	48	54	43	79	83	65	63	54	62	71	79	72	126	68	107	98	99	106	111	25	46	108	48	22	79	83	128	103	104	69	116
ENSBTAG00000001108	GMCL1	21	55	46	39	45	41	30	19	34	34	38	38	54	88	46	39	41	34	54	67	65	74	41	76	37	75	73	63	15	24	63	35	25	38	48	52	58	54	58	66
ENSBTAG00000001109	MRPS14	10	11	19	9	18	16	15	9	13	15	13	8	11	22	6	15	11	9	16	15	16	23	3	14	12	11	17	14	5	4	25	9	5	17	21	13	20	12	17	15
ENSBTAG00000001110	SLC16A5	11	25	23	8	31	25	14	11	30	25	20	12	35	44	23	26	19	20	28	30	20	27	12	25	11	12	29	18	9	7	21	17	13	11	13	21	30	22	14	24
ENSBTAG00000001112	SMOX	11	19	23	18	18	19	8	7	4	14	25	10	14	15	16	18	11	9	24	10	12	8	10	16	5	12	11	16	6	8	11	7	10	8	8	8	8	11	3	11
ENSBTAG00000001113	NDUFAF7	6	14	10	5	5	2	9	6	6	7	4	10	14	13	5	10	11	8	10	8	8	8	5	10	9	10	6	11	6	3	16	7	8	5	7	8	9	5	4	15
ENSBTAG00000001114	PRKD3	61	78	63	59	54	68	47	47	56	39	102	51	76	96	78	60	55	49	127	57	73	93	42	90	69	59	68	73	29	26	71	39	38	46	66	49	58	49	57	58
ENSBTAG00000001116	P4HA2	56	131	122	93	78	110	62	42	70	57	138	53	130	106	104	100	68	75	144	99	111	172	64	89	109	133	106	95	32	43	110	42	73	67	65	87	104	107	51	100
ENSBTAG00000001117	ANKRD50	43	129	108	129	118	116	90	41	104	65	132	71	123	101	112	121	68	68	161	125	139	58	61	112	53	92	62	113	39	38	92	41	43	58	84	71	53	58	62	68
ENSBTAG00000001119	ANKRD13B	3	8	5	4	2	8	6	2	7	6	10	3	9	8	12	6	4	4	18	9	5	2	3	3	3	6	6	2	1	2	4	2	1	2	2	2	5	2	0	1
ENSBTAG00000001120	CORO6	7	8	7	8	10	24	6	4	7	6	25	2	4	17	9	12	10	6	13	7	10	4	4	7	9	8	5	8	0	2	1	4	2	1	5	7	5	2	3	4
ENSBTAG00000001123	SNRNP48	15	37	29	38	20	23	16	8	23	5	47	15	34	35	43	20	23	18	37	28	32	22	27	32	20	25	40	36	10	11	37	11	8	18	19	35	26	29	21	20
ENSBTAG00000001124	GALC	8	26	13	17	16	11	5	9	20	10	20	14	22	31	18	19	16	7	31	17	10	5	4	15	15	9	16	17	7	6	14	4	5	6	2	11	10	7	10	6
ENSBTAG00000001125	ADAMDEC1	998	2176	2380	2111	2374	2364	1810	1235	1991	2065	1676	1588	2791	2880	1790	2566	2549	2103	2511	2624	2112	1599	1140	2180	1151	2189	2335	2022	664	772	2872	1097	760	1155	1617	1471	1723	1623	1533	1698
ENSBTAG00000001126	BMP2K	40	70	89	63	75	73	64	51	68	47	68	32	92	97	61	64	54	54	124	89	105	94	51	95	84	70	94	93	31	45	112	46	37	62	60	75	89	75	56	66
ENSBTAG00000001131	SLC12A9	20	36	31	30	23	41	14	10	32	17	26	15	35	51	34	42	33	20	54	32	49	30	27	47	26	46	61	43	19	20	33	16	13	17	25	35	42	31	22	34
ENSBTAG00000001132	GTDC1	15	25	31	27	33	25	17	15	27	18	32	16	24	20	20	30	19	16	33	27	31	21	23	36	15	23	25	23	10	9	34	12	11	19	21	31	12	26	26	25
ENSBTAG00000001133	VWA8	79	117	140	91	161	113	106	65	88	84	99	81	162	192	114	132	87	102	157	121	159	133	105	159	94	137	152	158	46	67	159	58	60	110	107	153	118	123	140	158
ENSBTAG00000001134	SRRT	56	124	155	93	126	157	68	59	110	76	159	69	176	210	130	114	114	101	174	124	156	195	105	178	114	204	188	147	47	72	180	81	55	93	113	152	142	128	79	154
ENSBTAG00000001136	ELAPOR1	47	112	157	116	133	165	93	57	122	100	96	87	206	239	100	159	149	109	147	134	113	133	58	131	90	165	180	129	40	44	125	61	77	80	96	125	114	92	72	88
ENSBTAG00000001137	CLTA	71	134	110	132	133	118	130	64	94	124	116	116	192	226	137	141	121	110	158	142	160	220	91	158	133	153	178	151	44	69	219	78	79	106	123	173	173	146	146	151
ENSBTAG00000001139	ACHE	39	148	161	96	147	153	79	41	89	65	121	57	255	230	161	164	145	83	146	107	131	75	74	192	89	171	325	98	29	66	85	51	46	55	52	151	123	92	77	109
ENSBTAG00000001140	IAH1	10	32	28	17	27	19	8	11	15	18	17	11	28	44	13	16	28	17	31	20	21	26	11	33	23	23	19	41	7	12	24	13	6	20	9	26	23	22	24	17
ENSBTAG00000001141	ADAM17	26	46	41	34	35	37	16	18	41	16	44	24	49	52	36	31	31	23	36	53	49	82	22	40	51	48	52	46	14	25	49	26	26	23	25	42	41	42	28	48
ENSBTAG00000001142	GNE	188	340	473	359	385	383	247	195	351	276	308	291	616	590	363	352	436	356	333	365	492	429	328	492	300	446	472	500	132	207	477	261	180	272	297	444	403	365	282	339
ENSBTAG00000001143	LOC512486	1	1	2	3	0	2	2	1	3	0	4	0	2	1	1	0	1	0	2	1	6	75	26	18	21	25	165	6	3	5	70	13	22	5	19	25	16	43	15	57
ENSBTAG00000001144	NAA20	22	35	51	37	39	58	24	19	36	39	44	25	43	73	44	40	36	38	35	54	52	58	23	53	38	55	48	59	18	18	58	29	35	49	40	40	46	37	44	57
ENSBTAG00000001146	HIVEP2	73	140	176	148	126	137	83	58	153	109	152	92	185	171	166	132	104	100	152	121	186	282	135	202	134	168	194	209	67	67	219	140	85	114	143	133	171	171	137	200
ENSBTAG00000001151	APLP1	9	18	22	14	15	14	15	4	10	5	16	6	8	15	13	10	4	4	20	12	12	5	2	16	2	11	10	6	2	2	3	1	3	1	8	3	4	6	3	4
ENSBTAG00000001153	TLE2	32	31	47	36	42	33	22	13	29	22	38	16	51	65	47	44	32	22	56	37	53	28	21	35	29	38	34	52	13	11	30	11	17	14	18	34	37	26	14	31
ENSBTAG00000001156	ST3GAL1	9	13	34	14	15	17	20	9	9	9	22	16	26	17	22	19	8	12	32	30	12	7	11	7	24	11	18	13	2	2	9	7	6	8	7	14	6	9	6	12
ENSBTAG00000001160	GMEB1	19	26	31	33	34	34	29	9	36	23	39	23	48	48	28	41	33	21	35	32	49	60	26	41	34	55	53	49	11	11	70	20	20	20	28	51	45	34	26	30
ENSBTAG00000001161	SINHCAF	5	32	29	23	40	33	15	10	20	13	26	21	43	53	30	29	26	31	34	33	39	46	20	42	28	48	38	32	9	15	45	21	14	19	29	43	19	30	21	26
ENSBTAG00000001163	MACROH2A2	1	14	6	9	5	9	11	1	7	3	11	1	9	4	5	14	9	2	12	8	12	9	6	7	8	2	6	2	2	3	6	2	1	3	3	0	4	3	3	5
ENSBTAG00000001164	ACAD10	34	57	74	64	35	60	58	26	46	37	50	33	76	69	49	50	56	44	93	68	62	57	26	59	37	58	38	56	14	17	61	23	17	26	23	45	37	32	28	26
ENSBTAG00000001165	AIFM2	11	21	15	18	26	19	18	18	22	12	22	12	20	15	16	23	23	16	18	12	26	25	19	31	26	17	29	29	11	12	37	11	7	16	25	20	34	28	21	30
ENSBTAG00000001168	BRAP	23	45	43	34	46	43	29	19	38	16	43	18	52	45	32	37	22	25	48	38	52	57	30	47	39	39	47	29	21	11	69	32	17	22	33	37	38	29	26	48
ENSBTAG00000001171	OGFOD1	17	24	28	14	26	31	18	11	26	22	26	9	33	44	27	26	14	22	27	29	24	45	15	42	31	34	29	22	9	17	33	20	13	12	23	27	25	28	30	30
ENSBTAG00000001173	PLXNA2	32	73	80	38	37	66	44	27	56	34	93	33	64	62	48	37	48	26	77	49	30	41	13	35	26	23	34	27	20	12	37	14	8	13	18	25	26	27	11	26
ENSBTAG00000001174	MRPL15	17	21	33	23	29	16	23	9	22	39	23	23	52	39	26	21	26	30	36	30	23	53	23	39	25	25	35	51	11	12	39	19	10	22	26	28	30	34	13	30
ENSBTAG00000001176	LRRN1	15	6	4	5	7	6	2	2	5	2	12	1	6	2	4	1	1	0	17	3	6	1	0	5	3	2	8	2	1	2	2	1	4	3	3	1	0	1	2	0
ENSBTAG00000001178	USPL1	25	59	40	50	53	34	40	22	25	28	52	19	41	43	38	36	31	46	52	41	54	79	20	46	40	49	53	60	21	16	43	30	18	17	34	32	47	34	45	35
ENSBTAG00000001179	TEP1	87	171	156	142	156	182	124	85	163	144	125	101	223	286	172	142	181	146	214	174	259	167	145	263	185	255	360	201	92	112	275	157	106	122	163	211	243	228	195	226
ENSBTAG00000001181	RPS6KC1	16	35	37	37	27	32	20	12	24	23	41	12	47	32	26	21	19	15	47	20	33	39	15	39	34	26	20	31	9	16	35	10	14	18	15	27	24	25	20	24
ENSBTAG00000001182	SEPTIN7	74	138	128	119	150	139	79	59	113	68	157	73	162	157	124	107	70	82	206	106	165	182	117	174	123	138	201	144	50	43	154	84	58	105	122	143	120	112	93	130
ENSBTAG00000001185	KMT5B	63	156	163	93	125	126	92	64	108	86	122	78	157	177	137	151	110	106	178	128	148	156	75	161	90	150	162	140	40	55	174	68	50	79	80	126	127	108	85	125
ENSBTAG00000001186	SH2D4A	0	12	13	6	10	7	3	2	3	6	8	5	2	7	5	7	3	5	7	3	6	28	13	5	15	19	9	12	4	10	17	13	5	7	11	15	11	11	16	19
ENSBTAG00000001188	ROM1	8	17	9	13	9	10	4	3	9	6	6	3	9	12	5	5	7	6	13	11	11	11	6	14	11	6	8	8	5	7	15	4	3	6	5	4	6	7	12	13
ENSBTAG00000001189	AP1B1	69	154	182	112	184	208	117	93	146	103	156	87	221	284	126	174	164	130	216	185	172	231	144	206	161	172	214	196	54	87	244	128	86	145	146	251	178	207	175	206
ENSBTAG00000001192	STX12	17	31	20	31	38	40	23	17	32	20	34	24	50	61	30	45	27	35	51	36	40	46	42	43	28	37	62	52	13	28	57	23	22	19	32	32	35	35	33	45
ENSBTAG00000001193	UNC93B1	24	53	46	38	61	60	46	27	32	31	41	23	74	92	57	56	61	55	60	55	50	75	32	80	28	52	88	50	22	22	89	45	28	36	63	66	40	69	59	72
ENSBTAG00000001198	GIMAP7	2	0	1	5	2	1	3	2	2	0	6	2	2	2	5	2	2	1	4	1	4	5	10	9	4	7	9	4	1	3	9	5	3	3	3	9	7	4	7	4
ENSBTAG00000001199	DAP3	29	34	38	26	37	42	30	16	36	29	31	20	37	53	33	29	36	26	27	36	51	47	33	45	38	37	46	35	17	10	46	16	22	28	28	51	24	43	38	41
ENSBTAG00000001204	JCAD	14	21	20	22	23	31	16	10	12	5	53	7	14	17	31	18	7	7	47	14	29	12	4	20	15	13	14	11	5	3	11	3	12	14	9	19	8	9	10	15
ENSBTAG00000001209	PHLDB2	75	160	158	145	133	141	77	65	120	73	218	72	150	160	158	105	78	112	214	139	187	132	64	157	95	139	120	149	35	48	150	59	88	77	84	117	94	111	68	91
ENSBTAG00000001212	SSR2	103	203	231	237	236	176	175	168	146	195	221	161	222	280	192	248	176	161	228	232	175	256	114	171	166	175	178	213	73	77	226	109	158	181	196	171	153	171	193	184
ENSBTAG00000001219		4	9	3	3	5	4	16	2	3	12	15	11	7	23	5	6	11	5	10	10	113	427	71	46	87	36	506	48	54	50	165	472	52	86	100	221	150	398	205	416
ENSBTAG00000001223	CAAP1	19	19	21	20	23	25	8	12	24	14	17	11	27	31	25	16	12	20	17	26	27	16	20	21	19	21	31	26	11	11	28	14	14	5	16	28	21	19	15	26
ENSBTAG00000001224	ATP9B	31	54	64	40	56	61	40	18	50	20	60	41	70	69	66	59	36	61	89	59	69	62	36	88	34	72	59	46	19	24	84	34	29	37	45	57	34	53	27	53
ENSBTAG00000001225	RBM14	75	128	155	113	148	173	99	60	111	71	158	73	186	228	147	139	132	105	195	158	168	142	76	163	125	127	154	153	52	61	135	96	50	82	102	175	135	105	116	143
ENSBTAG00000001229	SLC25A22	14	14	25	11	31	21	12	10	24	12	13	6	44	35	29	15	26	19	35	22	31	23	29	26	26	44	32	26	4	4	26	15	13	15	13	34	20	22	11	32
ENSBTAG00000001231	CDHR1	10	33	17	9	12	24	16	8	15	13	16	23	34	28	23	13	19	19	19	13	22	27	20	26	22	42	38	23	9	13	42	30	16	16	34	31	34	25	30	28
ENSBTAG00000001233	MPZL3	15	24	29	25	34	34	21	16	19	20	27	21	62	36	16	34	19	22	26	28	49	60	33	44	27	37	50	46	12	26	53	33	12	29	22	55	41	44	28	52
ENSBTAG00000001243	AP3M2	9	15	11	8	12	11	3	9	15	10	17	10	26	18	11	21	20	24	12	12	20	20	13	20	14	25	12	12	10	12	15	5	2	7	11	22	10	8	14	15
ENSBTAG00000001244	PLAT	39	101	89	41	68	51	30	27	47	46	76	29	74	73	47	39	44	44	90	32	149	406	210	151	157	136	291	75	48	78	334	163	32	68	148	185	195	195	109	187
ENSBTAG00000001246	ATP1A1	1064	2564	2567	1777	2682	2676	1667	1194	2684	1810	1870	1193	2812	4669	2262	2307	2426	2654	2389	2780	1941	2453	2106	2759	1339	1999	2498	2009	777	1020	2699	1303	634	1276	1610	2439	1972	1728	1762	2010
ENSBTAG00000001249	SULT1B1	10	32	18	13	27	32	12	13	19	23	16	26	45	32	12	27	17	20	21	31	31	24	26	28	8	27	34	28	6	18	24	15	12	13	22	12	17	22	19	21
ENSBTAG00000001252	HIVEP1	38	64	81	49	64	56	43	25	48	42	74	29	65	93	57	60	36	34	103	61	70	66	23	89	58	61	53	68	17	23	65	30	31	34	35	29	42	41	43	46
ENSBTAG00000001254	ANKRD46	16	44	62	37	40	45	23	20	51	27	48	22	70	61	46	41	27	25	58	43	57	40	42	54	23	58	49	57	17	16	49	21	17	32	33	29	39	28	26	34
ENSBTAG00000001257	AGTPBP1	25	34	44	45	48	39	26	25	36	42	29	28	52	67	27	34	29	28	53	33	38	37	39	33	24	41	31	40	18	19	42	22	37	20	29	35	40	30	20	24
ENSBTAG00000001258	TMEM50B	36	46	63	61	62	72	43	25	47	37	66	47	62	108	51	55	46	46	51	67	123	106	77	106	56	78	112	88	25	36	104	56	20	60	59	79	86	80	52	103
ENSBTAG00000001269	TMEM165	15	19	23	32	22	31	17	15	22	21	27	19	38	34	29	19	23	23	25	33	20	39	22	32	30	25	32	34	19	11	34	21	18	11	19	30	25	27	26	22
ENSBTAG00000001273	NLRP3	11	14	15	29	18	33	18	17	35	20	16	19	10	39	13	23	10	24	23	23	36	93	46	57	47	59	72	52	6	13	71	28	17	31	38	49	44	74	40	73
ENSBTAG00000001279	MPP2	5	8	8	10	18	16	6	7	10	4	18	12	10	20	9	13	6	8	13	7	9	11	5	15	9	15	4	13	1	5	11	4	1	4	8	8	9	7	4	4
ENSBTAG00000001280	CLPB	14	16	31	28	34	26	27	12	19	18	28	15	38	41	22	24	20	26	36	27	21	44	15	28	18	41	31	33	14	16	27	9	5	25	15	27	25	22	20	29
ENSBTAG00000001282	RALGAPA1	77	121	135	122	117	127	85	62	103	82	122	76	125	134	115	144	76	65	201	98	132	91	81	136	73	111	107	104	44	46	114	71	50	69	70	69	78	64	71	87
ENSBTAG00000001283	RIC1	35	66	87	58	61	65	49	30	60	32	65	41	84	72	56	65	47	46	71	63	68	85	51	49	63	60	70	62	21	26	80	34	20	35	40	52	49	56	40	56
ENSBTAG00000001286	ELMO3	44	84	112	70	93	93	64	37	103	64	70	56	150	149	81	105	91	71	111	98	128	89	81	151	57	140	147	115	34	48	152	71	27	52	60	103	134	111	81	100
ENSBTAG00000001287	LOC525426	4	7	2	7	5	4	4	3	7	7	10	2	13	8	11	9	7	5	6	10	8	3	8	14	5	7	2	9	3	5	11	3	4	6	4	6	1	8	4	7
ENSBTAG00000001289	MRPL18	11	12	20	15	9	12	11	7	13	19	24	11	15	26	18	14	22	25	23	20	25	35	12	21	23	21	25	17	6	13	24	11	10	19	26	26	19	27	23	24
ENSBTAG00000001290	TUBD1	2	7	7	7	2	9	4	5	6	0	2	4	7	7	5	5	6	1	3	9	11	8	2	6	9	13	11	13	1	4	10	1	4	9	6	14	10	9	2	9
ENSBTAG00000001292	LTF	14	26	34	22	19	33	11	10	11	18	31	5	50	33	16	27	23	16	16	22	74	409	258	82	77	171	233	59	7	106	172	46	63	94	91	322	174	171	120	182
ENSBTAG00000001294	PPP1R15A	27	176	57	16	94	46	23	25	31	31	65	66	124	86	99	25	66	31	35	29	86	88	19	54	45	32	76	30	10	15	52	33	14	17	24	61	27	59	28	83
ENSBTAG00000001295	DEPDC5	16	26	32	27	31	25	18	8	18	15	37	13	38	36	39	28	20	11	31	24	38	39	18	38	31	32	42	28	12	11	37	19	19	19	28	28	29	28	20	30
ENSBTAG00000001296	TMEM50A	17	39	18	26	30	23	17	11	22	27	24	20	32	39	27	24	16	18	31	39	37	53	31	32	43	35	53	43	7	15	35	25	31	18	22	29	24	33	32	35
ENSBTAG00000001298	STAMBPL1	8	16	18	15	14	11	11	4	18	17	11	6	14	28	7	14	9	11	11	12	13	30	13	30	19	27	27	16	7	7	17	8	11	10	14	21	12	11	21	21
ENSBTAG00000001299	CYP7B1	4	14	11	10	6	16	4	0	8	7	13	5	10	19	5	11	2	10	19	5	20	7	4	5	10	12	15	12	7	3	7	2	4	5	10	9	5	8	10	8
ENSBTAG00000001301	LRRC32	6	16	23	15	10	18	10	6	10	5	16	7	18	12	16	13	14	8	31	18	16	20	7	7	15	23	19	6	5	5	15	11	9	7	7	7	14	15	7	10
ENSBTAG00000001302	MRPS28	8	5	8	14	9	5	8	7	4	7	10	8	8	6	5	8	7	8	12	8	6	12	5	7	4	7	12	8	3	5	8	9	1	1	10	12	14	11	7	9
ENSBTAG00000001303	HSPB8	37	102	38	52	28	82	29	21	44	8	106	27	31	29	68	17	11	5	145	31	61	12	11	46	6	16	29	15	14	6	12	5	17	24	12	7	18	10	5	15
ENSBTAG00000001305	ATP2B2	7	10	5	9	18	9	9	1	8	4	8	4	15	12	7	9	4	7	32	8	9	5	5	7	15	4	11	14	4	1	9	3	5	2	6	4	2	6	11	7
ENSBTAG00000001306	FXN	8	13	13	9	13	11	15	7	11	5	7	8	22	16	15	18	8	5	11	14	11	16	9	10	10	10	10	5	5	6	12	6	6	10	11	11	8	10	10	10
ENSBTAG00000001308	LOC522763	0	2	4	21	6	48	4	1	8	31	35	2	66	11	28	42	4	3	4	7	3	14	3	77	9	69	8	10	1	47	97	8	14	7	56	89	9	5	9	13
ENSBTAG00000001311	MORF4L2	98	145	181	142	180	159	86	99	114	125	138	120	197	216	166	139	124	124	187	149	169	238	116	211	127	203	206	195	55	65	189	100	67	122	166	200	167	185	138	179
ENSBTAG00000001314	TRMT6	7	9	13	5	16	22	10	11	10	11	11	12	23	19	18	12	6	11	18	16	18	34	9	19	10	15	19	20	5	6	15	21	4	10	15	19	13	18	21	18
ENSBTAG00000001320	VPS16	26	48	58	35	42	45	22	23	42	23	52	31	67	67	52	49	35	36	59	38	55	46	32	65	39	48	50	58	17	36	67	34	26	28	35	45	62	48	30	47
ENSBTAG00000001321	IL1B	0	9	0	5	2	3	2	0	1	1	2	2	3	4	1	2	1	1	3	2	3	99	7	10	188	21	169	27	1	3	38	11	12	6	18	7	10	104	16	100
ENSBTAG00000001323	CENPC	39	56	43	53	53	58	40	31	27	31	59	32	68	62	56	49	35	33	76	48	66	93	39	75	39	65	58	69	23	22	85	38	11	58	49	51	61	52	47	49
ENSBTAG00000001324	SLCO2A1	26	48	74	26	49	56	29	23	35	38	43	28	73	85	45	48	48	48	72	46	38	74	50	68	34	47	28	48	10	13	64	39	14	29	18	52	35	53	31	50
ENSBTAG00000001328	SLBP	8	30	21	18	30	29	16	12	25	8	19	18	29	45	31	28	25	20	26	26	25	31	26	36	19	27	50	16	7	8	31	12	6	16	20	32	36	26	21	28
ENSBTAG00000001329	CLPTM1L	64	116	147	95	153	146	112	61	87	79	128	90	177	175	122	138	144	110	167	144	120	158	104	127	116	121	129	148	50	70	155	71	43	78	124	149	145	122	116	130
ENSBTAG00000001332	MYO1C	128	258	230	182	173	242	121	88	187	89	282	104	283	265	226	168	126	156	311	176	227	234	135	204	143	164	170	186	61	71	180	90	98	93	105	170	178	137	96	170
ENSBTAG00000001333	PPARG	48	96	87	85	110	84	73	47	86	51	89	99	126	150	83	87	99	106	89	130	155	123	97	147	114	113	219	134	44	67	138	88	70	72	99	130	166	136	150	134
ENSBTAG00000001335	GHR	48	33	28	29	34	33	27	10	43	15	29	14	30	39	25	34	14	15	74	44	23	9	4	17	16	7	8	18	6	0	5	6	22	11	6	4	5	4	3	6
ENSBTAG00000001342	RSL24D1	16	25	24	15	14	22	13	12	13	17	21	14	26	30	24	20	16	19	27	30	25	31	24	26	17	27	34	39	8	11	28	13	12	12	27	21	13	17	12	22
ENSBTAG00000001343	DEPDC1	11	11	12	9	20	12	11	15	8	7	8	8	20	17	8	15	9	3	14	2	8	34	15	17	22	12	21	17	3	9	17	13	6	16	6	14	19	21	12	21
ENSBTAG00000001348	COMMD8	2	4	8	5	6	7	1	3	3	5	5	5	14	10	8	5	4	2	7	7	6	5	8	9	4	7	10	10	4	4	5	4	3	1	9	9	7	6	4	7
ENSBTAG00000001349	KIF1C	97	198	204	165	147	203	101	80	173	96	240	97	200	202	152	165	117	135	238	198	196	236	99	230	139	248	208	191	70	84	225	95	73	111	149	209	180	168	133	220
ENSBTAG00000001352	ENTR1	20	30	32	37	29	42	40	16	20	24	46	18	34	37	35	35	24	26	30	38	39	45	18	44	27	31	43	35	13	9	40	18	19	21	17	37	39	36	27	35
ENSBTAG00000001353	PMPCA	51	72	79	46	93	82	43	32	52	48	74	52	125	124	65	73	92	69	109	85	87	104	53	86	55	79	93	93	29	42	101	52	30	47	62	93	74	88	59	90
ENSBTAG00000001354	INPP5E	5	7	9	12	13	15	8	7	8	10	7	5	9	15	10	7	9	7	19	14	7	8	6	13	5	14	11	6	3	2	7	8	0	3	3	6	7	8	7	10
ENSBTAG00000001356	USP38	35	43	54	41	61	69	52	35	54	42	49	38	82	68	48	75	46	53	68	75	57	80	40	69	45	70	70	50	22	30	83	26	20	35	54	62	71	51	50	51
ENSBTAG00000001359	B3GNT7	35	92	80	58	79	98	72	46	92	80	96	96	163	156	100	52	122	110	64	80	140	218	65	106	82	273	178	185	68	96	220	92	53	53	106	175	119	196	78	195
ENSBTAG00000001360	RPS12	542	683	731	955	878	668	721	601	633	748	716	816	886	968	698	781	488	601	949	995	639	1096	416	748	725	564	748	802	262	274	868	404	704	636	837	523	542	688	747	666
ENSBTAG00000001364	DPH6	7	9	10	3	10	9	6	7	8	5	5	7	6	25	6	6	7	4	6	12	14	15	7	10	6	15	9	10	2	6	13	6	5	7	8	9	16	10	15	8
ENSBTAG00000001368	LGALS3BP	53	110	126	72	120	131	70	35	102	95	111	75	161	240	133	128	138	101	171	148	192	204	113	174	144	186	697	137	50	124	227	112	81	116	126	187	266	174	128	246
ENSBTAG00000001376	RAD21L1	4	16	25	10	18	21	12	6	11	7	14	12	27	38	12	20	22	12	18	26	19	35	27	20	15	48	59	23	2	8	19	14	12	29	15	27	19	25	19	31
ENSBTAG00000001385	ZSCAN2	11	8	12	4	13	8	10	3	3	5	8	7	13	16	2	9	8	2	11	12	3	3	3	11	7	7	6	9	1	1	3	3	3	2	6	4	4	3	5	2
ENSBTAG00000001387	WDR73	8	11	7	15	15	19	5	6	10	12	17	9	17	11	15	14	11	7	25	15	21	8	8	17	16	18	11	17	6	4	14	8	9	7	7	14	11	12	8	7
ENSBTAG00000001390	B4GALT4	84	186	227	171	239	288	145	89	243	156	191	136	394	428	261	234	221	187	214	266	283	206	204	299	168	284	278	307	84	110	356	161	110	176	196	226	285	207	178	230
ENSBTAG00000001391	ANKRD42	25	47	47	29	61	49	36	23	39	23	44	16	49	57	35	41	45	29	59	37	66	44	23	46	38	49	63	46	13	6	47	26	16	23	31	33	43	20	30	26
ENSBTAG00000001392	RDH16	2	1	6	4	14	6	11	1	6	2	5	4	8	22	3	14	9	2	18	10	0	1	2	3	1	3	1	3	18	2	5	3	1	3	1	1	3	1	7	1
ENSBTAG00000001393	MTF2	21	35	38	53	32	46	31	20	30	21	24	29	32	47	38	40	42	25	39	37	48	38	40	41	29	49	47	55	14	23	48	34	20	34	25	57	35	28	29	31
ENSBTAG00000001394	TMED9	80	135	183	116	204	169	112	92	126	131	144	118	256	223	147	173	142	164	165	163	165	222	95	192	132	162	152	176	64	78	211	95	72	130	164	201	182	189	150	168
ENSBTAG00000001395	C1H21orf91	3	9	8	10	3	11	9	3	6	7	15	6	9	10	15	7	3	6	15	7	13	15	6	12	6	11	12	8	7	3	15	3	9	7	4	6	7	0	9	10
ENSBTAG00000001396	ADAMTS7	21	40	37	33	28	37	17	10	17	11	53	16	56	52	36	28	27	12	44	42	54	67	25	54	56	42	35	35	8	18	39	13	16	20	15	41	35	36	32	43
ENSBTAG00000001398	ATP2A2	174	391	368	298	359	356	204	152	298	198	377	216	474	543	364	321	249	309	451	342	399	670	353	474	332	548	447	497	119	194	465	222	133	273	309	493	359	432	249	487
ENSBTAG00000001400	AKT2	35	61	59	51	58	56	36	21	60	36	73	25	75	99	78	57	69	44	74	48	81	68	38	72	46	47	59	63	14	33	78	28	39	37	42	59	61	53	45	55
ENSBTAG00000001403	PRKCI	38	83	98	82	91	119	68	43	104	65	77	57	113	133	86	124	95	70	93	116	103	108	71	128	57	122	93	113	33	58	101	61	48	59	92	102	90	91	68	103
ENSBTAG00000001405	GLCE	83	185	206	178	205	218	124	104	179	104	191	103	234	261	201	180	124	134	305	161	169	191	98	201	112	215	159	188	47	80	228	93	87	109	137	134	155	126	116	136
ENSBTAG00000001407	AP3S2	17	43	45	29	55	50	31	31	33	40	41	42	38	54	49	60	37	31	63	50	41	40	34	55	37	57	51	40	14	19	61	25	12	34	38	36	50	48	33	52
ENSBTAG00000001408	CNRIP1	12	18	12	21	11	19	8	10	8	7	16	11	16	14	22	9	7	16	27	23	16	11	5	9	4	8	10	12	5	4	9	3	9	7	11	7	10	6	10	6
ENSBTAG00000001410	GRAMD1B	27	42	43	40	25	53	38	33	55	62	44	13	53	90	57	43	49	50	84	74	71	69	42	101	40	66	38	97	30	27	144	20	20	54	64	40	68	64	89	78
ENSBTAG00000001414	KCTD12	8	20	20	11	21	11	11	3	12	11	30	10	23	35	15	20	23	8	41	13	10	16	3	18	22	13	9	16	9	4	7	10	10	14	13	3	8	10	9	10
ENSBTAG00000001415	THOC6	4	14	6	3	12	4	4	7	4	2	8	2	7	6	8	5	3	8	7	11	8	18	6	9	13	4	7	4	4	2	14	3	2	3	10	12	8	6	9	6
ENSBTAG00000001419	MRPL4	21	34	43	25	40	44	27	22	35	26	32	23	53	63	36	40	34	28	41	39	36	57	25	41	37	37	56	36	18	12	42	17	12	21	34	42	28	31	35	32
ENSBTAG00000001420	ABHD12	78	175	149	99	142	125	132	64	138	120	176	124	150	175	104	161	120	129	170	171	168	136	78	132	99	116	165	153	40	61	176	92	53	94	116	136	128	132	121	106
ENSBTAG00000001424	MSH6	78	120	138	94	119	131	79	53	96	78	121	85	184	190	129	121	100	94	172	138	117	187	69	139	104	131	139	174	40	56	191	67	51	93	88	108	112	115	84	119
ENSBTAG00000001425	FBXO11	46	100	106	84	88	124	55	46	93	61	107	63	117	119	95	84	82	69	140	95	114	118	77	122	77	93	110	118	37	50	126	59	31	57	74	101	93	88	72	75
ENSBTAG00000001429	NEURL1B	27	25	27	21	33	25	25	14	21	8	47	24	39	35	20	29	16	22	46	34	16	10	9	8	10	7	11	6	4	6	12	3	8	8	9	2	6	13	10	8
ENSBTAG00000001435	ARL6IP6	16	31	25	28	31	30	22	18	30	18	19	14	52	41	25	29	18	25	41	23	35	35	28	30	28	42	42	37	7	14	41	13	10	13	33	33	37	27	24	29
ENSBTAG00000001440	PMM2	40	60	109	59	84	101	61	34	73	62	64	58	132	143	81	91	60	72	65	91	92	143	88	127	79	101	134	95	40	41	150	82	45	82	95	161	110	111	90	145
ENSBTAG00000001444	TNXB	137	662	273	305	139	303	139	126	284	58	513	84	238	187	366	136	93	103	519	193	600	236	141	381	105	432	178	291	93	47	236	138	126	163	157	144	139	209	146	205
ENSBTAG00000001446	ABRACL	14	15	18	17	9	9	16	11	18	20	8	15	16	26	12	15	15	20	14	14	14	31	24	34	28	26	28	22	3	4	28	29	13	20	30	28	36	39	37	33
ENSBTAG00000001449	SRA1	29	45	50	41	35	39	30	20	28	34	35	25	52	72	41	40	34	31	40	57	64	99	32	66	62	72	65	66	11	25	79	33	40	42	67	71	60	80	48	82
ENSBTAG00000001450	APBB3	22	48	41	38	42	48	20	14	38	20	45	28	51	63	36	32	32	25	52	30	43	46	17	44	28	49	43	35	11	16	43	14	12	20	28	34	23	24	18	33
ENSBTAG00000001451	A4GNT	23	27	77	56	61	65	43	27	53	52	51	38	110	59	44	50	49	43	42	46	47	89	38	73	39	85	125	53	23	33	61	33	36	55	35	59	64	67	41	55
ENSBTAG00000001457	TMEM267	3	6	2	4	5	6	3	6	3	3	2	4	4	11	5	6	11	2	6	6	15	11	7	4	4	5	6	7	0	6	7	3	1	8	5	12	4	7	2	6
ENSBTAG00000001460	LIN7C	55	105	127	108	128	137	65	58	97	83	94	79	151	168	113	99	81	69	139	97	170	161	118	173	101	132	127	162	39	67	169	93	60	80	108	143	113	118	95	138
ENSBTAG00000001462	FLT4	16	25	19	18	20	17	10	10	10	4	18	9	21	20	15	14	7	11	25	18	22	13	13	14	21	12	25	18	8	5	9	9	10	10	19	8	8	2	18	16
ENSBTAG00000001463	TNKS	52	81	91	107	87	107	60	50	76	58	70	61	103	106	81	89	60	60	110	90	81	78	41	89	69	68	76	78	34	32	76	31	40	45	41	55	66	57	59	64
ENSBTAG00000001465	P2RY1	8	25	36	18	18	20	15	5	13	14	32	11	22	41	19	33	12	11	35	18	15	10	4	25	14	14	12	15	4	5	16	4	8	12	7	22	11	5	12	9
ENSBTAG00000001468	SAMD4A	54	148	255	109	74	126	61	54	110	39	317	46	207	98	161	57	42	59	217	74	93	94	37	94	29	95	58	50	29	9	49	26	26	58	50	37	62	44	35	65
ENSBTAG00000001470	DTX2	14	23	17	18	26	26	21	11	22	20	24	20	29	35	22	26	25	14	43	23	26	33	18	35	25	33	36	21	12	11	44	20	13	12	19	26	30	22	19	27
ENSBTAG00000001471	POC1A	21	19	23	16	20	23	27	15	11	16	24	13	34	36	10	21	23	26	29	20	21	45	12	22	24	20	28	19	4	12	22	6	13	19	27	21	30	14	20	28
ENSBTAG00000001473	ARVCF	9	23	32	13	23	33	8	9	20	9	28	2	22	23	14	20	14	5	34	9	14	7	10	8	2	10	4	9	2	4	12	2	4	5	8	9	3	7	3	4
ENSBTAG00000001475	MCUR1	34	40	81	56	69	67	63	29	67	22	55	50	85	99	56	64	58	52	77	90	69	42	46	95	55	61	51	68	20	10	72	49	34	45	45	52	59	58	63	47
ENSBTAG00000001478	DESI2	8	12	20	9	8	17	11	7	14	11	17	8	12	21	13	12	12	13	13	24	10	16	9	8	11	12	14	14	3	1	17	8	4	11	5	12	6	13	7	9
ENSBTAG00000001481	IGSF9	58	120	137	91	127	119	96	56	145	85	123	63	168	282	84	115	140	114	130	128	183	113	59	164	61	92	248	124	34	73	131	92	28	55	52	151	163	85	79	86
ENSBTAG00000001483	SRGAP2	43	122	93	89	92	107	57	34	93	60	117	63	109	140	91	91	80	75	131	96	111	101	39	111	93	134	102	110	32	46	119	54	72	60	60	93	84	101	69	99
ENSBTAG00000001484	LZTFL1	13	18	15	13	18	16	7	3	12	11	18	14	15	26	18	20	12	16	25	23	27	13	7	23	13	25	15	24	6	5	26	7	9	9	11	13	25	21	16	14
ENSBTAG00000001485	PPIP5K2	104	216	211	209	204	238	165	125	203	151	184	151	262	321	212	218	187	192	278	267	333	327	218	347	197	347	291	371	112	128	336	191	130	163	221	291	291	274	212	255
ENSBTAG00000001489	TUBA1A	124	256	310	258	198	184	191	109	160	119	274	158	250	256	236	178	121	127	403	214	195	224	112	212	123	160	161	136	45	43	159	76	83	149	140	143	132	145	131	169
ENSBTAG00000001492	FYB1	6	8	6	9	9	15	8	5	11	7	18	10	6	14	7	9	5	8	18	11	27	43	17	25	53	26	63	21	11	9	49	27	20	9	30	26	20	41	22	27
ENSBTAG00000001497	MRAS	20	25	31	25	34	33	32	15	24	12	45	16	38	34	31	28	12	13	45	26	35	26	18	33	27	30	23	30	7	11	31	16	16	12	21	29	28	19	21	32
ENSBTAG00000001498	CYTH2	23	45	58	33	52	49	36	20	60	28	55	35	65	68	48	39	48	30	67	45	57	49	34	52	54	61	65	45	19	27	53	23	13	33	33	41	41	53	39	46
ENSBTAG00000001499	TRIM33	34	57	80	53	63	63	50	30	52	42	72	27	71	98	38	61	31	44	66	60	63	64	47	61	51	74	54	60	19	31	80	33	30	33	45	74	44	55	61	46
ENSBTAG00000001500	FIGNL1	6	4	4	5	7	5	4	5	8	6	6	10	19	11	2	4	4	4	4	4	8	6	5	9	11	4	4	3	2	0	8	6	3	3	4	5	5	6	10	8
ENSBTAG00000001504	NOP14	16	39	61	31	52	54	29	27	39	27	76	24	71	77	53	30	36	35	73	45	56	66	31	68	37	58	48	51	10	17	65	34	26	29	24	70	47	33	36	38
ENSBTAG00000001505	GRK4	22	57	38	35	26	42	9	11	19	14	53	11	33	35	37	34	24	13	57	19	43	35	16	37	24	28	18	25	8	8	27	9	13	14	20	14	23	19	16	22
ENSBTAG00000001506	HTT	137	271	346	209	271	266	191	124	208	163	271	167	377	376	266	238	208	200	390	293	260	315	178	283	237	242	306	300	88	131	327	150	110	171	209	261	246	229	238	258
ENSBTAG00000001507	CLCN5	14	33	47	22	22	40	28	16	22	22	36	18	47	53	32	35	32	11	51	26	28	18	15	23	8	26	22	24	7	5	25	10	8	15	13	24	12	9	16	16
ENSBTAG00000001508	SH3RF1	45	86	119	81	85	97	61	33	91	51	86	55	164	149	81	95	125	63	107	103	110	98	58	103	66	107	95	123	21	41	101	50	46	65	51	84	88	65	67	75
ENSBTAG00000001509	ELK3	17	22	41	18	24	30	25	10	33	11	49	11	50	43	34	31	25	17	52	36	40	50	24	31	25	28	32	29	6	11	38	24	13	23	18	21	22	29	32	25
ENSBTAG00000001510	CDK17	24	51	59	51	44	59	30	18	34	30	42	25	65	50	36	40	32	21	58	35	60	74	35	43	46	56	64	56	18	19	59	23	30	31	43	39	43	41	45	53
ENSBTAG00000001511	BCL6	17	33	20	27	18	21	14	3	17	4	32	16	25	37	26	22	26	15	33	14	18	61	14	18	46	22	31	23	8	16	30	17	17	15	8	21	22	33	12	25
ENSBTAG00000001512	ZFP64	17	20	28	14	24	37	23	9	29	16	25	22	32	38	25	17	17	19	40	21	29	34	13	32	22	39	26	35	13	8	32	16	13	26	18	21	24	18	29	20
ENSBTAG00000001513	PDIK1L	5	14	10	8	6	5	10	5	10	12	16	5	18	16	9	11	5	5	25	25	16	17	1	11	7	13	8	9	2	5	10	2	5	9	7	11	20	14	12	7
ENSBTAG00000001514	ASB11	3	6	11	7	13	8	3	3	5	3	4	2	12	9	6	12	5	4	10	3	12	18	10	11	8	4	6	3	3	2	10	3	4	4	5	8	5	5	0	3
ENSBTAG00000001517	KRT18	89	153	266	175	235	232	166	144	178	222	203	207	347	379	186	212	207	258	188	264	240	422	149	256	171	225	330	296	78	119	222	148	62	192	198	236	266	235	162	266
ENSBTAG00000001518	ISG20L2	24	23	41	23	29	36	26	17	21	22	33	21	34	49	23	28	39	21	41	41	26	68	23	52	29	34	57	38	18	16	45	24	18	24	35	37	47	32	23	40
ENSBTAG00000001519	RRNAD1	4	8	14	13	6	12	11	3	6	9	11	8	12	17	6	11	12	10	18	12	10	14	6	13	12	14	7	7	6	4	10	2	4	7	7	12	14	12	7	10
ENSBTAG00000001521	UQCRB	35	56	56	52	60	75	63	43	51	60	59	54	77	89	61	64	45	65	68	68	69	94	57	84	56	44	100	84	30	29	116	45	31	75	82	83	96	89	85	97
ENSBTAG00000001522	MTERF3	10	8	23	17	12	21	8	6	16	5	12	12	20	10	12	12	7	11	17	13	17	20	8	14	14	22	22	18	4	10	16	17	10	15	14	23	8	10	16	12
ENSBTAG00000001523	YES1	76	157	131	149	118	135	128	73	136	92	129	101	219	211	104	121	145	118	170	136	182	204	136	156	129	181	181	142	53	76	207	100	60	100	131	144	196	181	105	160
ENSBTAG00000001528	CDK13	79	147	154	139	143	160	103	64	122	76	135	87	187	203	138	128	102	110	189	166	165	156	110	175	99	145	166	164	55	59	168	91	60	74	115	119	117	108	115	144
ENSBTAG00000001529	NSD3	106	176	173	206	189	222	141	57	159	110	213	96	196	263	163	174	167	119	220	168	199	265	136	214	156	213	217	216	71	84	232	97	67	109	132	180	148	156	135	174
ENSBTAG00000001533	HACE1	22	39	36	38	49	51	28	16	42	24	33	23	50	63	26	44	34	29	39	41	40	39	24	57	45	46	33	42	16	18	41	16	15	22	30	44	39	31	29	27
ENSBTAG00000001535	LIPH	13	30	32	25	22	44	21	11	44	22	22	23	44	43	29	30	31	40	21	23	57	126	71	57	41	75	95	57	23	38	115	57	20	41	57	73	90	83	58	107
ENSBTAG00000001537	TSKU	19	63	43	44	57	40	50	37	48	55	64	38	75	85	61	51	39	51	55	72	64	49	29	53	53	60	61	53	27	42	75	38	31	39	43	71	93	42	52	55
ENSBTAG00000001539	SAV1	9	13	19	19	19	19	12	8	10	12	25	9	24	20	14	18	7	10	16	18	12	14	13	22	18	24	21	22	4	9	25	8	5	9	16	8	12	17	18	13
ENSBTAG00000001543	BRI3BP	24	42	53	23	57	56	47	23	44	26	41	31	71	82	44	53	50	39	69	59	42	79	25	54	36	32	49	37	12	33	59	35	12	39	37	53	55	64	38	58
ENSBTAG00000001545	SLC34A2	66	174	161	90	230	133	104	58	175	89	119	55	214	346	131	193	155	82	104	265	350	384	325	489	333	427	468	307	139	166	573	290	132	208	313	372	516	252	375	324
ENSBTAG00000001546	MGAT1	48	108	115	80	101	81	61	49	72	75	109	48	114	142	72	84	87	79	131	103	124	142	77	133	82	119	155	115	29	53	153	68	53	62	73	111	107	100	79	130
ENSBTAG00000001548	UBQLN4	46	60	64	65	56	80	60	27	69	34	84	29	90	105	65	63	61	38	114	74	94	70	42	82	57	75	72	86	22	15	71	34	29	37	46	67	49	47	25	65
ENSBTAG00000001551	PLEKHG3	53	133	157	102	147	143	99	70	115	104	146	83	241	219	114	156	155	90	165	175	182	207	135	208	104	156	228	183	36	65	202	91	45	93	98	157	180	162	125	197
ENSBTAG00000001552	EPC1	39	68	72	46	56	63	50	22	46	41	66	25	76	96	71	79	46	46	91	68	73	68	40	77	39	54	63	72	23	28	68	37	33	46	35	68	55	56	43	50
ENSBTAG00000001553	HNRNPA1	301	562	568	484	581	588	429	239	482	329	637	338	833	794	573	520	408	348	864	474	580	712	344	604	424	498	613	471	180	192	635	321	280	362	442	518	473	425	377	423
ENSBTAG00000001557	CCL28	2	7	4	5	11	8	10	4	6	6	5	5	19	15	15	9	12	5	8	6	10	7	4	14	6	9	7	11	4	3	10	10	11	7	9	11	10	7	8	7
ENSBTAG00000001564	PDE4DIP	105	197	192	195	181	216	110	117	174	109	191	100	211	240	175	198	109	143	261	190	235	160	122	214	162	214	168	263	60	64	208	72	76	147	130	187	143	133	155	131
ENSBTAG00000001565	MESD	43	81	86	57	101	90	60	42	55	51	97	48	89	130	71	81	70	62	91	102	70	144	48	93	77	75	93	92	15	39	106	43	50	65	67	111	87	85	57	84
ENSBTAG00000001567	LRRK1	42	92	70	57	75	88	62	32	65	56	90	41	97	98	79	76	88	47	128	99	101	87	42	101	73	116	123	115	21	46	117	43	39	43	67	69	78	83	60	90
ENSBTAG00000001568	PPIC	21	45	41	35	35	37	32	25	39	36	40	17	61	56	37	39	39	53	52	38	50	81	22	54	44	60	45	64	21	16	56	30	24	44	57	69	42	65	43	70
ENSBTAG00000001573	JMJD1C	153	308	332	276	301	316	221	126	286	188	322	214	418	369	275	278	233	238	416	325	378	450	230	364	267	313	376	323	87	126	406	214	124	194	251	279	257	329	256	314
ENSBTAG00000001574	GPATCH2	19	45	45	40	40	43	28	20	34	26	29	26	57	39	42	43	20	25	53	36	57	46	33	47	31	49	54	49	18	15	56	18	21	30	23	32	37	38	33	47
ENSBTAG00000001575	CALM	147	348	340	291	360	403	251	202	294	325	342	287	451	421	346	357	267	355	345	367	433	592	335	516	378	474	438	489	151	216	615	287	176	295	493	364	452	498	338	520
ENSBTAG00000001576	TMEM140	6	10	8	10	10	10	5	2	6	6	18	3	11	15	8	11	4	3	19	6	18	10	7	18	19	10	26	7	5	4	8	6	5	5	4	11	4	6	6	15
ENSBTAG00000001578	ADPGK	19	30	49	28	36	32	25	19	30	26	47	18	63	48	42	28	31	25	63	45	53	69	38	41	27	57	62	48	20	21	47	31	14	23	43	47	36	43	32	46
ENSBTAG00000001579	AGO2	60	117	101	87	93	122	80	41	78	49	126	54	88	134	86	83	82	92	127	116	86	153	63	105	67	103	142	91	35	40	126	62	34	61	72	100	90	106	72	121
ENSBTAG00000001580	CLGN	4	17	12	8	3	10	4	1	4	0	3	3	8	9	12	3	4	3	10	6	12	10	10	8	3	10	3	3	4	0	7	2	4	0	3	8	6	3	3	6
ENSBTAG00000001585	WIPF1	44	81	86	81	71	105	50	29	70	43	101	52	87	80	79	85	53	52	136	88	124	96	80	112	72	133	101	100	29	55	141	54	46	50	86	92	82	70	72	87
ENSBTAG00000001586	OTUD7B	27	31	42	38	33	50	37	16	50	31	53	14	42	45	24	33	38	31	57	46	59	48	24	25	36	44	41	40	14	17	36	24	11	23	36	35	39	30	20	32
ENSBTAG00000001589	TM9SF2	159	395	434	341	413	449	225	198	406	298	342	244	578	635	443	422	393	355	390	419	619	707	466	654	376	697	591	684	187	278	819	387	204	342	468	572	557	515	425	527
ENSBTAG00000001592	INSIG1	67	332	142	34	140	83	51	64	107	205	109	60	176	153	170	151	83	147	96	88	99	135	73	145	61	81	75	71	25	23	111	43	41	91	43	106	121	134	62	132
ENSBTAG00000001593	OGFOD2	8	10	6	6	7	13	8	2	5	7	8	5	5	9	10	7	8	7	11	11	6	9	3	4	7	14	9	6	4	4	8	0	6	5	9	13	14	8	4	6
ENSBTAG00000001594	ARL6IP4	9	13	15	16	22	15	12	9	16	13	20	14	12	28	14	15	18	26	21	15	22	25	14	20	16	16	17	19	3	7	23	9	6	7	10	26	19	14	10	17
ENSBTAG00000001595	MT1E	1	0	0	0	0	0	0	0	1	1	1	0	0	0	0	0	1	0	2	1	4	28	2	9	3	1	14	5	1	1	7	17	16	134	23	90	3	2	15	2
ENSBTAG00000001597	PITPNM2	27	50	60	42	48	63	38	29	51	32	73	22	77	67	56	38	35	40	89	59	57	91	36	64	54	66	70	61	28	24	73	29	26	33	40	56	51	60	52	63
ENSBTAG00000001598	MAP7	62	149	180	102	144	176	95	66	163	131	144	72	249	278	169	170	141	137	158	168	198	224	144	268	135	240	237	200	57	84	224	118	62	118	129	248	183	174	137	164
ENSBTAG00000001599	SV2A	5	12	8	15	10	11	8	3	10	1	13	3	8	8	6	7	12	2	20	13	10	4	4	11	8	10	9	0	1	0	8	4	0	11	4	2	4	3	3	1
ENSBTAG00000001600	DCUN1D4	22	49	32	36	28	31	20	11	35	19	35	21	27	49	32	30	21	17	48	34	20	31	12	35	15	31	20	17	11	10	25	10	5	15	11	18	11	17	13	17
ENSBTAG00000001601	PKM	292	681	677	531	613	746	498	284	530	442	644	367	859	959	562	545	663	542	796	635	511	1086	483	666	633	522	817	571	190	243	798	396	248	449	498	682	687	696	481	766
ENSBTAG00000001602	IL4R	53	117	103	81	73	115	71	41	67	52	111	61	116	135	102	84	80	70	151	106	87	130	49	106	92	101	129	90	31	29	132	44	52	64	61	86	79	73	57	89
ENSBTAG00000001607	TMEM41B	25	65	59	45	61	38	38	29	48	42	48	25	65	74	50	50	42	50	75	57	83	163	73	100	50	62	71	89	15	37	104	41	18	52	49	84	83	82	58	87
ENSBTAG00000001609	MAP2K6	7	19	20	30	12	34	7	13	17	19	23	10	15	32	22	15	27	14	27	16	32	45	18	38	19	30	24	22	3	12	38	12	8	20	26	23	30	32	32	31
ENSBTAG00000001612	LSM1	7	7	10	10	14	11	15	9	6	10	19	9	13	23	9	12	10	10	13	9	9	21	8	11	6	18	17	17	6	3	20	14	7	11	18	11	12	15	7	15
ENSBTAG00000001614	ZNF174	6	13	7	10	9	12	7	3	7	6	8	5	10	14	6	9	13	6	12	12	10	9	6	9	6	16	14	10	6	3	17	5	6	8	6	8	3	8	8	10
ENSBTAG00000001616	ZNF592	37	82	74	57	62	95	43	37	69	44	99	23	89	108	74	66	49	53	95	81	86	70	42	88	61	80	76	75	17	30	78	52	36	46	48	83	68	62	39	74
ENSBTAG00000001617	G2E3	28	35	54	48	47	41	41	17	38	16	37	22	52	66	36	38	45	37	74	45	53	56	44	56	33	39	50	46	12	22	60	17	29	36	38	37	44	37	30	49
ENSBTAG00000001618	ALPK3	70	183	167	110	155	188	112	60	154	95	192	85	275	276	153	169	143	156	211	173	175	217	102	161	96	149	196	163	48	59	153	94	60	85	91	164	151	161	116	165
ENSBTAG00000001619	SERINC5	49	118	125	92	95	110	71	34	114	82	110	47	154	167	101	120	92	100	125	102	105	78	51	123	59	100	75	92	35	45	103	42	60	57	49	95	83	77	68	96
ENSBTAG00000001626	CTPS1	46	64	88	43	71	58	39	39	73	44	69	27	89	112	61	72	56	41	111	63	115	91	48	99	63	75	91	91	22	33	69	40	16	38	70	92	56	43	49	55
ENSBTAG00000001629	SCMH1	29	56	39	28	38	38	33	13	29	16	73	24	54	56	29	26	20	25	67	30	37	28	11	33	19	31	26	42	19	17	33	7	15	16	37	23	24	19	20	20
ENSBTAG00000001631	KIFC1	24	39	42	32	37	41	23	16	36	22	47	17	70	51	37	25	34	29	51	39	43	67	18	47	37	46	39	38	8	22	46	16	11	25	29	39	53	42	23	45
ENSBTAG00000001632	NBR1	112	250	297	259	243	347	215	144	283	198	239	177	340	406	262	318	260	227	332	348	376	303	239	355	273	375	309	334	99	147	414	206	136	171	249	286	310	254	252	284
ENSBTAG00000001634	PHF1	10	26	31	16	24	33	9	7	20	16	38	9	23	27	19	13	22	11	56	14	30	27	11	32	23	34	13	21	10	4	22	8	7	7	10	26	19	19	16	22
ENSBTAG00000001635	CUTA	19	37	42	35	42	34	25	19	24	43	41	35	49	39	36	43	29	39	48	33	44	62	36	40	38	46	43	40	21	21	42	25	29	24	49	36	41	45	43	54
ENSBTAG00000001637	FUNDC1	3	6	7	12	10	6	9	2	14	8	4	8	6	10	3	12	7	6	5	16	10	16	3	13	4	10	26	16	4	7	19	4	4	8	13	4	14	12	8	16
ENSBTAG00000001640	EPB41L1	45	98	86	87	54	85	52	35	65	32	97	38	104	93	80	70	40	47	112	56	67	58	34	53	59	71	56	66	20	22	70	25	37	30	37	42	65	55	29	37
ENSBTAG00000001644	MDN1	125	162	264	181	242	227	152	120	187	146	229	134	288	322	184	202	140	196	282	219	182	359	151	256	186	273	267	216	80	88	259	113	75	155	171	256	190	189	125	229
ENSBTAG00000001645	AAR2	9	17	19	14	13	19	14	8	12	19	30	12	17	25	19	22	12	10	16	23	19	38	12	22	20	18	28	17	10	6	17	16	14	8	17	22	20	20	9	24
ENSBTAG00000001647	PLEKHJ1	26	47	41	25	34	52	33	25	35	23	33	28	58	71	40	34	26	42	52	29	61	51	35	56	33	53	58	53	15	24	55	26	27	23	39	42	49	35	56	54
ENSBTAG00000001648	RPL21	392	462	556	659	654	511	541	495	490	590	537	574	641	651	499	577	358	496	650	707	485	824	342	536	541	426	516	614	237	226	609	328	481	494	608	401	430	478	554	552
ENSBTAG00000001651	SYF2	5	14	12	30	28	23	13	17	17	25	29	11	26	29	20	14	20	26	28	27	31	41	17	26	15	27	22	32	15	18	31	30	5	20	26	19	38	24	11	34
ENSBTAG00000001652	SLCO3A1	7	16	19	16	8	23	8	7	9	7	26	4	19	17	17	7	6	7	34	14	17	12	9	25	6	9	7	11	8	3	11	3	4	13	4	7	8	7	7	11
ENSBTAG00000001654	SNTB2	31	58	67	61	47	57	31	26	50	37	68	22	74	76	59	61	41	58	80	56	48	53	29	49	38	43	45	56	15	22	55	31	18	27	37	36	41	30	31	42
ENSBTAG00000001656	TMEM254	13	17	17	9	16	13	6	9	8	10	9	10	21	21	15	12	7	11	21	19	21	26	8	14	18	14	20	21	4	5	20	10	4	7	8	10	14	16	9	12
ENSBTAG00000001657	PICALM	235	334	384	317	340	359	275	189	292	218	383	206	479	476	315	334	291	267	424	398	423	543	308	432	352	425	575	398	114	158	445	267	201	249	296	398	399	363	270	428
ENSBTAG00000001659	VPS4A	50	66	71	65	74	92	54	35	76	51	100	37	101	115	80	71	69	61	117	94	92	113	55	93	62	83	90	89	32	30	102	36	22	49	72	95	91	66	71	90
ENSBTAG00000001660	SPTY2D1	26	39	44	44	41	68	38	25	42	26	44	30	65	79	62	49	32	37	37	57	64	59	36	48	47	66	63	55	20	24	65	40	21	27	39	61	39	49	39	61
ENSBTAG00000001662	EHD3	4	8	20	10	15	21	10	4	6	6	19	4	19	16	9	11	4	4	25	3	16	8	4	11	11	19	8	6	8	4	10	1	5	6	5	9	7	4	6	7
ENSBTAG00000001663	PDF	1	3	9	5	6	9	8	5	3	5	1	10	8	10	1	5	9	3	5	7	2	4	4	1	5	2	6	7	2	4	3	0	1	4	3	4	6	6	5	4
ENSBTAG00000001665	COG8	22	36	35	37	31	26	10	23	32	24	35	22	29	47	30	31	28	33	46	35	37	54	23	38	17	36	36	39	11	15	31	20	12	20	22	34	21	25	19	32
ENSBTAG00000001666	NIP7	8	13	12	6	13	11	5	7	4	8	14	7	17	24	7	14	10	6	9	10	7	24	16	13	12	17	20	19	5	10	13	3	1	9	11	22	8	15	5	10
ENSBTAG00000001671	RTF1	23	72	58	61	57	61	40	24	40	38	68	34	74	104	38	74	45	37	83	71	80	87	42	105	51	68	87	70	29	31	71	39	32	34	53	70	69	57	45	50
ENSBTAG00000001673	C2CD5	46	70	84	73	68	74	54	44	63	61	71	58	102	96	85	82	41	68	104	79	110	109	48	113	52	92	82	90	23	37	95	45	50	60	61	78	71	74	63	78
ENSBTAG00000001675	ITPKA	7	15	17	9	14	22	12	10	15	15	19	7	36	23	24	13	22	15	14	20	16	10	16	21	14	33	22	22	9	9	31	9	16	21	26	21	36	18	11	15
ENSBTAG00000001687	STC1	20	23	16	25	14	13	11	8	14	3	16	15	19	21	8	12	11	17	16	21	18	40	8	11	7	12	17	15	5	2	11	8	4	17	8	9	11	19	13	11
ENSBTAG00000001692	NDST1	57	130	121	77	98	88	81	48	78	48	138	60	119	129	95	100	68	80	145	100	99	98	39	90	71	77	89	74	24	29	70	40	39	46	43	68	56	56	53	56
ENSBTAG00000001693	RPAP1	24	54	75	39	58	54	40	21	39	26	47	25	75	71	51	46	51	33	79	61	50	70	38	69	51	72	64	70	20	30	70	35	21	43	52	58	62	53	45	51
ENSBTAG00000001694	TYRO3	4	8	9	9	10	17	7	7	5	13	12	6	11	13	12	11	10	8	17	10	14	12	10	8	11	16	5	6	6	2	7	3	6	5	9	11	11	7	7	5
ENSBTAG00000001697	TRA2B	52	137	126	116	128	164	89	64	113	71	138	60	159	212	136	121	122	91	149	153	158	184	120	158	123	147	182	147	45	71	194	72	52	98	101	160	116	116	106	147
ENSBTAG00000001698	CHTF8	32	57	58	56	70	52	44	19	56	47	55	27	73	80	63	80	36	54	91	61	58	73	39	70	61	77	66	81	34	25	104	36	40	53	59	64	75	67	68	86
ENSBTAG00000001700	CDC42	96	221	260	201	236	250	150	138	253	205	236	123	299	325	214	229	165	211	305	216	308	410	232	350	240	326	318	322	91	125	425	194	126	226	260	295	297	275	237	302
ENSBTAG00000001702	TMEM107	9	11	6	15	3	7	5	6	8	5	6	9	8	12	11	3	4	5	17	10	9	10	2	6	16	9	9	8	3	4	8	1	2	3	9	6	2	6	7	8
ENSBTAG00000001703	SYT13	5	13	22	13	21	12	8	5	10	5	12	8	23	8	3	12	8	5	16	7	8	4	5	9	11	3	10	7	7	4	11	7	6	5	6	2	3	3	4	4
ENSBTAG00000001706	SLC9A2	85	163	185	156	164	181	145	121	192	136	137	134	201	281	163	172	168	213	162	189	204	186	116	243	160	203	280	246	75	98	254	118	58	128	128	203	263	194	192	186
ENSBTAG00000001707	UIMC1	17	31	31	32	28	32	18	11	26	19	34	19	43	35	35	28	15	23	47	28	37	31	11	24	31	19	30	31	14	12	37	15	10	17	20	17	39	19	22	19
ENSBTAG00000001708	TTLL12	53	130	145	90	115	118	89	45	117	92	139	70	144	214	116	122	125	111	145	121	136	136	85	173	107	145	206	166	54	73	150	70	42	91	107	162	149	145	113	148
ENSBTAG00000001710	CMTM8	1	7	8	6	11	5	4	4	2	4	10	6	15	14	6	7	4	3	9	8	5	11	6	15	5	8	4	9	6	4	6	7	5	0	10	12	5	12	2	5
ENSBTAG00000001711	BORCS6	6	12	10	11	11	18	6	8	10	12	8	12	14	16	10	15	10	15	19	12	11	11	6	7	5	13	7	12	2	6	9	11	4	8	12	7	8	9	6	7
ENSBTAG00000001712	CMTM7	12	18	17	19	15	19	14	10	18	14	20	7	29	22	18	18	17	15	22	25	22	19	14	12	13	14	17	8	5	13	18	10	8	7	8	10	19	12	14	17
ENSBTAG00000001714	MFSD9	21	26	44	28	47	31	29	25	42	34	33	37	46	54	28	41	47	45	39	43	51	30	35	50	30	32	50	43	13	26	51	30	19	23	23	42	33	33	21	38
ENSBTAG00000001717	AURKB	14	19	21	12	19	12	16	9	11	2	17	11	29	34	20	15	13	13	19	10	17	38	18	11	14	14	20	9	9	10	24	11	8	12	21	23	27	22	20	17
ENSBTAG00000001721	GYG1	16	34	24	16	20	21	7	13	24	19	28	12	26	34	31	22	13	19	36	21	41	35	18	34	21	24	35	34	13	16	35	10	15	29	22	33	27	30	20	28
ENSBTAG00000001724	ZADH2	9	16	27	17	21	19	24	12	22	17	17	15	36	28	19	22	23	19	46	34	27	28	7	20	20	20	30	27	7	9	27	22	5	11	20	22	24	16	28	31
ENSBTAG00000001725	CXCL10	4	6	8	12	11	9	7	6	5	6	22	8	8	19	1	8	13	6	12	7	15	46	11	41	14	35	56	19	2	7	42	17	12	10	28	23	19	27	21	20
ENSBTAG00000001727	PRXL2B	37	46	72	65	94	73	84	56	48	75	53	55	79	93	41	68	69	65	83	92	33	45	25	47	30	41	36	45	17	18	37	26	20	33	40	47	41	36	38	49
ENSBTAG00000001728	IGSF10	40	107	48	70	42	72	52	15	28	17	87	17	41	38	69	46	15	45	69	55	35	11	6	25	9	10	13	18	3	1	19	3	36	8	10	9	8	4	8	8
ENSBTAG00000001729	DUSP10	2	22	12	16	12	14	6	7	4	5	9	10	15	4	6	9	9	4	12	6	22	7	4	7	6	0	9	9	1	4	15	5	8	8	3	10	2	2	7	9
ENSBTAG00000001731	GLYR1	65	155	181	107	135	165	83	80	135	112	179	97	243	229	142	147	140	124	207	169	195	195	147	201	126	187	240	194	67	84	245	106	70	122	126	223	197	170	134	187
ENSBTAG00000001736	UBN1	49	83	101	75	93	90	58	48	81	50	90	50	107	139	80	79	69	75	119	109	106	125	60	107	76	109	112	104	41	55	132	60	39	62	58	107	106	98	89	105
ENSBTAG00000001737	TUT7	63	122	154	139	144	183	97	59	144	96	146	75	181	231	146	107	92	121	157	179	183	232	125	220	138	239	259	213	60	85	254	107	72	100	127	164	178	183	116	177
ENSBTAG00000001741	DLGAP4	38	110	106	59	91	111	59	30	79	66	93	49	121	131	80	90	97	69	96	99	158	141	85	168	101	138	158	136	30	54	143	81	47	63	83	111	141	120	94	109
ENSBTAG00000001744	BET1L	18	50	62	52	45	59	38	26	38	28	68	25	71	73	39	48	46	43	65	56	49	57	32	59	50	58	67	64	15	35	69	28	35	32	52	49	46	39	35	40
ENSBTAG00000001745	LUM	98	229	158	201	153	186	106	67	157	125	187	87	176	179	221	159	108	85	290	146	249	112	77	244	183	256	177	187	68	52	219	70	165	96	180	143	101	113	127	131
ENSBTAG00000001747	PEX3	5	9	17	20	15	12	14	8	11	10	18	7	21	28	11	14	7	19	29	21	14	25	12	26	10	18	29	21	4	8	22	16	8	14	20	19	20	18	13	20
ENSBTAG00000001748	TRIM45	4	13	12	7	9	12	4	1	8	6	12	4	9	9	14	10	6	9	11	6	13	10	3	4	6	12	3	9	4	3	8	5	7	2	5	10	11	7	5	8
ENSBTAG00000001749	SENP2	39	90	99	83	83	100	61	29	80	46	89	42	109	91	86	96	60	61	96	81	109	107	84	122	83	115	114	89	26	40	118	47	32	61	61	79	91	81	63	74
ENSBTAG00000001752	FUCA2	29	65	81	61	65	98	60	42	62	56	64	44	96	131	70	85	80	93	94	102	96	64	51	99	44	102	80	72	29	41	103	47	27	43	65	74	88	62	61	68
ENSBTAG00000001754	AHCYL2	145	474	459	476	461	767	300	196	804	496	438	368	660	817	298	599	580	811	439	631	612	514	598	1176	709	1230	1163	552	346	512	1284	527	341	615	370	1136	1310	861	925	1033
ENSBTAG00000001755	NEUROD1	2	3	5	7	10	3	1	2	8	7	3	1	7	11	3	10	3	6	3	3	6	7	6	9	2	8	1	10	3	4	9	5	2	3	8	3	6	0	5	0
ENSBTAG00000001762	RFXANK	13	35	32	21	17	32	18	8	21	17	41	19	35	44	26	38	27	18	43	40	34	32	14	45	28	31	32	30	4	16	24	19	13	13	14	20	23	22	30	32
ENSBTAG00000001763	NR2C2AP	5	5	16	9	11	9	14	5	7	8	20	7	15	13	8	9	8	11	16	17	8	15	5	15	10	13	16	10	6	8	9	12	3	11	8	9	9	13	4	11
ENSBTAG00000001767	B4GALT7	9	25	23	19	23	19	29	22	13	12	15	33	26	34	14	18	20	19	23	31	21	33	12	21	27	21	19	25	7	7	25	13	14	16	25	23	22	15	20	19
ENSBTAG00000001768	TXLNG	8	29	17	14	23	19	7	10	14	11	23	14	17	35	15	22	15	5	29	23	30	28	7	17	20	25	27	23	11	8	23	9	7	13	14	18	18	9	14	12
ENSBTAG00000001771	DYRK1A	78	151	161	138	156	164	111	75	130	74	163	81	173	158	137	141	106	109	224	127	171	179	90	175	106	213	164	163	58	57	192	82	64	130	120	125	131	136	111	130
ENSBTAG00000001773	CYREN	3	5	9	4	10	12	4	8	12	8	9	2	3	6	6	5	7	17	10	9	7	6	9	18	11	10	12	7	5	5	10	5	10	8	8	5	16	13	11	9
ENSBTAG00000001774	SPRY2	22	30	46	32	36	38	19	11	37	18	38	29	62	77	36	50	49	36	47	39	52	96	17	41	42	76	64	40	10	14	44	19	23	20	17	44	32	50	22	52
ENSBTAG00000001775	RINL	2	3	7	7	9	2	2	7	5	1	9	4	11	4	5	11	4	1	15	10	10	14	7	10	5	13	8	4	6	7	12	9	3	5	4	17	9	7	4	8
ENSBTAG00000001776	SIRT2	32	52	62	36	47	61	35	37	34	33	68	42	71	67	43	48	34	36	91	51	69	49	27	81	42	69	36	46	19	26	80	33	32	39	44	51	49	45	37	37
ENSBTAG00000001777	RPLP2	241	286	309	382	276	244	282	219	231	269	302	212	309	325	272	306	214	233	321	324	250	384	145	240	212	189	244	241	114	82	323	132	243	241	311	232	255	306	251	280
ENSBTAG00000001778	NFKBIB	7	10	14	15	13	10	12	2	5	5	15	7	10	16	5	8	14	4	14	8	13	22	6	11	11	11	26	15	2	7	21	8	7	2	10	11	14	13	12	14
ENSBTAG00000001780	SARS2	16	26	29	21	26	29	18	19	30	25	33	17	39	55	30	33	31	23	27	21	24	31	20	30	32	39	54	30	16	14	36	8	12	20	30	26	31	32	24	34
ENSBTAG00000001781	TOMM40	16	35	36	18	49	24	38	27	24	21	35	38	43	60	31	31	28	44	35	36	32	76	29	44	36	25	48	36	11	22	41	15	11	38	34	41	47	43	29	60
ENSBTAG00000001782	MRPS12	11	10	14	14	8	11	5	12	4	9	13	11	17	21	8	13	10	8	20	15	12	23	8	19	8	11	13	13	9	9	17	5	10	9	15	15	5	15	17	11
ENSBTAG00000001785	TGM3	61	91	65	57	110	131	70	55	207	180	97	92	102	90	89	73	90	168	57	46	1225	3670	2281	1349	1312	1445	2802	1086	554	543	2855	1355	213	1026	1688	1591	1677	2242	2290	2476
ENSBTAG00000001786	HYKK	16	30	17	17	25	34	18	11	40	17	17	12	45	50	30	14	26	24	25	38	62	23	20	36	21	38	31	47	8	13	35	23	6	27	28	18	28	25	29	19
ENSBTAG00000001788	PDPN	21	43	28	21	16	35	14	7	15	15	30	17	29	42	20	36	29	18	32	23	30	87	14	27	41	39	47	31	13	8	30	17	9	18	31	32	34	37	27	26
ENSBTAG00000001790	SAFB2	58	139	147	85	105	123	60	48	92	53	130	53	167	205	133	128	116	79	170	132	143	162	92	149	84	141	127	120	30	46	134	86	37	64	74	139	113	116	75	114
ENSBTAG00000001792	MICOS13	15	27	30	33	38	20	22	20	22	30	31	26	31	49	15	40	20	51	23	40	33	52	14	33	37	21	23	37	7	14	39	13	24	33	59	42	36	33	43	50
ENSBTAG00000001793	HSD11B1L	8	7	3	9	7	14	3	3	6	5	7	3	6	11	6	7	7	7	10	4	8	10	2	8	10	4	5	10	4	1	6	2	4	5	2	5	4	8	2	6
ENSBTAG00000001794	RPL36	117	164	181	197	171	134	183	132	144	189	162	135	207	195	155	191	135	148	235	218	151	267	95	166	164	127	163	188	88	70	194	81	156	159	192	152	146	181	186	172
ENSBTAG00000001795	LONP1	33	73	90	57	67	79	67	27	57	44	91	44	116	131	78	79	88	48	100	77	55	81	56	70	54	70	69	61	30	31	82	47	35	37	33	85	72	53	63	71
ENSBTAG00000001796	CATSPERD	16	28	44	40	37	47	25	23	34	16	44	20	45	54	25	37	38	22	65	34	38	32	11	30	20	22	20	33	11	7	23	15	13	16	14	21	15	22	19	27
ENSBTAG00000001801	SYT4	40	117	88	33	48	28	38	19	23	27	83	36	90	24	52	24	42	32	49	27	94	150	24	43	34	25	51	46	12	17	71	38	19	9	11	69	47	53	12	59
ENSBTAG00000001805	TWSG1	23	100	71	75	67	79	47	26	55	48	73	39	67	94	68	58	68	40	101	80	71	76	33	79	48	68	64	77	24	25	84	25	38	30	53	51	52	50	34	48
ENSBTAG00000001807	AKAP8	17	29	49	30	33	47	23	11	42	17	37	15	52	55	48	34	30	36	59	30	37	58	30	44	31	51	51	47	11	12	42	22	17	21	21	39	38	27	34	38
ENSBTAG00000001808	LACTB2	4	13	7	8	11	14	13	11	11	15	8	7	17	18	13	11	11	7	14	15	25	20	10	12	11	9	15	21	9	7	15	10	6	13	13	17	14	16	12	9
ENSBTAG00000001810	SCAF11	100	193	205	193	159	195	117	105	166	118	202	130	228	247	157	200	143	142	258	220	206	223	146	202	184	183	233	199	71	80	231	110	70	121	160	192	182	152	127	177
ENSBTAG00000001814	PLXND1	46	76	75	65	73	92	43	31	64	30	96	48	92	119	109	91	42	50	140	96	70	39	42	77	74	66	46	53	14	15	60	26	53	41	34	71	46	48	48	54
ENSBTAG00000001815	ARHGEF5	43	88	115	67	114	99	51	33	88	63	70	51	149	135	82	80	131	86	82	122	183	263	128	179	116	159	267	162	55	92	195	115	36	74	111	204	180	162	110	208
ENSBTAG00000001816	SLC25A42	3	9	6	5	3	3	3	3	5	3	8	1	8	7	7	5	2	5	14	8	5	6	0	12	2	2	2	8	3	5	5	3	5	4	5	4	3	3	4	2
ENSBTAG00000001817	TMEM161A	19	15	24	21	19	25	20	14	25	13	39	10	17	33	21	15	19	17	31	23	24	24	11	20	20	16	20	24	10	9	27	10	8	12	15	19	14	13	13	18
ENSBTAG00000001819	CDX2	23	65	76	33	73	83	52	26	51	57	65	50	126	127	58	90	90	63	72	107	66	71	49	90	52	83	120	88	25	32	86	50	23	51	39	80	67	67	69	75
ENSBTAG00000001821	PRRC2C	416	769	878	664	746	841	504	328	703	492	800	429	992	1030	734	727	619	640	981	844	918	1404	709	1188	763	1106	1253	1047	358	459	1300	586	401	613	739	957	896	1001	626	997
ENSBTAG00000001826	SASH1	44	102	84	67	69	67	58	28	61	46	96	57	82	108	52	75	49	68	118	88	68	73	29	63	49	64	67	65	12	21	76	41	40	41	41	55	51	75	65	46
ENSBTAG00000001827	GID8	19	39	37	39	46	44	28	25	27	53	42	29	45	57	29	50	31	32	39	41	47	56	24	41	31	36	45	40	9	28	54	20	16	33	23	43	38	38	37	46
ENSBTAG00000001828	SCRN2	5	10	12	13	11	15	10	1	10	3	15	2	20	21	15	12	21	9	27	14	11	17	6	15	5	21	5	9	4	2	15	6	6	7	6	10	12	12	9	5
ENSBTAG00000001829	SLC17A9	56	93	116	77	119	105	81	67	73	88	72	68	166	179	131	128	116	108	90	130	124	147	82	117	118	107	115	140	59	59	154	63	55	71	104	157	137	119	107	97
ENSBTAG00000001832	MRPL10	19	28	25	30	28	34	20	14	25	27	25	22	48	39	24	30	24	23	45	26	25	38	25	23	21	30	23	39	11	12	21	18	12	25	19	25	27	25	26	31
ENSBTAG00000001834	PNKP	22	57	45	21	48	59	35	22	42	24	41	16	58	79	37	34	33	31	63	37	54	61	32	58	42	58	63	46	19	33	74	29	18	34	32	51	39	44	37	54
ENSBTAG00000001835	GJA1	52	93	86	52	58	70	51	62	80	54	65	37	104	115	79	89	81	96	103	56	73	208	38	73	121	82	118	80	30	22	106	45	41	40	56	84	66	67	43	70
ENSBTAG00000001839	OCIAD2	49	94	96	79	124	108	74	66	94	82	101	88	126	140	80	150	80	91	123	133	183	136	83	168	91	137	133	138	36	55	175	80	45	93	119	100	122	91	159	94
ENSBTAG00000001840	INO80B	10	18	31	27	25	30	29	5	21	16	15	16	27	30	27	31	21	20	32	23	26	19	13	28	15	22	16	21	7	10	37	15	11	13	12	18	20	18	10	22
ENSBTAG00000001842	GSTM3	7	5	14	8	10	5	5	1	8	2	8	9	11	11	13	7	4	7	8	8	8	7	5	6	10	5	7	4	2	1	4	3	3	2	3	6	2	5	4	1
ENSBTAG00000001843	WBP1	9	30	32	24	34	27	26	13	22	15	25	13	35	31	24	28	34	20	30	37	31	24	9	31	9	22	21	24	8	10	24	11	20	11	16	23	16	14	20	16
ENSBTAG00000001844	MOGS	33	78	100	59	87	83	60	44	66	50	66	40	106	118	82	93	78	77	86	84	92	120	59	102	80	123	96	99	38	42	98	49	34	51	70	135	94	79	58	94
ENSBTAG00000001845	EPS8L3	54	142	167	87	202	159	102	61	161	101	118	95	264	299	122	167	139	129	219	164	169	154	95	163	97	139	198	177	51	73	226	96	64	97	126	154	168	156	124	164
ENSBTAG00000001847	CNTLN	19	23	24	22	26	28	11	10	24	9	37	13	29	23	22	20	21	12	49	16	24	14	12	24	19	20	14	14	3	3	22	3	12	12	10	11	21	12	6	15
ENSBTAG00000001848	KATNB1	15	20	24	21	21	26	11	9	19	14	21	23	39	32	20	24	24	12	37	25	22	21	13	21	15	26	20	14	8	15	17	5	19	7	14	15	13	22	12	11
ENSBTAG00000001851	LOC508916	12	9	25	11	108	27	40	11	107	21	41	22	119	99	41	80	76	26	51	45	57	6	4	24	64	5	30	20	37	6	32	14	27	19	21	26	38	6	24	5
ENSBTAG00000001854	CIAPIN1	34	56	77	46	64	43	42	39	59	48	50	45	84	102	55	74	49	65	57	60	52	56	50	78	60	56	49	66	23	28	76	25	19	26	48	64	65	54	44	68
ENSBTAG00000001855	COQ9	28	60	53	47	53	68	55	28	41	46	76	49	88	86	69	59	47	58	65	84	57	52	28	54	49	57	64	71	28	27	79	36	21	40	54	51	69	54	65	52
ENSBTAG00000001856	POLR2C	36	55	65	51	69	78	38	26	53	31	54	35	76	91	65	39	46	49	54	63	67	101	41	63	50	79	70	72	22	30	81	18	22	36	51	68	38	62	37	72
ENSBTAG00000001857	DOK4	21	32	42	25	34	32	14	18	21	29	31	27	44	51	30	42	40	39	50	36	62	44	26	52	34	64	51	46	18	27	64	24	18	25	35	39	52	44	36	42
ENSBTAG00000001861	SESTD1	32	61	52	48	51	86	31	20	44	27	60	32	60	62	54	47	24	32	89	46	63	45	28	58	26	50	44	51	15	12	47	22	24	35	30	29	38	45	45	43
ENSBTAG00000001862	PPP2R2B	20	31	39	19	30	23	27	13	15	15	23	21	67	43	27	37	23	19	37	38	24	23	13	21	27	13	26	24	7	4	14	8	16	16	12	11	18	14	10	15
ENSBTAG00000001864	NR4A3	10	94	26	4	23	2	6	0	1	4	23	19	43	14	24	4	14	4	9	5	13	10	4	3	5	5	8	2	0	1	5	5	0	2	1	8	2	8	2	11
ENSBTAG00000001867	SACS	49	74	74	80	57	64	57	35	65	23	115	37	64	53	62	62	42	29	116	43	67	83	35	65	43	44	49	45	19	16	56	29	34	32	38	41	27	34	51	35
ENSBTAG00000001868	PCYT2	43	74	107	43	82	83	56	62	61	84	82	51	100	173	87	74	75	101	94	97	100	86	44	97	94	77	81	93	30	41	93	44	24	64	94	98	89	85	65	87
ENSBTAG00000001872	ORC6	6	8	11	12	8	10	5	7	5	2	5	3	6	17	7	9	10	6	11	7	15	11	10	11	7	6	13	13	1	1	11	7	5	6	11	16	8	12	9	9
ENSBTAG00000001874	DOCK3	9	10	7	16	17	8	8	7	9	6	15	4	7	16	8	7	8	4	14	8	21	13	7	13	18	7	5	10	5	2	8	4	7	6	7	5	10	8	4	5
ENSBTAG00000001877	HMGN5	2	13	6	10	3	5	1	4	5	3	8	2	15	9	8	8	8	3	9	6	12	18	9	13	12	7	11	6	2	2	13	7	4	12	10	13	15	8	8	6
ENSBTAG00000001879	PER2	6	18	17	19	13	16	6	6	25	8	20	11	10	25	19	11	18	9	28	26	18	11	6	8	7	8	13	12	2	1	8	5	5	1	6	15	8	4	3	8
ENSBTAG00000001881	SLC10A1	12	67	47	18	40	25	13	13	20	10	25	28	40	30	45	16	22	15	18	16	41	21	5	28	15	26	19	25	5	10	36	12	3	16	9	34	23	17	16	26
ENSBTAG00000001886	PABIR2	9	21	23	13	24	26	12	8	25	13	13	14	40	42	28	23	24	24	24	15	12	24	22	25	18	28	31	27	12	13	45	22	9	17	26	27	25	27	17	30
ENSBTAG00000001887	STAM2	21	34	50	42	46	43	29	20	41	39	36	44	72	61	43	44	27	43	51	58	54	66	40	65	48	54	95	68	17	31	77	54	26	28	42	61	42	54	43	57
ENSBTAG00000001888	MED13L	198	339	388	345	406	385	313	176	303	217	385	212	388	463	289	363	314	300	459	397	362	373	255	373	220	356	314	374	124	132	463	205	156	236	236	282	346	282	287	326
ENSBTAG00000001890	RUBCN	9	22	35	31	43	38	28	17	28	19	31	18	33	46	24	25	24	21	55	37	41	28	17	29	26	29	41	43	8	8	38	25	16	12	24	23	25	25	24	33
ENSBTAG00000001892	YAE1	7	10	14	5	7	17	5	7	12	11	14	8	15	18	7	14	10	14	18	15	19	20	4	13	9	14	17	18	5	0	17	9	5	7	11	12	16	15	10	10
ENSBTAG00000001894	NEDD1	16	19	33	22	18	30	24	11	21	15	29	13	38	28	22	26	13	17	32	27	30	36	16	28	22	38	32	29	13	10	39	20	11	21	32	31	20	18	24	19
ENSBTAG00000001895	PGGT1B	14	19	19	12	26	23	16	9	21	13	20	16	35	38	27	22	21	24	25	21	25	16	17	39	10	27	30	29	14	8	25	13	11	16	18	18	28	29	20	31
ENSBTAG00000001898	CCDC112	7	19	11	7	13	4	5	7	8	4	13	6	12	6	11	9	9	8	14	10	6	11	13	18	15	6	8	9	2	3	7	2	0	5	8	7	4	4	9	7
ENSBTAG00000001902	CEP295	93	146	155	172	146	162	94	64	91	90	158	76	177	187	148	162	104	120	208	153	173	202	114	184	120	170	155	192	60	65	176	82	81	92	114	132	127	140	107	134
ENSBTAG00000001904	ZNF276	12	34	30	25	33	29	13	12	15	14	33	8	25	32	24	21	31	17	41	23	29	31	23	28	36	44	33	30	10	11	34	19	13	16	17	20	35	25	8	25
ENSBTAG00000001906	FANCA	14	33	43	37	51	45	34	18	29	27	44	20	55	56	38	35	30	25	58	44	46	41	36	67	37	37	61	44	12	21	79	23	23	22	39	39	40	39	39	53
ENSBTAG00000001908	DLD	48	86	98	60	76	94	72	37	81	66	72	51	113	137	75	83	83	76	132	85	108	135	94	130	68	102	123	128	31	45	134	65	41	86	80	149	122	93	76	87
ENSBTAG00000001911	PCDH11X	3	7	11	9	8	5	3	3	4	1	9	4	9	8	6	4	3	1	9	2	4	8	7	9	5	0	2	2	2	4	4	0	0	1	2	4	3	3	3	6
ENSBTAG00000001918	STXBP5L	7	11	10	12	8	8	1	3	8	6	5	7	12	6	10	11	8	4	16	5	9	14	2	5	7	4	6	7	1	3	12	7	5	4	7	5	5	9	8	8
ENSBTAG00000001919	ZNF652	14	42	51	35	43	48	36	28	36	33	51	19	67	49	43	55	34	32	61	45	47	57	28	62	31	52	40	39	25	13	57	26	16	21	31	48	33	42	33	38
ENSBTAG00000001920	POLQ	14	31	50	28	48	38	25	20	22	20	44	15	62	58	26	41	26	24	34	41	23	74	29	41	54	38	37	22	15	26	62	20	9	31	36	37	43	47	29	49
ENSBTAG00000001922	AKIP1	9	7	14	11	13	14	9	4	13	6	17	10	18	18	22	2	14	13	19	19	16	12	11	17	12	11	15	12	4	9	14	10	9	6	4	14	15	11	17	10
ENSBTAG00000001926	RAD23B	52	123	136	99	128	155	95	49	99	85	144	65	187	189	130	135	101	108	172	122	140	189	97	150	111	156	158	125	47	64	167	93	60	81	107	167	127	138	89	137
ENSBTAG00000001927	ATP6V1C2	4	4	7	5	7	5	7	5	1	4	4	5	6	5	2	10	3	3	2	7	5	10	4	8	10	8	7	3	0	8	8	5	2	4	4	3	7	10	6	9
ENSBTAG00000001928	PDIA6	140	338	427	269	374	402	213	166	247	254	290	192	519	642	370	372	337	312	357	340	354	670	397	533	367	568	413	427	145	207	535	281	182	245	297	602	406	452	323	481
ENSBTAG00000001931	TRABD	19	47	52	45	48	48	27	20	48	31	62	35	62	70	42	57	52	38	63	40	44	71	26	51	28	54	54	37	9	21	36	21	14	16	41	55	29	46	48	44
ENSBTAG00000001932	CRAT	60	67	69	55	54	77	57	39	51	31	74	32	59	70	52	57	41	64	82	73	80	123	38	74	72	102	103	84	36	37	98	46	45	59	53	91	78	106	84	89
ENSBTAG00000001933	PTPA	50	89	95	88	105	96	78	53	80	56	99	63	118	131	88	68	86	69	149	113	81	116	51	97	59	81	106	100	38	40	107	40	38	84	76	93	81	85	85	97
ENSBTAG00000001936	PCK1	27	232	36	17	77	39	11	36	44	62	28	59	97	88	200	37	112	43	36	35	142	16	22	41	25	58	42	64	26	30	58	21	18	27	51	38	46	29	26	42
ENSBTAG00000001938	CKS2	14	26	24	21	18	23	16	10	22	15	25	20	42	20	25	24	18	16	21	24	32	40	19	26	39	24	31	30	9	10	39	22	21	25	20	31	31	38	25	34
ENSBTAG00000001939	SECISBP2	28	72	77	63	67	69	44	34	58	45	69	51	95	95	72	68	57	60	96	76	91	90	57	81	68	84	88	80	34	36	108	49	30	34	62	64	84	52	66	56
ENSBTAG00000001941	SEMA4D	42	65	89	56	84	57	49	36	54	40	80	54	94	89	70	71	62	53	98	105	66	75	36	68	93	63	99	65	20	31	81	34	30	33	48	64	38	53	34	47
ENSBTAG00000001942	SNX27	57	81	77	75	66	87	57	25	86	38	77	43	90	119	60	78	73	65	86	68	109	68	37	68	73	80	73	86	23	30	89	51	30	44	42	72	59	62	38	62
ENSBTAG00000001945	ARG2	7	16	12	9	11	14	4	0	6	2	7	4	8	8	9	10	8	6	18	6	9	21	5	2	14	2	10	7	5	1	15	3	6	3	7	7	10	14	7	8
ENSBTAG00000001948	VTI1B	17	44	35	46	48	40	28	32	43	40	52	26	46	51	35	37	37	31	38	48	35	45	23	52	35	35	34	40	17	19	42	21	28	28	43	41	37	32	46	48
ENSBTAG00000001950	RDH11	24	41	40	29	43	29	31	19	40	19	34	27	63	51	38	36	35	44	32	32	46	71	28	44	27	45	36	40	15	27	60	30	21	30	35	56	44	58	37	63
ENSBTAG00000001956	HINT3	6	11	12	10	13	14	8	9	10	11	16	8	23	11	6	10	7	12	11	16	26	53	32	29	16	22	24	22	8	16	35	25	2	14	20	26	18	38	19	47
ENSBTAG00000001957	TRMT11	8	21	20	18	17	19	11	8	13	11	17	7	28	26	21	23	13	10	25	13	18	23	12	26	16	16	17	27	8	6	16	16	4	13	22	18	17	18	13	16
ENSBTAG00000001961	MAP1B	172	489	466	324	225	306	201	124	285	167	630	139	326	305	412	245	102	160	691	285	331	184	123	290	126	187	150	189	70	38	196	62	136	154	102	134	101	95	110	132
ENSBTAG00000001962	MRPS27	29	31	36	19	46	34	25	24	27	28	48	18	46	55	29	36	29	27	68	27	38	59	26	36	36	38	45	35	9	14	67	30	18	26	42	40	48	42	30	43
ENSBTAG00000001968	TTC14	24	66	55	65	45	71	29	36	61	40	54	34	72	100	63	65	40	42	83	55	67	84	50	93	42	75	84	75	24	24	70	51	46	46	57	63	67	60	44	64
ENSBTAG00000001977	YIPF6	33	63	80	66	81	106	48	30	74	60	84	58	126	123	69	92	60	64	87	90	89	136	71	106	77	110	101	82	33	42	114	61	30	62	88	104	95	80	69	104
ENSBTAG00000001981	SLC6A17	10	12	8	8	6	6	0	1	6	4	11	2	10	9	5	5	5	3	20	3	8	2	3	2	2	4	2	2	2	1	1	2	3	3	2	1	1	1	2	2
ENSBTAG00000001983	SMAGP	16	9	19	10	20	13	22	12	14	11	13	15	21	33	12	17	25	20	19	19	19	46	15	13	13	10	59	24	4	4	18	24	12	12	14	15	30	20	14	19
ENSBTAG00000001987	SWAP70	18	50	47	46	56	54	20	29	46	37	47	31	58	85	35	60	37	46	59	58	61	59	28	76	52	56	64	58	20	15	69	27	32	34	50	45	42	36	28	30
ENSBTAG00000001988	EIF3D	58	151	143	106	111	117	97	72	94	84	151	89	199	190	111	120	94	89	168	129	119	154	80	140	107	127	135	135	42	42	130	76	69	77	103	100	93	100	86	106
ENSBTAG00000001992	CYP51A1	126	328	262	108	258	274	144	128	213	165	169	140	318	391	353	276	196	286	228	231	307	341	210	304	152	332	267	273	100	91	326	140	79	145	188	348	208	281	154	323
ENSBTAG00000001996	SNRNP70	18	45	42	27	35	44	20	15	37	17	47	10	73	59	46	32	54	18	67	43	26	21	16	32	20	25	33	25	9	14	25	21	14	8	10	23	23	26	7	16
ENSBTAG00000001998	ST6GALNAC1	15	43	28	34	22	44	7	16	18	62	45	19	43	27	29	45	37	45	21	52	46	18	19	55	23	69	32	45	8	19	51	18	16	6	13	22	19	35	7	30
ENSBTAG00000001999	NKAPD1	5	17	15	8	17	30	7	9	12	10	19	10	28	16	10	19	10	9	25	18	28	34	13	25	19	15	33	18	5	8	22	6	7	9	13	12	12	16	10	20
ENSBTAG00000002000	TIMM8B	14	15	21	13	15	15	11	11	11	19	9	7	15	19	9	13	10	16	20	18	16	24	4	14	11	8	14	15	5	4	13	10	7	16	12	10	12	16	12	12
ENSBTAG00000002002	ATAD2	30	45	37	36	44	47	24	19	34	24	32	33	81	71	47	46	32	33	62	49	63	69	38	57	40	38	43	31	21	21	66	28	20	33	38	50	45	35	43	49
ENSBTAG00000002004		5	11	16	18	15	22	16	7	20	14	20	14	13	23	8	15	7	24	16	17	30	31	17	29	20	22	31	17	5	8	17	8	6	14	22	20	18	17	9	29
ENSBTAG00000002006	THBS1	172	971	286	204	274	259	149	128	262	132	412	223	509	244	412	146	274	177	298	167	586	1131	204	335	270	561	304	345	161	152	386	179	124	130	233	406	248	295	176	353
ENSBTAG00000002010	PI4K2A	20	42	34	28	40	34	22	14	36	20	36	20	46	44	38	32	42	29	57	28	43	39	23	44	37	40	36	27	17	4	45	16	17	25	19	36	26	26	16	29
ENSBTAG00000002012	CIAO2A	24	35	23	35	48	35	54	18	36	27	25	38	37	55	24	44	43	35	28	39	48	55	31	47	48	39	47	54	11	19	63	16	18	40	46	48	61	39	40	44
ENSBTAG00000002014	SNX1	44	89	112	86	86	120	68	45	98	84	84	81	124	145	88	117	92	83	126	144	132	120	93	137	82	110	129	131	38	33	148	72	40	75	96	114	107	96	104	106
ENSBTAG00000002015	RPS6KA6	20	29	32	44	31	34	17	14	34	13	48	19	33	24	33	19	16	16	59	34	36	22	15	34	9	36	16	26	9	8	18	12	12	15	17	11	15	12	11	20
ENSBTAG00000002018	EIF5A	91	196	243	130	187	166	166	100	158	152	178	128	287	283	188	187	185	160	223	188	154	362	154	258	224	195	237	220	81	89	282	126	97	166	214	271	227	234	218	258
ENSBTAG00000002019	SERPINB5	3	11	2	6	6	12	3	6	9	12	7	9	6	2	7	6	15	13	1	4	10	13	1	15	9	9	9	15	1	6	5	4	1	4	9	12	16	5	2	8
ENSBTAG00000002020	CREBRF	13	45	29	42	27	36	22	21	30	29	29	29	39	40	43	35	24	23	53	29	50	34	25	22	31	41	53	33	8	14	31	19	15	13	14	17	29	27	31	19
ENSBTAG00000002021	BNIP1	5	14	16	5	14	20	3	9	12	9	16	9	22	14	9	9	7	9	26	14	12	14	12	24	14	16	24	17	9	6	13	12	4	9	8	12	12	17	15	13
ENSBTAG00000002023	NOS1	5	13	17	9	11	8	6	0	5	0	26	2	3	8	8	3	3	4	28	7	5	2	0	8	9	2	5	1	2	0	0	0	1	5	1	0	2	1	1	1
ENSBTAG00000002025	AMIGO2	9	16	23	6	22	11	9	8	13	11	22	4	21	15	21	17	10	5	30	15	20	3	8	17	12	14	11	16	6	2	10	2	10	4	11	8	7	2	9	8
ENSBTAG00000002026	RPL5	287	481	480	504	576	436	485	366	381	481	469	446	619	592	459	554	377	409	600	521	480	632	283	511	380	380	391	501	208	159	520	258	316	388	444	389	363	397	445	410
ENSBTAG00000002028	DIPK1A	12	18	13	14	10	18	10	14	15	3	11	12	11	20	15	13	9	10	20	11	23	39	14	22	14	12	14	10	10	5	21	9	4	14	12	17	12	24	16	20
ENSBTAG00000002029	IGSF5	42	56	68	69	68	58	57	28	59	51	50	39	77	115	51	104	50	74	63	85	111	104	66	116	59	118	170	116	24	60	135	61	37	67	109	98	101	96	95	128
ENSBTAG00000002033	UBXN2A	15	21	25	27	23	37	20	12	27	17	20	17	26	37	28	39	16	25	19	30	26	34	22	38	28	30	32	30	12	16	45	16	9	20	30	26	22	38	16	40
ENSBTAG00000002036	CACNB1	9	18	18	16	8	11	8	6	15	7	13	11	24	19	13	14	6	8	29	14	6	14	6	19	10	9	4	9	3	1	8	1	4	4	8	6	9	8	5	6
ENSBTAG00000002037	ATXN7L1	15	24	20	13	17	25	16	6	24	14	17	3	28	30	15	22	16	12	34	22	22	20	10	24	12	20	24	25	11	4	22	8	11	10	10	24	14	16	17	14
ENSBTAG00000002038	RPL14	327	439	497	598	582	442	451	450	439	481	510	472	583	605	461	531	358	425	602	616	446	755	289	573	432	420	515	538	228	191	557	222	417	424	524	434	432	511	511	508
ENSBTAG00000002039	FRMD8	10	23	36	11	25	24	16	9	26	10	35	13	35	32	21	25	18	13	26	21	33	33	19	33	33	23	37	34	8	8	33	14	14	24	17	26	32	24	26	25
ENSBTAG00000002041	SASH3	6	7	6	8	8	2	2	1	5	2	7	2	7	4	8	7	5	3	7	8	9	15	19	10	11	11	10	8	8	10	34	9	3	5	9	14	12	10	20	12
ENSBTAG00000002042	RIC8A	21	47	39	35	29	51	33	18	34	28	34	28	62	71	46	40	42	28	50	41	53	40	26	40	30	40	56	44	10	20	34	18	23	21	28	45	39	37	37	32
ENSBTAG00000002044	SIRT3	10	12	10	10	8	13	2	3	7	10	7	5	12	16	13	14	13	7	18	14	7	8	3	13	13	8	6	8	8	3	10	3	3	8	10	8	12	6	8	8
ENSBTAG00000002045	PSMD13	38	53	53	50	56	60	48	31	49	49	68	39	86	89	56	58	45	62	93	73	82	92	57	69	59	72	63	71	18	21	88	38	45	49	71	75	80	58	52	61
ENSBTAG00000002046	COX8B	176	176	220	244	254	184	260	239	224	292	138	267	266	386	189	257	155	311	193	292	266	201	140	277	161	138	241	293	97	106	311	139	134	257	329	206	243	265	294	267
ENSBTAG00000002048	PTPN11	47	97	120	60	87	90	52	57	70	33	115	42	123	127	93	67	53	63	134	103	83	131	54	75	72	100	98	80	28	36	111	50	30	49	63	88	60	96	65	69
ENSBTAG00000002049	HADH	39	93	110	86	155	138	67	46	100	111	122	82	153	211	102	121	141	124	146	160	129	62	65	153	80	138	123	142	53	62	113	48	52	76	91	91	110	77	72	88
ENSBTAG00000002051	ARAP1	72	189	168	144	163	176	109	67	159	98	164	84	252	305	159	180	183	124	238	172	194	184	130	217	185	207	226	177	64	72	235	128	92	122	113	182	190	163	140	193
ENSBTAG00000002052	PLOD1	66	152	167	179	121	186	109	78	146	107	172	80	191	273	152	147	174	113	198	168	133	117	69	166	118	190	143	139	50	79	152	64	65	69	81	148	157	117	100	131
ENSBTAG00000002055	ZFP28	27	36	43	39	33	42	23	21	31	11	44	26	40	51	28	31	24	20	35	36	37	26	17	56	26	43	37	36	9	13	27	19	15	22	28	28	32	34	13	31
ENSBTAG00000002056	MARS2	5	4	18	4	11	9	5	7	9	11	11	6	10	23	14	9	15	9	11	12	7	17	6	9	10	13	6	19	3	2	8	6	3	13	3	19	9	8	2	13
ENSBTAG00000002058	ASF1A	8	16	21	5	15	16	10	4	15	16	20	9	20	23	17	17	9	11	15	19	20	27	11	22	12	11	11	29	1	12	12	7	3	13	14	9	13	16	8	17
ENSBTAG00000002059	MCM9	16	24	32	21	31	28	26	14	27	14	42	25	38	47	24	29	18	21	30	22	46	57	35	44	34	40	44	32	12	13	59	25	23	20	27	31	30	38	26	33
ENSBTAG00000002060	RPL19	48	83	84	114	81	70	82	64	85	74	68	84	89	96	84	88	76	59	113	87	87	105	45	91	67	63	75	89	34	34	96	56	72	72	91	79	86	80	68	72
ENSBTAG00000002062	TRPA1	10	28	20	23	16	22	12	15	15	24	24	9	12	14	22	26	18	19	19	15	27	179	49	38	36	50	54	47	14	18	71	37	4	22	55	47	44	77	38	93
ENSBTAG00000002068	TAGLN2	148	369	325	253	378	321	288	199	243	270	299	276	424	533	268	356	313	302	335	369	407	599	284	403	367	395	463	442	147	199	518	270	158	260	362	397	405	407	387	485
ENSBTAG00000002069	BOLA	31	126	102	112	44	67	76	43	143	91	561	68	86	67	46	103	43	69	138	214	150	460	227	367	167	160	528	210	114	218	970	129	99	78	144	163	241	345	87	393
ENSBTAG00000002072	ERCC2	18	32	42	21	27	39	27	24	38	22	45	22	53	54	25	47	34	22	53	53	47	66	25	60	31	60	54	33	13	10	44	18	19	26	24	39	45	34	33	41
ENSBTAG00000002073	RAD17	15	20	27	18	10	24	15	14	23	11	20	10	38	22	19	21	16	21	29	24	26	30	17	22	16	30	24	25	10	16	30	19	14	16	25	33	24	27	24	21
ENSBTAG00000002076	STAU2	34	44	65	64	60	69	35	26	54	44	54	34	82	82	66	56	41	46	65	63	59	60	37	60	26	63	67	74	25	18	49	29	20	20	37	49	31	35	40	56
ENSBTAG00000002078	KDM4A	85	158	161	113	143	161	95	60	152	73	155	73	206	203	130	119	107	114	201	146	169	178	100	200	119	183	179	175	50	72	181	80	64	105	96	151	173	128	106	135
ENSBTAG00000002080	CCN3	9	39	54	37	24	50	9	23	65	41	57	8	80	28	81	17	52	50	20	36	37	16	18	98	6	45	3	35	10	9	27	2	12	13	19	23	40	11	7	22
ENSBTAG00000002082	MARCKS	71	182	175	128	143	213	106	58	150	121	193	81	219	238	189	145	139	111	263	160	221	192	129	190	137	152	206	168	54	79	274	104	86	108	180	134	176	156	145	170
ENSBTAG00000002083	AUTS2	38	51	62	33	46	60	36	19	57	26	48	23	71	79	57	38	47	31	96	53	70	81	40	82	28	65	58	64	28	21	60	48	25	50	28	56	56	53	46	59
ENSBTAG00000002084	UNC5C	19	25	50	36	53	35	22	22	44	31	24	31	50	46	32	49	31	32	57	53	33	10	10	32	27	18	24	45	4	12	20	10	16	15	14	15	18	12	20	12
ENSBTAG00000002086	PRPF4B	108	210	219	202	193	222	119	92	155	124	218	139	265	272	188	199	149	158	239	247	244	292	141	292	180	263	243	239	80	112	278	122	93	128	165	237	195	222	177	213
ENSBTAG00000002090	CPSF4	9	27	13	11	18	16	16	14	22	13	24	16	40	39	23	17	16	18	34	24	15	32	12	31	24	27	20	17	8	5	20	10	11	8	10	24	14	14	9	13
ENSBTAG00000002092	PI16	6	33	20	8	12	17	13	4	23	10	38	9	22	18	32	10	14	8	30	18	31	17	5	17	8	18	9	6	5	1	13	2	19	8	12	11	8	8	12	8
ENSBTAG00000002094	ATP5MF	42	68	64	54	75	54	62	60	57	67	58	56	75	85	57	70	51	78	60	72	70	102	63	74	79	57	70	90	28	40	105	44	45	90	91	85	75	68	111	93
ENSBTAG00000002095	MEN1	16	31	30	28	26	48	11	10	30	17	32	13	38	48	27	35	21	22	41	33	26	35	18	27	24	27	17	22	17	12	36	22	12	16	22	27	25	16	21	20
ENSBTAG00000002096	FCGR3A	0	1	1	5	1	0	1	0	1	2	6	2	2	0	0	2	0	0	1	0	5	9	3	11	10	5	19	5	4	3	15	2	10	3	4	6	3	10	4	5
ENSBTAG00000002097	TMC5	39	64	86	77	71	78	65	43	60	61	82	90	85	69	66	76	97	46	84	152	77	705	224	249	157	258	194	183	36	80	602	214	32	114	184	167	324	310	178	336
ENSBTAG00000002098	CDC34	14	37	45	26	47	37	27	8	27	24	29	18	44	40	41	32	39	28	41	38	35	34	25	44	33	31	52	27	9	10	29	18	14	16	20	42	30	30	24	31
ENSBTAG00000002101	GDE1	74	132	136	117	155	146	147	93	135	124	133	115	171	201	132	139	139	142	151	155	173	197	139	230	124	163	227	206	50	86	329	126	73	157	169	187	210	201	194	187
ENSBTAG00000002103	PLCG2	30	81	87	78	78	102	67	47	84	75	112	64	94	149	98	95	98	117	100	115	141	114	94	123	70	114	154	124	47	79	141	77	30	78	101	154	140	118	95	138
ENSBTAG00000002105	TEX261	48	83	109	54	76	97	48	36	93	64	83	51	116	148	95	80	92	68	116	91	84	116	48	88	70	98	98	69	26	31	99	45	43	50	60	77	81	72	62	79
ENSBTAG00000002107	FZD1	33	67	65	53	44	57	27	21	34	22	81	26	54	42	61	51	29	32	133	43	66	36	15	44	20	32	41	41	12	12	38	12	19	24	27	28	20	18	24	27
ENSBTAG00000002108	YWHAQ	106	168	220	151	184	187	119	81	144	149	189	115	228	228	169	157	115	149	186	143	184	286	130	190	158	173	199	178	58	75	226	92	88	118	152	174	154	179	124	181
ENSBTAG00000002112	INSIG2	8	17	10	13	5	12	16	6	12	5	15	7	11	27	13	11	8	12	20	15	18	19	12	13	14	12	17	16	2	8	22	8	6	5	13	11	23	8	6	23
ENSBTAG00000002113	ZNF41	1	5	6	5	3	7	4	4	4	6	2	4	8	9	9	4	4	2	4	6	14	4	5	8	4	8	2	8	2	1	7	4	4	4	7	4	11	2	4	4
ENSBTAG00000002116	ZCCHC3	19	41	36	37	34	39	27	10	37	19	48	20	43	48	32	44	31	21	61	36	37	26	13	23	15	28	31	19	6	11	24	12	14	15	15	25	17	16	15	24
ENSBTAG00000002117	KIF18A	10	4	12	9	6	9	6	8	5	5	6	4	10	10	8	9	7	5	12	11	12	22	11	18	12	11	13	11	5	7	14	11	6	8	11	11	15	17	11	14
ENSBTAG00000002121	CDK2AP2	26	45	50	50	61	49	30	30	42	51	51	25	68	80	46	62	40	50	55	68	51	83	40	79	70	67	63	73	22	32	88	39	27	46	61	79	59	82	55	92
ENSBTAG00000002125	GNAL	5	14	5	12	9	12	2	1	12	12	8	2	17	12	8	9	6	4	10	5	12	11	10	7	3	9	7	10	4	8	10	5	1	5	4	5	11	10	11	3
ENSBTAG00000002126	PFKFB2	13	38	24	13	25	35	18	6	39	20	26	14	36	37	26	22	30	19	38	29	36	111	54	45	59	94	47	45	27	16	105	42	17	45	56	53	61	87	34	87
ENSBTAG00000002127	TCP11L2	5	6	16	20	10	21	8	6	4	7	11	3	10	9	12	12	8	1	16	19	8	7	8	16	14	6	10	4	2	4	18	5	7	2	7	5	3	6	9	3
ENSBTAG00000002128	MPPE1	22	48	44	36	42	44	30	15	45	29	52	25	56	65	37	40	54	37	44	48	41	54	34	47	32	63	60	48	20	24	61	38	19	31	35	53	44	39	37	31
ENSBTAG00000002129	KLF5	164	386	431	299	452	538	276	168	386	324	315	276	685	664	495	395	529	385	421	371	673	666	465	672	374	762	724	704	199	319	825	380	219	325	465	672	687	564	478	582
ENSBTAG00000002130	SMPD4	34	88	62	27	54	73	34	29	52	43	76	21	100	83	64	39	63	50	89	57	53	74	50	84	53	70	65	43	32	25	74	35	28	37	45	71	79	66	52	71
ENSBTAG00000002136	FCHO1	3	2	2	3	2	4	6	3	3	6	4	2	6	7	3	1	3	1	7	2	4	5	4	6	9	2	8	5	2	2	7	2	4	2	6	5	5	8	5	7
ENSBTAG00000002137	SUGT1	17	26	44	33	30	42	17	13	35	29	40	11	44	45	31	19	19	26	45	27	40	54	23	49	36	51	45	49	13	21	33	25	15	23	33	27	37	30	23	36
ENSBTAG00000002143	DTWD2	5	6	10	9	4	4	7	0	11	6	11	6	8	14	9	4	6	7	17	14	17	13	4	11	10	12	4	6	3	3	10	5	7	6	4	11	5	16	9	18
ENSBTAG00000002144	ADRB2	3	5	8	5	6	13	4	2	9	1	8	6	10	5	7	4	6	3	9	6	4	6	2	10	3	6	4	8	2	0	7	2	2	0	2	2	3	2	5	3
ENSBTAG00000002147	PPP4R2	32	61	58	59	54	73	40	25	59	45	54	34	79	83	65	61	54	43	62	59	76	101	61	89	71	87	90	83	28	37	97	42	20	45	44	80	69	57	38	71
ENSBTAG00000002148	RAB3D	80	167	178	100	152	180	109	64	122	118	148	88	243	208	158	156	147	123	163	159	205	375	152	220	195	337	222	236	66	83	317	152	84	121	169	244	208	177	155	242
ENSBTAG00000002163	PTGER2	1	8	11	10	8	8	6	3	8	8	8	10	5	9	7	4	5	6	27	9	11	20	11	5	7	4	18	2	4	5	21	7	7	11	6	11	7	9	7	10
ENSBTAG00000002170	NOVA1	8	22	11	12	9	21	8	5	14	7	12	5	7	16	12	9	3	3	18	17	10	9	6	8	8	6	9	9	3	2	16	5	4	5	5	8	5	8	1	10
ENSBTAG00000002171	FAM135A	48	65	80	66	78	86	66	34	68	63	60	55	79	100	57	85	53	70	77	75	118	147	108	120	80	130	108	132	32	56	162	67	31	78	86	114	107	91	86	109
ENSBTAG00000002174	RERG	11	30	26	31	30	30	18	10	17	17	37	12	21	33	17	18	12	7	51	23	14	5	4	16	11	15	16	19	5	7	15	7	12	6	10	7	10	6	12	4
ENSBTAG00000002175	SRPK2	22	66	48	44	47	68	30	15	26	39	71	18	70	46	36	34	30	25	82	39	47	48	38	50	23	41	42	49	7	13	39	20	19	21	29	30	32	34	38	38
ENSBTAG00000002176	NSMCE1	36	43	42	55	64	41	45	28	61	49	61	41	75	55	45	60	53	42	76	62	56	39	22	70	44	44	39	41	19	20	53	37	33	40	33	44	50	43	47	30
ENSBTAG00000002177	PIKFYVE	52	101	94	97	90	100	67	49	86	90	108	59	118	137	89	109	74	71	121	113	113	105	77	125	73	108	136	130	42	50	125	74	54	60	95	98	102	81	107	84
ENSBTAG00000002178	PPL	22	60	48	32	51	55	23	18	57	22	76	24	68	73	51	40	44	35	78	48	63	25	30	46	26	32	40	36	15	17	41	18	30	23	25	34	34	23	19	27
ENSBTAG00000002179	CDIN1	7	14	14	10	8	11	4	2	9	4	10	6	10	20	6	9	12	8	19	6	4	8	8	18	10	9	11	11	5	11	12	8	2	5	9	15	6	14	8	9
ENSBTAG00000002181	KHDRBS3	6	9	15	6	7	10	3	3	9	3	20	4	6	8	7	5	5	1	24	6	15	8	1	9	6	0	4	3	0	0	2	5	8	6	3	3	1	5	3	9
ENSBTAG00000002182	COX17	15	12	16	19	12	18	13	11	14	15	22	18	21	28	17	17	9	17	26	16	14	29	16	30	14	13	15	15	12	5	32	15	9	16	25	18	17	12	15	17
ENSBTAG00000002185	RNF7	9	17	14	21	18	19	15	8	20	20	24	18	27	30	12	25	14	15	29	16	25	13	13	30	10	21	17	26	5	15	29	13	7	19	30	13	20	11	20	18
ENSBTAG00000002186	NDN	4	14	14	9	7	13	4	3	5	2	8	3	16	10	12	6	3	2	13	6	5	4	2	6	7	2	1	1	2	1	2	3	6	6	2	1	3	2	2	4
ENSBTAG00000002187	SERINC3	79	214	203	149	167	244	121	80	188	125	207	118	285	291	194	193	205	151	216	202	273	285	180	265	189	260	274	231	71	80	276	175	96	136	153	195	207	173	160	201
ENSBTAG00000002189	ALG1	10	16	19	10	23	23	10	14	23	20	27	12	35	40	24	18	23	25	27	28	24	36	20	21	17	30	33	21	15	9	15	8	12	11	9	18	16	12	20	23
ENSBTAG00000002190	DOCK8	34	102	92	84	86	54	68	40	79	72	76	56	90	115	79	68	71	62	130	112	115	98	67	106	81	113	85	92	29	38	130	48	58	44	87	78	89	64	77	73
ENSBTAG00000002191	RRP12	26	77	69	52	64	57	34	26	51	31	82	41	87	109	50	57	52	44	89	57	75	103	41	53	44	65	70	46	14	33	69	29	32	42	61	71	55	58	42	66
ENSBTAG00000002194	MYZAP	11	29	20	19	18	36	19	11	22	13	23	15	31	44	13	34	12	10	19	25	31	14	5	23	10	16	15	10	12	10	11	14	2	7	11	17	17	11	10	12
ENSBTAG00000002201	NFXL1	23	27	62	54	43	55	40	17	56	30	46	26	68	75	56	50	36	40	50	57	64	62	55	59	25	49	80	72	17	25	70	30	29	30	47	45	40	60	31	50
ENSBTAG00000002202	CRAMP1	22	46	47	40	44	49	34	9	46	19	68	23	63	80	55	36	54	36	85	54	42	60	22	60	28	50	39	49	16	27	58	27	19	26	20	60	45	50	52	48
ENSBTAG00000002203	NDUFS2	95	102	142	95	124	170	97	74	135	117	141	106	191	169	130	135	135	138	137	140	118	154	90	111	120	88	143	124	53	76	168	78	64	95	124	120	142	118	120	139
ENSBTAG00000002209	HN1L	54	76	98	81	104	110	69	49	80	56	92	69	130	130	111	89	79	66	120	95	86	117	60	105	88	101	94	110	26	36	111	38	46	64	87	105	108	84	67	91
ENSBTAG00000002210	LAS1L	56	102	128	81	96	107	52	48	102	47	129	57	170	163	119	89	80	52	171	104	120	133	72	150	67	106	118	114	25	39	119	52	42	53	67	107	99	72	90	79
ENSBTAG00000002211	MAPK8IP3	25	44	60	45	40	45	25	11	35	18	62	17	53	43	47	39	45	21	71	41	40	32	14	34	21	32	34	28	20	12	29	14	15	18	17	29	31	28	21	19
ENSBTAG00000002214	TAT	6	13	8	5	21	13	11	14	4	8	16	30	13	3	3	19	13	4	20	4	23	25	5	8	21	22	36	41	4	9	29	16	5	13	5	36	34	7	20	13
ENSBTAG00000002215	GFPT2	11	39	23	15	22	24	9	7	18	10	42	9	18	20	24	15	9	10	33	19	17	9	7	11	19	17	20	8	1	2	6	5	29	3	2	8	6	14	14	9
ENSBTAG00000002219	ATAD3	16	35	46	25	42	34	21	10	23	16	24	10	50	59	38	29	42	29	44	38	31	61	27	27	28	40	49	31	11	4	46	20	11	23	27	44	43	35	19	35
ENSBTAG00000002220	SPTLC1	42	92	102	81	110	124	72	58	121	74	92	54	145	173	82	98	80	72	108	127	153	222	120	175	95	151	169	111	46	78	164	110	58	86	97	155	122	126	99	144
ENSBTAG00000002223	POP4	8	16	10	10	8	8	10	10	8	18	12	5	21	18	10	11	18	9	20	20	16	18	13	14	18	14	23	20	3	5	19	11	8	13	10	15	13	17	16	17
ENSBTAG00000002224	UHRF1	26	38	59	33	54	61	32	22	49	23	40	34	81	89	50	48	36	35	52	44	45	102	39	49	70	48	69	50	16	22	58	35	18	30	40	86	55	64	42	52
ENSBTAG00000002226	FBXO31	7	26	37	30	34	43	23	13	22	12	33	23	30	42	23	26	34	36	51	23	24	12	18	28	13	28	16	27	4	9	22	14	12	12	12	15	27	10	17	18
ENSBTAG00000002227	LRIG3	21	33	38	39	22	44	15	13	20	15	38	19	43	45	34	20	14	16	57	32	33	16	12	30	10	31	21	23	8	10	33	13	17	16	15	18	14	13	18	16
ENSBTAG00000002232	TRPC1	7	16	15	21	15	22	14	9	12	4	21	16	25	26	17	11	11	10	26	16	18	22	9	13	14	12	12	14	2	0	19	6	5	10	11	8	15	19	9	7
ENSBTAG00000002233	CPNE2	15	10	11	13	9	16	10	10	9	4	10	6	8	14	17	14	6	16	19	7	12	14	9	13	9	11	4	9	10	1	12	4	7	6	6	8	10	3	2	9
ENSBTAG00000002236	TRPC4AP	91	176	178	139	172	196	108	84	125	103	158	84	232	274	136	177	145	129	203	158	201	282	150	229	146	241	231	205	67	90	263	142	75	148	120	249	223	195	160	193
ENSBTAG00000002238	ARL2	12	24	15	22	21	21	13	16	15	17	16	16	30	20	20	20	7	15	20	27	21	31	10	20	21	10	25	21	6	7	27	14	10	13	16	18	15	20	26	17
ENSBTAG00000002240	GPR18	2	5	8	10	3	5	3	3	6	2	6	2	14	4	4	6	6	3	9	9	5	7	2	12	5	5	13	17	2	5	13	6	1	2	3	10	12	6	10	9
ENSBTAG00000002242	PSME3IP1	12	22	41	23	28	33	15	14	19	16	33	13	31	48	23	31	30	25	46	28	35	42	23	35	30	26	47	44	10	14	50	23	18	16	28	24	37	28	20	39
ENSBTAG00000002243	SNX15	8	16	14	8	23	20	6	5	11	12	19	13	30	32	18	16	15	11	18	11	24	23	14	20	14	17	20	20	7	10	16	10	8	9	12	14	19	21	14	25
ENSBTAG00000002256	YEATS4	11	14	13	12	18	12	7	6	13	7	16	7	15	23	15	10	11	8	16	10	18	25	12	16	21	17	25	14	8	5	26	3	8	12	18	14	28	19	16	19
ENSBTAG00000002258	APOA1	82	39	210	56	103	39	170	25	84	47	250	106	170	129	55	100	55	42	432	87	3	2	6	15	3	2	3	6	92	0	5	0	11	0	1	6	4	3	2	1
ENSBTAG00000002260	NCAPD3	25	37	48	42	33	36	28	21	38	23	43	20	76	64	40	35	32	23	59	45	39	56	24	36	30	34	38	41	14	24	45	24	23	26	28	56	45	35	30	42
ENSBTAG00000002267	ANKRD40	21	54	55	43	55	66	30	38	52	33	59	26	69	76	53	56	36	38	79	62	44	57	33	47	43	65	52	67	25	18	49	26	31	46	43	59	27	49	29	55
ENSBTAG00000002271	CDADC1	14	24	28	35	21	27	18	7	40	21	25	13	34	28	29	31	15	33	33	24	45	34	31	36	17	26	79	42	6	12	52	22	18	31	29	27	37	48	16	44
ENSBTAG00000002272	KCTD18	9	13	13	5	9	12	7	5	16	8	8	6	14	13	8	15	7	9	16	5	21	15	5	6	7	15	13	11	3	4	11	2	6	10	17	8	6	5	11	7
ENSBTAG00000002275	PTP4A1	40	71	74	48	73	81	60	26	69	37	55	28	112	123	73	64	50	53	88	58	99	123	62	94	72	78	88	64	25	35	93	52	32	57	60	93	68	61	55	80
ENSBTAG00000002277	MLLT1	22	49	62	42	50	59	34	22	54	26	64	33	85	95	71	50	41	42	91	71	52	76	41	84	55	67	83	67	20	22	65	37	26	40	33	64	53	44	45	61
ENSBTAG00000002278	FBN1	232	650	464	461	396	463	332	229	418	231	689	185	487	493	513	364	250	244	693	368	635	603	249	455	280	466	424	416	114	118	486	207	324	261	346	278	257	306	295	349
ENSBTAG00000002279	LUC7L3	77	147	161	126	138	216	58	42	135	61	169	63	175	226	125	135	116	98	243	134	164	156	90	205	93	192	158	167	38	71	182	95	50	78	88	149	114	108	98	119
ENSBTAG00000002280	KIF5B	222	369	418	357	395	405	284	200	316	209	446	267	547	586	385	354	284	343	503	382	479	664	366	543	406	505	571	514	164	218	571	279	175	315	376	531	434	499	340	522
ENSBTAG00000002281	ZNF354C	2	8	7	2	12	10	2	2	5	2	6	6	10	8	2	1	4	5	17	6	9	4	2	5	6	7	6	2	0	1	5	3	2	4	4	5	6	2	3	0
ENSBTAG00000002282	EIF1	144	279	255	185	265	252	155	115	190	145	244	139	297	303	249	209	176	187	272	227	275	356	151	240	185	235	248	231	97	83	276	134	105	155	180	254	192	216	167	235
ENSBTAG00000002283	FZD7	10	24	27	22	15	24	11	3	8	6	35	12	21	20	17	13	6	4	34	16	15	10	3	8	3	11	7	4	1	3	7	1	4	3	7	4	4	5	2	7
ENSBTAG00000002286	DNAJC18	20	35	41	40	26	40	31	14	34	14	29	21	29	39	34	36	19	27	57	33	39	30	12	32	29	26	29	23	16	8	23	16	19	19	27	20	29	23	16	22
ENSBTAG00000002287	CHD9	160	301	349	296	334	330	223	149	275	190	354	188	366	397	312	304	213	226	430	338	363	381	239	366	245	298	294	347	119	110	354	190	174	187	258	296	285	266	213	289
ENSBTAG00000002291	ZBTB41	35	62	48	63	58	48	43	19	57	34	35	35	47	76	34	60	45	66	67	61	51	83	39	58	54	63	64	56	18	31	101	40	23	36	39	69	58	60	44	71
ENSBTAG00000002292	SMARCA1	33	86	89	78	73	100	47	23	71	32	106	43	102	114	77	74	52	42	112	72	67	50	33	58	31	45	28	36	25	15	44	19	25	38	33	24	27	28	21	33
ENSBTAG00000002293	ARL5A	30	44	48	39	47	47	32	18	39	31	54	30	59	62	49	35	36	39	57	47	50	66	37	50	48	63	57	46	13	21	64	24	29	25	31	37	40	50	28	42
ENSBTAG00000002295	ATF2	42	60	66	66	53	70	50	24	53	45	59	44	68	76	68	66	53	58	80	65	79	85	42	81	60	71	62	93	24	29	85	31	26	46	52	65	70	58	47	54
ENSBTAG00000002296	STING1	15	24	44	32	42	38	21	15	31	22	21	18	46	51	26	50	23	26	29	30	41	42	32	45	48	46	39	39	15	15	53	19	43	15	29	54	33	30	40	25
ENSBTAG00000002297	CACNB4	6	18	14	10	15	9	6	4	11	12	15	6	21	7	12	8	11	7	16	9	9	2	4	11	5	9	11	2	2	7	2	7	5	2	7	3	11	5	7	2
ENSBTAG00000002298	CKAP2L	14	28	24	19	25	21	15	8	24	11	19	12	32	27	18	19	14	16	30	21	18	41	18	23	45	21	36	23	10	10	24	12	16	21	22	23	28	35	27	29
ENSBTAG00000002299	SEL1L3	114	265	322	253	313	326	183	153	289	226	225	191	383	409	275	368	291	333	256	412	343	571	259	388	267	468	352	442	111	178	424	219	167	249	286	345	349	374	260	384
ENSBTAG00000002302	CD59	6	17	15	9	13	11	9	5	16	11	15	6	11	10	10	2	7	3	18	11	6	8	8	3	8	7	8	13	1	6	19	8	5	9	7	5	15	10	7	12
ENSBTAG00000002303	GLG1	462	868	985	823	865	1066	596	398	730	678	861	556	1333	1181	984	966	815	732	976	992	1129	1074	624	1302	652	1280	1049	1117	371	543	1176	612	464	610	907	1139	922	981	701	1060
ENSBTAG00000002305	PCSK4	4	11	6	10	9	12	4	4	7	11	6	9	19	20	8	6	14	6	19	11	17	2	4	10	13	14	3	11	3	3	10	2	3	6	3	9	13	6	4	3
ENSBTAG00000002306	UTP11	12	29	28	32	37	29	19	11	23	27	24	15	38	38	23	22	20	16	27	30	25	30	22	39	22	34	19	25	8	5	34	23	20	19	18	24	29	20	17	17
ENSBTAG00000002311	REEP6	2	9	6	9	16	12	9	2	14	3	9	7	10	9	5	16	6	5	13	9	5	2	5	6	6	14	5	11	4	2	8	2	2	3	5	14	12	9	6	13
ENSBTAG00000002313	ITPR2	116	219	213	230	253	267	204	141	232	200	214	170	327	381	247	274	237	232	289	247	279	235	183	286	216	314	396	364	85	126	367	171	114	170	256	218	254	226	207	290
ENSBTAG00000002315	RNF34	13	33	34	25	16	29	15	17	26	16	39	15	33	39	32	35	32	18	19	35	27	15	16	21	21	18	12	35	7	13	22	21	6	21	19	19	16	18	22	20
ENSBTAG00000002316	NIPA1	2	5	6	6	9	8	2	1	9	11	8	4	8	9	4	9	10	9	14	6	8	6	3	10	2	11	6	5	3	2	11	4	2	3	6	6	5	6	6	7
ENSBTAG00000002317	PTN	17	40	21	30	21	48	23	10	31	11	68	17	24	32	34	16	15	16	80	24	40	7	12	29	8	30	30	19	10	7	14	12	25	19	8	16	16	13	19	11
ENSBTAG00000002319	HMCN2	60	357	183	198	104	155	163	67	168	88	246	75	137	165	220	106	107	57	330	156	136	108	68	215	54	86	115	135	49	32	145	56	87	76	83	118	93	81	67	92
ENSBTAG00000002321	AMT	25	37	47	29	43	61	30	14	38	27	48	18	49	62	67	40	39	20	63	38	25	32	21	39	23	46	33	37	13	12	44	19	12	19	18	30	27	19	29	23
ENSBTAG00000002323	USP28	26	48	45	40	35	56	26	23	46	25	48	17	40	42	27	43	34	30	87	42	48	36	22	51	33	49	41	32	11	17	37	17	22	25	15	28	34	24	27	30
ENSBTAG00000002326	LGALS3	203	407	320	335	349	354	320	284	326	417	229	360	374	565	327	399	375	445	383	405	484	458	303	449	322	378	476	459	154	205	544	316	144	283	434	340	443	380	461	406
ENSBTAG00000002327	TMEM208	9	10	27	18	26	23	17	13	13	14	15	14	18	29	16	14	21	15	17	27	18	33	18	15	16	23	20	25	10	12	26	13	13	17	42	24	22	21	24	22
ENSBTAG00000002328	KDM2B	14	42	46	30	35	49	17	21	30	24	34	16	29	45	28	41	39	33	47	49	43	42	33	47	30	44	50	32	13	12	37	26	20	30	22	39	38	31	29	28
ENSBTAG00000002329	ASAP2	50	101	121	97	130	132	69	52	108	69	141	56	143	160	107	127	81	105	166	99	131	131	58	126	81	131	136	105	27	59	162	65	26	55	90	114	97	88	102	113
ENSBTAG00000002331	DLGAP5	12	17	22	19	15	25	12	8	17	5	20	17	44	36	19	20	23	7	27	11	23	50	21	32	37	15	40	17	3	19	41	12	10	13	25	27	40	35	26	35
ENSBTAG00000002332	LSM5	5	13	12	11	13	5	3	4	7	8	11	6	13	12	6	18	5	11	22	6	9	13	7	7	13	4	12	7	8	6	19	8	2	5	6	10	10	10	13	13
ENSBTAG00000002333	HOPX	1	7	7	3	2	9	2	7	9	8	5	7	7	4	4	7	3	8	8	9	2	16	11	7	13	7	11	13	8	4	13	7	4	10	15	10	13	39	18	29
ENSBTAG00000002336	RCOR1	23	25	40	29	35	48	20	12	39	22	25	19	44	48	32	47	33	38	55	33	38	56	35	48	30	66	62	48	20	12	61	20	23	32	33	41	41	37	29	55
ENSBTAG00000002341	ETS1	42	76	73	64	73	61	46	23	54	38	85	36	89	90	55	62	55	45	75	70	91	104	62	92	65	54	69	80	27	32	86	51	37	35	52	91	82	55	44	68
ENSBTAG00000002344	ORAI3	14	24	26	21	17	21	18	6	26	24	26	24	28	26	22	22	21	23	20	26	21	29	12	27	17	25	31	22	8	6	29	15	13	15	21	28	26	16	18	23
ENSBTAG00000002345	SETD1A	42	53	54	41	48	76	22	14	45	36	72	23	79	103	62	44	43	32	69	59	68	78	34	77	50	85	68	57	23	22	44	32	25	27	37	72	67	48	42	52
ENSBTAG00000002347	MAST3	41	96	68	57	79	92	61	28	55	46	59	25	103	110	81	63	92	73	97	99	89	89	56	85	85	129	103	80	37	46	142	66	47	58	70	89	120	68	61	76
ENSBTAG00000002348	SLC4A4	38	63	66	79	62	60	48	64	83	102	68	34	94	89	74	57	42	165	68	81	135	254	167	208	106	131	183	164	56	131	225	92	38	91	124	111	152	186	93	202
ENSBTAG00000002350	PIK3R2	32	53	77	61	57	62	37	25	41	39	74	45	86	76	61	76	61	51	96	53	60	54	39	81	38	69	49	59	29	16	65	29	32	30	50	65	63	59	40	62
ENSBTAG00000002352	GGA2	49	101	121	65	107	117	80	47	95	73	111	60	190	147	93	119	92	76	124	147	131	153	128	155	101	123	131	132	40	57	165	64	71	70	98	136	136	96	104	125
ENSBTAG00000002356	RBM47	102	255	294	196	262	276	204	115	226	169	233	146	379	428	217	247	233	245	267	291	298	399	270	322	210	294	377	316	96	143	395	182	85	184	208	353	352	296	274	332
ENSBTAG00000002357	TICAM2	9	27	24	28	28	17	17	8	21	17	19	12	28	22	19	22	22	21	21	19	28	41	22	30	30	15	34	26	5	18	39	17	11	20	15	29	19	22	10	33
ENSBTAG00000002361	TMCC2	4	11	9	6	8	10	4	4	5	3	8	2	5	6	8	6	2	4	10	7	6	4	4	5	5	2	0	4	0	1	4	0	3	4	3	2	3	4	4	3
ENSBTAG00000002362	APOLD1	42	118	28	21	38	33	13	15	18	9	45	32	54	36	41	13	38	18	26	12	19	24	9	8	10	12	12	4	5	1	17	9	8	2	12	4	7	7	5	7
ENSBTAG00000002363	SESN2	22	58	56	31	36	44	29	19	40	37	28	12	72	64	38	43	36	22	48	35	37	30	26	51	32	41	95	54	9	19	34	21	15	30	15	36	42	33	26	46
ENSBTAG00000002367	HCFC1R1	10	23	16	12	9	19	3	3	7	7	21	9	16	10	10	7	6	4	33	13	13	8	8	9	11	7	9	8	4	1	11	2	13	6	8	7	6	17	9	7
ENSBTAG00000002368	TULP2	6	10	16	18	7	18	7	3	17	7	10	5	23	14	7	7	10	7	19	15	11	12	6	17	7	12	15	15	3	3	8	6	5	4	3	11	13	11	8	3
ENSBTAG00000002370	ZNF792	10	15	28	18	23	26	12	6	19	24	28	9	27	23	15	20	21	21	23	23	25	31	16	31	14	23	22	21	8	6	25	13	8	12	26	30	15	24	16	31
ENSBTAG00000002374	ARMC5	7	17	18	9	14	17	9	6	8	14	19	5	12	21	15	15	13	11	10	15	16	14	6	14	11	10	12	11	3	7	24	4	5	6	8	9	13	8	12	13
ENSBTAG00000002376	PPIL1	18	30	30	23	21	25	26	16	18	22	33	18	31	39	27	23	18	20	35	18	23	44	22	27	27	25	39	32	6	12	48	18	18	32	39	33	32	24	34	42
ENSBTAG00000002377	PSMB2	32	40	72	43	67	43	62	28	30	30	55	41	69	67	40	51	40	45	55	66	39	101	40	49	55	48	64	47	16	16	59	26	24	58	56	62	46	75	54	79
ENSBTAG00000002378	NUCB1	151	374	386	263	354	399	266	148	355	276	334	238	489	647	431	444	389	310	557	451	433	537	263	493	304	572	512	391	141	201	585	242	205	244	335	541	418	429	347	459
ENSBTAG00000002381	ZDHHC5	47	94	91	69	91	107	56	34	87	55	99	45	131	148	81	85	80	61	104	91	91	112	76	105	89	102	129	88	33	42	118	56	41	48	59	111	104	107	86	119
ENSBTAG00000002382	DDX10	18	20	24	17	22	20	7	8	18	9	22	6	40	25	22	27	21	19	32	26	25	61	18	29	28	45	39	31	15	13	39	18	10	27	29	36	43	34	16	44
ENSBTAG00000002389	MED19	9	16	15	15	22	16	9	7	24	12	17	15	18	34	17	11	21	20	21	18	26	18	17	24	15	20	22	18	8	11	20	3	7	12	13	21	15	10	17	14
ENSBTAG00000002391	TGFB1I1	54	137	88	78	54	128	63	34	72	34	153	27	90	51	103	51	44	31	221	61	88	53	40	80	32	57	66	46	15	17	48	20	41	37	45	32	36	32	21	33
ENSBTAG00000002392		33	90	63	74	45	70	39	21	52	19	77	30	49	48	55	37	16	16	155	46	65	43	21	41	24	31	29	38	17	8	28	12	37	37	20	22	19	27	13	18
ENSBTAG00000002393	C23H6orf89	39	75	78	58	76	91	54	32	65	44	80	36	78	115	63	62	54	56	101	85	65	61	38	76	44	79	75	91	19	36	73	38	22	55	52	47	56	44	54	65
ENSBTAG00000002394	TMEM44	11	23	14	14	7	30	12	4	19	12	13	6	30	39	12	15	18	9	24	13	18	16	13	26	7	21	15	18	7	5	12	7	10	7	3	13	14	12	3	14
ENSBTAG00000002395	HPS3	14	19	24	18	21	27	11	12	19	16	22	7	38	29	9	16	21	16	36	30	35	38	30	32	19	37	21	42	4	14	28	18	17	18	31	18	28	21	20	21
ENSBTAG00000002398	ZNF567	4	10	18	9	7	15	5	12	16	5	11	9	17	26	17	9	14	4	17	9	19	13	6	14	6	17	4	11	6	5	22	11	8	6	16	16	8	8	16	18
ENSBTAG00000002402	IGF2R	183	291	417	292	360	370	305	127	278	132	349	239	559	610	296	343	351	196	506	380	317	276	176	366	194	325	282	299	94	101	314	159	167	191	195	255	267	221	242	250
ENSBTAG00000002404	TMX2	21	44	39	36	50	56	40	18	40	41	44	21	42	61	35	46	38	51	50	45	53	74	26	51	52	51	63	69	25	19	57	37	22	44	52	80	58	56	42	63
ENSBTAG00000002411	CTNND1	273	604	601	495	596	739	432	228	571	397	521	346	797	903	565	590	508	520	695	638	742	788	445	839	483	667	832	765	258	311	876	450	224	365	462	603	691	636	518	705
ENSBTAG00000002412	CYB5B	56	132	140	100	143	134	94	68	127	98	139	88	182	198	121	144	100	117	166	138	166	236	103	171	141	158	144	198	57	68	207	97	74	86	129	165	154	169	103	162
ENSBTAG00000002413	MCAT	11	16	20	9	16	20	11	8	13	18	25	15	27	32	25	22	20	20	32	27	15	17	15	8	18	15	16	19	13	5	16	10	12	11	13	17	18	12	12	13
ENSBTAG00000002414	KCNJ10	4	10	12	11	8	13	9	4	9	4	16	5	5	10	9	7	8	6	19	13	15	9	7	19	5	11	20	11	2	1	14	10	3	3	12	11	5	6	8	4
ENSBTAG00000002415	TSPAN3	122	413	462	400	349	483	316	201	413	423	301	207	626	451	345	456	469	470	398	420	376	473	319	595	285	603	566	476	177	287	605	243	225	229	462	473	511	494	319	513
ENSBTAG00000002416	LOC783604	4	4	2	10	9	1	4	1	1	2	5	2	3	3	5	3	2	2	9	6	9	8	7	8	10	11	23	5	3	1	14	7	4	1	11	18	8	11	8	13
ENSBTAG00000002417	RAB30	6	13	13	17	6	21	8	9	15	1	18	9	10	19	14	9	5	9	17	10	9	7	4	12	8	10	2	12	1	1	9	3	8	5	7	8	2	1	7	4
ENSBTAG00000002418	TICRR	20	14	17	16	24	24	8	6	18	18	14	14	34	40	22	21	10	14	22	15	12	38	23	20	25	13	34	20	6	7	35	12	9	10	8	20	33	26	21	25
ENSBTAG00000002419	PIGM	11	22	30	14	23	34	17	12	24	8	21	15	32	64	28	26	16	18	24	32	31	32	17	38	25	37	44	33	13	11	32	24	9	20	21	50	26	21	21	34
ENSBTAG00000002422	BCL9	36	72	100	57	56	75	38	25	67	36	114	25	100	89	75	50	41	50	117	62	83	78	37	63	44	65	54	64	19	20	59	18	27	36	41	62	49	39	47	42
ENSBTAG00000002423	PSMD12	28	32	39	38	41	50	27	21	60	33	55	27	73	71	28	47	26	39	54	37	66	83	46	58	43	54	81	54	8	28	60	34	15	29	41	56	58	46	45	53
ENSBTAG00000002425	SCN9A	9	19	24	18	16	24	12	6	15	4	20	4	14	13	18	18	3	5	33	12	21	9	8	9	4	2	5	4	4	3	12	4	6	4	7	5	3	4	3	5
ENSBTAG00000002428	PPA2	26	51	41	22	55	27	30	18	34	43	21	27	39	55	42	31	33	41	35	56	38	60	35	53	37	39	48	45	12	18	53	22	13	23	45	45	39	39	39	47
ENSBTAG00000002430	COL17A1	9	5	5	9	2	8	2	1	2	5	11	2	10	6	7	8	5	5	5	5	3	8	7	4	12	5	8	8	1	0	10	7	3	2	4	21	9	9	5	9
ENSBTAG00000002431	TRIM24	36	66	54	51	42	55	38	20	44	27	49	27	82	78	51	55	30	31	61	50	54	66	29	49	32	47	55	60	20	7	53	24	28	27	30	41	35	29	35	41
ENSBTAG00000002432	ABHD13	12	24	25	20	32	36	23	18	12	21	33	18	34	36	26	24	29	30	24	29	41	57	16	38	37	33	44	42	16	13	33	20	7	22	26	37	31	40	23	43
ENSBTAG00000002434	WDR18	23	44	64	34	42	56	47	11	53	36	53	23	65	82	45	35	42	39	79	55	39	70	32	59	26	49	59	46	29	17	43	23	17	32	43	48	41	44	39	56
ENSBTAG00000002435	PTPRE	11	21	14	12	17	19	8	6	23	18	18	11	26	28	17	22	18	9	32	26	29	36	34	27	37	21	48	27	10	12	51	21	22	14	21	21	24	23	20	37
ENSBTAG00000002440	KIF7	24	28	23	13	23	16	9	15	21	12	44	11	26	44	25	17	21	11	51	20	34	10	7	17	14	16	21	15	6	5	11	6	4	12	11	21	12	7	4	16
ENSBTAG00000002441	PPY	14	4	7	28	18	4	10	17	22	15	6	9	10	22	16	17	8	4	16	22	32	13	3	47	33	3	4	45	7	2	7	7	12	19	19	23	6	15	32	10
ENSBTAG00000002444	MKI67	181	318	292	219	321	376	238	143	257	195	338	259	636	517	265	296	268	257	350	289	347	729	345	503	474	325	512	355	130	202	595	242	182	366	390	405	473	571	397	564
ENSBTAG00000002451	TTC39A	64	109	107	84	116	132	81	64	111	99	109	76	189	190	112	135	107	133	100	142	143	218	139	179	89	177	175	181	51	90	229	113	61	103	107	165	151	205	105	167
ENSBTAG00000002452	ASCC2	18	36	38	32	35	50	31	21	44	30	34	19	66	79	42	45	31	34	53	44	36	62	36	69	65	49	63	54	17	25	70	19	17	30	35	58	53	53	35	47
ENSBTAG00000002454	ALG2	13	19	21	16	27	19	18	15	10	13	13	13	23	26	17	19	20	17	20	23	23	26	20	23	19	19	18	33	4	9	30	20	11	16	20	21	26	24	27	18
ENSBTAG00000002455	KLHL8	6	12	8	15	18	17	5	3	17	3	14	4	9	17	15	12	8	10	11	9	20	27	5	12	31	10	24	7	8	0	17	2	10	6	9	10	12	21	4	17
ENSBTAG00000002457	SEC61B	57	77	90	89	83	71	80	78	47	81	64	63	100	99	70	81	58	78	80	103	85	140	51	83	86	84	90	90	36	26	99	55	47	69	98	84	87	104	101	95
ENSBTAG00000002458	NUP155	35	65	82	71	84	95	53	50	53	58	78	39	89	97	65	54	58	58	89	83	102	101	63	91	61	78	68	83	33	34	97	48	34	47	73	79	80	63	60	84
ENSBTAG00000002460	ACTL6A	13	15	20	19	22	17	16	14	17	14	17	9	19	36	20	22	20	13	29	23	24	34	17	22	16	19	26	24	5	9	21	12	7	16	20	20	30	25	14	23
ENSBTAG00000002462	MRPL47	7	12	19	14	16	22	9	11	22	9	12	12	23	22	18	17	13	12	19	10	26	39	19	24	17	14	29	23	6	15	27	8	7	15	14	29	21	20	11	25
ENSBTAG00000002463	NDUFB5	11	45	28	34	42	29	30	20	35	36	34	28	59	56	45	33	26	37	44	42	47	64	40	57	43	54	46	37	20	26	68	23	12	35	60	44	37	56	55	58
ENSBTAG00000002468	RPS28	203	214	246	279	245	203	278	207	185	221	275	240	296	361	252	237	217	188	375	287	196	227	114	180	188	154	174	217	91	65	200	82	172	160	200	163	170	190	230	201
ENSBTAG00000002469	KANK3	13	21	16	11	11	18	7	9	5	3	17	13	23	23	20	10	19	7	23	20	7	2	3	8	9	7	6	11	7	1	7	7	4	1	4	6	2	3	4	3
ENSBTAG00000002470	CCDC78	4	4	6	3	6	5	1	4	0	7	10	8	2	9	7	6	2	2	10	3	5	6	2	3	1	4	3	4	2	3	9	0	2	1	4	7	2	2	2	8
ENSBTAG00000002471	CHL1	27	50	33	35	39	47	18	8	33	8	58	11	30	33	42	25	15	7	78	23	30	7	3	23	13	10	15	13	4	1	8	1	7	11	8	5	7	2	6	6
ENSBTAG00000002472	CASP9	9	14	14	20	28	25	12	12	28	14	18	13	30	27	20	22	20	21	30	40	35	29	20	32	28	33	31	30	7	16	29	17	9	16	25	33	26	17	24	25
ENSBTAG00000002473	ANGPTL4	18	7	23	8	10	13	15	5	12	4	13	14	24	9	10	5	11	1	12	3	4	10	7	9	9	3	13	8	0	2	14	1	10	2	4	5	3	4	6	8
ENSBTAG00000002474	MAD1L1	10	31	29	20	18	19	18	15	17	12	34	6	31	35	34	20	24	17	46	34	20	40	22	35	16	29	34	26	15	20	29	12	16	10	22	20	42	20	11	25
ENSBTAG00000002475	RAB11B	29	71	69	27	59	69	45	21	53	48	60	28	74	79	62	70	60	64	86	59	67	59	41	72	42	58	65	61	30	29	80	31	29	39	46	59	66	59	50	58
ENSBTAG00000002476	DNAJC16	28	42	52	52	63	49	49	18	52	31	42	25	81	76	47	64	37	45	58	52	73	83	43	73	52	78	86	81	25	41	87	41	32	49	62	73	72	53	47	70
ENSBTAG00000002477	MRM2	5	4	8	9	12	4	7	5	10	10	8	6	17	23	5	13	8	12	14	10	18	14	8	17	5	17	12	11	3	6	11	8	4	10	5	15	7	11	8	11
ENSBTAG00000002479	PANK4	25	35	44	23	39	41	21	12	30	18	32	25	43	62	38	37	32	22	61	26	34	30	21	26	18	26	20	38	13	19	20	13	14	21	18	37	28	23	21	27
ENSBTAG00000002481	HAGHL	3	11	9	6	6	9	2	3	7	7	5	5	7	5	8	6	7	3	8	5	2	9	3	6	4	3	7	4	1	3	11	5	4	3	2	5	4	8	3	5
ENSBTAG00000002484	CIAO3	17	30	37	26	25	37	25	15	26	22	35	20	56	56	33	15	33	32	35	36	37	34	30	35	33	50	43	45	12	16	32	18	16	19	27	45	45	22	22	33
ENSBTAG00000002485	TNS1	752	1625	1225	1043	550	1601	477	307	994	265	2105	388	909	868	1391	507	384	341	2461	846	1002	481	270	922	217	527	461	422	248	96	394	117	346	400	218	242	400	325	197	346
ENSBTAG00000002487	UBE3A	65	137	166	146	133	138	105	55	136	88	134	73	164	192	112	135	92	112	200	143	159	180	113	148	107	166	163	145	53	63	176	95	67	66	117	131	144	120	107	121
ENSBTAG00000002490	CHPT1	55	85	106	96	88	97	92	81	114	94	84	68	113	145	78	107	90	90	117	119	122	133	92	151	95	144	133	131	46	74	166	80	56	103	139	137	142	119	118	123
ENSBTAG00000002492	SYCP3	5	6	6	14	14	12	10	6	16	5	3	9	12	9	8	4	8	12	17	12	38	8	15	19	18	23	22	17	4	12	26	16	12	10	14	8	26	12	16	14
ENSBTAG00000002493	VPS35	67	89	98	113	103	117	79	60	93	64	109	57	136	131	99	86	85	80	135	118	126	139	99	160	110	133	176	169	44	62	185	81	52	80	87	117	113	114	92	120
ENSBTAG00000002495	BRD4	48	120	101	85	116	106	66	36	118	56	108	44	151	173	135	97	94	66	145	135	132	155	87	145	98	147	148	127	53	56	134	75	46	55	68	130	86	86	84	102
ENSBTAG00000002497	ELOVL2	8	12	16	8	11	13	6	4	10	4	16	9	19	20	13	6	1	7	11	8	20	15	7	5	3	6	11	12	3	1	14	0	7	12	9	8	7	11	3	12
ENSBTAG00000002500	FBXL15	4	6	8	18	11	16	10	5	6	10	11	10	13	13	8	9	10	5	8	20	8	8	3	10	5	16	6	11	8	3	7	3	2	3	5	11	6	4	9	0
ENSBTAG00000002501	CUEDC2	18	23	22	32	23	31	27	12	27	32	22	21	28	38	27	26	19	17	53	36	28	23	17	27	22	22	27	20	11	9	39	12	19	23	24	22	28	26	22	16
ENSBTAG00000002503	BSCL2	21	40	37	37	32	34	24	10	35	20	27	12	41	52	40	33	29	25	60	44	38	42	17	41	25	21	28	35	6	18	37	22	19	24	31	31	30	31	24	37
ENSBTAG00000002504	IREB2	43	92	93	71	87	87	62	50	85	46	82	54	105	151	84	79	47	55	109	77	96	148	95	102	85	95	115	109	35	50	137	64	56	53	86	101	106	94	77	116
ENSBTAG00000002507	ATP5F1A	432	656	803	561	811	791	609	393	631	613	662	531	1028	1223	662	747	645	741	732	792	723	1046	698	932	655	675	986	884	293	403	1060	553	327	744	855	908	977	830	742	957
ENSBTAG00000002510	HNRNPUL2	87	173	184	149	173	234	92	79	156	105	208	93	244	275	193	177	160	134	283	188	179	205	146	219	157	199	211	212	66	78	227	123	74	91	127	191	189	155	143	151
ENSBTAG00000002512	HAUS1	7	14	13	13	8	13	5	4	11	3	8	5	13	16	4	11	9	7	13	10	21	15	14	9	8	11	18	17	4	3	22	3	5	9	10	9	8	5	6	12
ENSBTAG00000002515	DNAAF3	3	3	4	6	2	7	0	2	2	2	8	0	8	7	9	6	5	7	4	4	8	2	0	4	15	8	8	3	1	0	2	2	1	3	6	4	7	3	1	3
ENSBTAG00000002516	CCDC130	9	19	12	10	9	32	10	3	14	17	21	9	25	23	20	17	12	19	26	25	17	27	11	26	8	24	24	13	8	7	23	15	9	8	17	13	14	23	8	20
ENSBTAG00000002520	CELF1	61	113	113	88	113	130	59	39	90	64	102	50	146	132	99	96	79	72	149	111	114	136	66	137	94	122	124	103	37	52	124	68	43	63	64	121	90	103	73	102
ENSBTAG00000002522	SYT5	4	16	13	16	12	12	13	5	11	9	17	3	14	16	7	14	14	6	21	11	8	10	3	10	1	6	5	8	3	4	6	8	1	2	5	6	5	5	2	3
ENSBTAG00000002524	MRI1	8	9	18	8	10	8	14	14	7	9	19	8	14	19	15	15	10	8	22	23	11	25	9	20	13	13	18	7	3	3	30	6	6	6	5	17	20	8	16	8
ENSBTAG00000002525		14	28	29	34	34	42	38	16	25	36	45	25	37	38	38	24	31	18	40	40	41	39	23	34	29	29	33	37	14	14	41	15	20	27	35	32	42	34	29	31
ENSBTAG00000002526	BDH2	17	17	17	14	24	25	21	16	24	20	30	16	27	36	23	27	26	15	53	27	35	14	13	20	21	17	31	16	9	6	14	12	14	16	10	20	15	13	14	14
ENSBTAG00000002527	ZSWIM4	19	182	28	15	91	30	12	10	18	19	56	38	70	21	62	17	62	12	25	11	83	42	5	35	33	25	35	31	7	7	32	16	4	12	22	19	12	20	17	18
ENSBTAG00000002528	EIF3A	169	377	398	324	342	437	212	161	345	177	420	211	540	553	368	338	275	305	485	397	448	608	340	520	326	488	558	438	135	207	460	232	149	238	298	450	408	377	306	386
ENSBTAG00000002531	ARHGAP10	51	114	101	105	59	128	47	41	44	24	184	29	70	62	75	47	34	35	145	51	64	28	10	60	31	36	30	46	18	10	35	17	21	17	24	26	24	41	21	25
ENSBTAG00000002534	EEF1E1	9	15	20	19	9	11	13	12	10	5	4	5	18	23	13	8	6	12	15	15	9	30	19	13	15	15	14	16	3	7	26	9	6	12	16	23	15	10	14	11
ENSBTAG00000002539	TRIOBP	30	88	83	60	61	67	36	17	67	39	85	38	91	79	88	71	56	55	120	53	92	84	45	66	47	85	84	66	30	33	89	43	29	39	47	58	65	67	42	87
ENSBTAG00000002542	KRCC1	29	65	68	52	59	60	56	25	73	53	48	40	85	93	73	64	42	53	66	70	118	120	67	101	70	124	108	110	25	43	137	48	30	67	84	87	101	83	63	95
ENSBTAG00000002549	PTMA	155	413	439	262	426	361	324	167	300	303	403	232	563	555	327	396	283	336	469	461	403	667	319	582	384	394	433	400	133	190	566	234	169	352	399	442	419	458	336	465
ENSBTAG00000002551	KCNJ8	4	6	9	10	6	8	2	5	8	6	6	9	7	12	4	5	5	4	16	7	7	4	5	7	4	1	6	3	1	0	2	1	6	4	2	3	3	2	4	4
ENSBTAG00000002554	TCAF1	64	137	154	123	115	139	79	41	116	45	143	60	148	169	128	121	104	44	208	120	122	51	53	111	57	69	80	82	32	23	80	42	52	59	55	60	55	35	56	51
ENSBTAG00000002557	MRPL19	14	20	23	16	21	38	17	12	18	23	24	20	28	26	9	25	25	25	36	30	29	36	13	29	24	23	37	28	13	18	30	10	17	17	34	40	36	20	21	34
ENSBTAG00000002561	CCDC120	26	62	65	53	50	89	43	29	56	42	53	29	90	102	62	60	61	54	63	65	86	80	43	125	58	104	99	86	26	39	85	51	25	43	48	83	75	72	46	83
ENSBTAG00000002562	PRAF2	15	27	22	14	18	32	16	10	21	10	17	11	19	21	23	12	17	12	36	23	23	26	10	20	9	16	13	21	7	9	24	6	9	20	17	9	10	20	7	18
ENSBTAG00000002563	WDR45	8	13	28	19	15	11	11	4	11	8	17	6	13	19	10	13	10	11	22	13	20	10	10	27	14	19	12	13	4	4	13	9	7	13	12	16	8	7	4	18
ENSBTAG00000002564	DLG4	7	17	29	20	16	24	10	1	15	7	25	9	18	22	18	8	11	6	39	19	18	20	11	18	18	16	5	20	3	4	13	4	9	5	10	13	7	5	11	9
ENSBTAG00000002566	PGPEP1	35	71	70	52	64	70	39	21	60	41	64	33	92	103	59	64	65	49	95	68	70	100	59	77	67	95	74	80	17	32	85	52	31	48	48	75	65	65	43	69
ENSBTAG00000002568	GPKOW	11	12	26	17	23	24	9	7	17	10	34	10	20	38	13	10	13	15	25	15	26	25	9	22	23	20	18	30	8	7	28	12	6	16	20	19	16	16	20	22
ENSBTAG00000002570	PPP1R21	27	48	50	46	52	47	29	26	64	31	42	33	76	89	51	47	35	50	63	59	71	49	52	91	46	65	59	54	19	24	81	33	15	29	42	68	41	38	38	49
ENSBTAG00000002573	UBA2	38	76	95	67	81	95	65	40	65	52	92	52	99	103	82	57	52	51	100	74	60	122	60	93	66	83	79	79	21	43	82	44	41	58	67	87	74	68	45	77
ENSBTAG00000002575	SSU72	15	20	19	35	21	30	29	11	13	19	29	11	31	37	17	34	9	26	35	23	31	36	21	43	31	40	29	27	15	12	29	17	19	17	32	31	36	27	28	40
ENSBTAG00000002578	ZMYND11	87	180	153	139	142	190	101	56	133	79	211	91	169	167	151	146	90	98	215	117	180	151	97	184	106	165	152	155	55	41	152	76	76	85	111	104	121	119	97	93
ENSBTAG00000002579	FBL	20	41	33	20	39	46	41	34	34	22	40	26	52	36	24	28	35	26	32	34	28	93	36	52	37	23	47	31	12	14	45	29	11	36	28	62	51	46	34	40
ENSBTAG00000002580	MYH14	214	574	555	375	549	605	364	234	557	328	445	305	812	978	443	594	635	531	546	654	699	783	503	723	392	576	1034	563	209	333	721	415	160	319	363	740	680	624	476	771
ENSBTAG00000002585	SLC16A2	5	10	11	12	12	11	6	6	13	7	11	9	13	17	10	12	6	8	16	10	15	5	7	12	11	17	10	12	3	5	9	5	15	12	8	6	14	9	6	12
ENSBTAG00000002586	TCF12	35	65	71	62	66	74	47	24	43	42	80	38	99	79	52	68	41	41	112	64	55	66	43	75	52	65	68	57	27	23	80	28	39	47	56	70	60	52	46	57
ENSBTAG00000002590	EXOSC10	40	53	69	52	64	60	36	30	46	33	63	28	80	79	56	51	48	33	94	57	64	94	39	76	51	70	53	63	28	32	77	40	21	32	50	60	66	58	47	56
ENSBTAG00000002591	GLTP	25	39	49	50	55	48	38	27	45	38	29	28	61	69	50	52	38	49	64	47	61	74	54	62	47	51	57	64	21	30	70	43	25	42	72	55	66	63	65	65
ENSBTAG00000002594	ZNF436	12	17	30	34	28	32	31	9	22	14	24	15	36	33	32	21	12	20	32	34	26	27	13	39	23	32	31	31	9	7	30	17	20	23	18	19	26	17	29	24
ENSBTAG00000002600	EFCAB7	7	9	11	14	12	18	15	4	11	8	15	8	12	12	19	14	9	7	23	16	13	12	13	14	9	12	7	16	3	0	11	3	7	9	9	7	14	7	8	8
ENSBTAG00000002603	PRPF39	35	67	59	70	62	111	31	25	75	28	77	33	68	91	73	55	35	40	84	46	63	74	51	82	48	78	70	83	31	27	86	22	23	33	35	46	59	50	47	40
ENSBTAG00000002605	TRIM16	15	28	27	23	26	25	20	14	27	20	15	14	45	52	36	32	26	34	19	31	48	107	56	54	44	48	90	53	18	22	55	41	22	34	49	72	44	72	27	86
ENSBTAG00000002606	LGR4	123	275	234	222	212	280	172	118	243	168	239	121	272	350	267	212	181	222	302	250	377	418	299	419	221	408	453	398	120	188	488	199	159	228	316	382	411	357	301	390
ENSBTAG00000002608	SEPTIN2	140	293	358	226	260	285	164	141	220	168	286	141	359	381	306	230	186	189	353	317	311	316	167	287	199	246	275	261	81	75	339	134	148	159	223	216	203	189	181	222
ENSBTAG00000002609	TMIGD1	34	64	79	44	72	57	41	49	79	57	49	44	49	98	42	65	64	71	50	83	39	54	33	57	12	29	30	54	8	16	61	21	6	25	24	25	47	43	49	31
ENSBTAG00000002610	FKBP3	17	30	32	20	22	28	29	20	33	19	21	16	23	27	22	25	16	25	29	32	30	57	32	43	29	29	31	34	9	11	38	12	12	21	27	31	33	33	31	30
ENSBTAG00000002612	FANCM	17	24	25	36	33	32	23	19	36	28	32	18	33	54	30	34	25	30	34	31	59	32	35	60	20	49	33	49	19	9	54	23	16	27	28	33	30	30	32	32
ENSBTAG00000002613	MIS18BP1	12	31	15	14	23	29	22	10	19	15	27	15	43	42	21	28	23	20	26	23	32	43	26	29	34	10	31	25	3	12	40	14	11	28	17	30	32	26	22	40
ENSBTAG00000002614	RUFY2	17	32	35	38	33	37	16	15	33	18	32	17	41	33	27	20	24	32	47	37	43	31	36	47	24	32	30	33	14	7	38	16	16	22	19	23	35	22	25	28
ENSBTAG00000002615	LONRF3	34	74	72	50	58	55	47	24	52	57	47	40	89	108	35	58	57	44	60	80	64	80	51	108	45	49	79	75	16	42	74	51	20	43	47	58	61	51	64	64
ENSBTAG00000002620	DNA2	8	8	7	7	7	11	5	3	10	6	7	8	15	10	9	5	10	7	9	12	4	24	8	18	7	11	12	9	4	8	15	2	7	4	5	9	9	7	4	12
ENSBTAG00000002623	SAMSN1	1	6	0	5	5	5	3	3	3	3	3	0	2	10	2	5	8	9	3	9	9	17	8	7	32	7	27	7	3	4	16	4	4	3	8	6	6	33	9	25
ENSBTAG00000002624	PSTPIP2	6	12	5	4	3	6	9	4	15	7	7	4	10	7	9	7	12	8	12	7	8	10	5	6	33	6	23	13	3	6	15	7	5	4	16	10	17	16	4	11
ENSBTAG00000002625	MAP3K7	39	48	54	44	55	65	48	43	59	50	51	35	78	71	40	51	45	51	63	57	67	87	49	78	56	79	92	81	22	26	61	41	21	44	51	61	69	63	62	74
ENSBTAG00000002626	ARHGAP6	12	17	15	24	18	26	10	12	24	5	26	8	17	11	13	9	7	8	41	15	22	6	7	19	7	11	5	13	3	1	11	4	7	8	10	3	8	11	10	13
ENSBTAG00000002627	ZRANB2	43	87	111	77	97	97	53	38	84	54	72	34	154	118	83	87	76	58	134	74	91	110	75	138	77	102	105	135	43	41	110	68	43	47	60	91	83	78	72	86
ENSBTAG00000002628	SLC44A2	61	143	87	103	85	138	65	54	104	55	148	53	132	156	99	91	66	84	191	130	103	71	49	92	45	89	77	92	26	23	99	47	59	53	89	57	70	58	54	69
ENSBTAG00000002630	MRTFA	33	57	48	31	33	55	24	11	34	19	76	10	60	59	48	33	37	23	81	36	34	36	32	41	25	40	37	39	17	19	38	28	18	22	36	35	28	28	21	30
ENSBTAG00000002631	SCNN1A	17	109	62	78	46	75	54	34	128	88	64	26	76	164	91	91	111	124	89	64	79	52	79	134	64	63	102	115	55	26	148	60	16	59	62	84	92	93	88	97
ENSBTAG00000002633	SEPTIN9	73	234	200	164	168	215	121	77	147	118	240	90	222	289	200	175	156	127	306	165	284	274	185	281	205	262	264	220	75	109	297	152	99	144	175	230	217	209	149	258
ENSBTAG00000002639	ZDHHC7	39	66	88	71	75	83	65	35	49	46	94	50	77	93	60	86	62	74	92	94	86	103	37	82	73	98	117	94	32	41	91	56	47	76	65	86	79	94	62	107
ENSBTAG00000002640	KALRN	35	71	79	66	84	68	50	32	53	48	83	31	102	73	66	93	46	44	86	78	95	67	37	78	45	52	51	76	17	30	88	42	25	42	45	47	51	39	50	47
ENSBTAG00000002643	VPS52	43	70	106	64	62	106	26	35	78	60	83	26	119	134	91	59	77	50	99	83	107	122	51	106	81	142	123	114	38	52	140	47	50	48	67	118	98	91	63	86
ENSBTAG00000002644	KCNQ4	23	24	15	19	9	34	12	4	14	2	34	4	20	13	21	11	4	4	53	12	16	6	6	20	3	12	6	11	2	3	8	3	5	7	4	1	11	2	5	0
ENSBTAG00000002645	SH3BP5L	23	38	41	38	34	56	16	25	50	25	53	22	43	51	34	40	38	34	57	38	44	43	23	48	27	51	39	47	14	11	45	27	19	31	21	40	42	31	26	42
ENSBTAG00000002646	DYNC1I2	36	115	106	84	97	125	59	36	110	57	92	58	142	149	105	106	77	80	154	85	131	162	88	127	70	107	116	123	43	44	142	66	50	78	79	103	125	98	89	108
ENSBTAG00000002647	RGS10	10	8	6	12	15	15	6	7	19	3	9	4	9	10	5	12	6	3	25	8	11	6	6	16	9	11	16	8	5	6	19	2	7	8	12	12	6	9	10	7
ENSBTAG00000002648	RPS18	335	374	472	595	592	394	503	445	440	500	458	462	563	637	416	541	342	409	619	619	404	609	224	392	404	344	403	488	192	184	483	231	412	364	488	349	389	418	478	448
ENSBTAG00000002650	ZNF259	27	38	60	39	40	46	41	26	32	19	42	25	53	59	45	45	40	28	56	39	54	70	25	54	40	63	71	37	18	15	59	22	25	16	38	51	42	41	33	44
ENSBTAG00000002651	PKP2	30	57	64	53	75	75	45	42	64	52	50	45	98	109	67	66	63	38	89	88	106	117	95	85	62	98	122	116	36	53	127	55	32	67	85	99	81	91	77	77
ENSBTAG00000002654	DNAJC7	28	64	58	46	60	71	49	33	45	46	39	42	58	83	71	57	49	33	70	59	71	92	53	75	51	85	74	82	21	37	94	51	23	38	62	61	63	71	48	67
ENSBTAG00000002655	ZWINT	9	15	14	18	10	17	8	11	14	12	21	5	20	19	12	10	21	12	21	17	19	32	19	40	18	16	23	22	2	10	22	12	7	18	10	19	28	17	15	24
ENSBTAG00000002657	NKIRAS2	17	36	47	31	36	45	35	16	35	25	51	17	77	56	44	33	33	33	68	45	45	48	24	44	26	60	45	38	13	12	44	13	17	24	28	37	39	30	27	36
ENSBTAG00000002658	STAM	24	61	49	33	37	54	32	31	41	31	53	28	69	50	44	57	24	42	54	45	60	62	28	41	56	56	38	76	19	20	53	20	17	38	26	50	37	33	30	40
ENSBTAG00000002661	ISLR2	16	41	5	17	10	26	1	5	15	2	39	14	4	10	19	11	0	0	46	6	35	7	2	26	2	2	8	1	2	0	8	0	4	9	1	3	4	4	2	4
ENSBTAG00000002663	BCAS3	21	30	29	29	35	38	20	21	28	32	31	17	35	51	34	29	21	26	39	34	42	34	27	48	30	35	50	45	10	12	48	25	22	20	26	42	28	26	23	31
ENSBTAG00000002668	ZNF711	11	37	29	28	23	39	21	17	26	12	29	13	33	38	32	25	27	21	35	27	40	24	16	44	20	30	37	34	9	16	35	17	15	14	26	27	34	20	23	27
ENSBTAG00000002669	RASSF4	42	61	54	44	50	52	58	26	71	40	65	41	134	80	38	52	75	59	49	108	94	90	46	101	60	87	132	87	40	36	155	50	27	37	68	57	70	97	52	88
ENSBTAG00000002670	DEPP1	7	2	8	7	1	5	3	0	8	2	11	3	4	7	5	6	6	3	8	15	7	6	6	10	2	4	9	6	1	1	8	4	4	3	8	6	8	4	4	5
ENSBTAG00000002673	FIGNL2	0	4	4	3	7	15	2	3	3	2	3	0	3	2	7	9	7	6	7	3	3	13	3	6	3	10	5	4	2	3	7	3	4	5	4	6	6	4	4	6
ENSBTAG00000002676	SAE1	37	82	102	68	78	89	44	34	56	45	102	42	113	134	66	83	54	68	101	77	89	117	80	101	78	92	102	91	34	33	108	65	36	60	84	97	100	98	63	93
ENSBTAG00000002678	MED18	6	5	8	11	3	7	5	3	8	6	9	3	14	4	1	8	6	7	6	6	5	13	5	9	6	12	12	10	0	2	10	3	1	8	5	5	7	6	6	9
ENSBTAG00000002682	MARK4	16	36	21	24	23	41	28	11	23	12	31	11	23	32	23	23	34	27	36	33	40	34	13	30	32	38	24	31	13	11	28	18	16	11	16	27	23	27	22	32
ENSBTAG00000002683	PFKP	33	98	115	60	101	127	80	40	75	36	86	49	139	166	74	86	70	88	142	73	65	129	75	90	88	90	154	64	33	28	125	66	25	74	60	112	74	109	62	106
ENSBTAG00000002685	PITRM1	38	62	50	46	64	61	34	16	47	25	84	38	70	85	55	50	46	47	76	68	57	96	38	79	52	65	69	49	20	28	74	30	30	29	39	63	40	61	33	64
ENSBTAG00000002687	TSHZ3	23	39	26	28	31	60	16	12	30	14	48	13	37	21	27	23	13	18	63	24	26	26	10	32	14	17	18	27	7	4	15	13	21	16	14	15	15	15	11	13
ENSBTAG00000002688	ATP1B1	116	311	398	207	301	394	196	134	296	225	282	172	466	562	328	274	316	278	392	326	324	227	198	306	160	282	308	318	98	123	281	155	89	166	213	285	254	215	212	233
ENSBTAG00000002689	NME7	20	37	40	38	26	50	21	13	58	33	38	35	56	64	40	47	41	44	55	64	48	59	37	79	29	46	58	62	11	28	54	23	15	34	33	43	50	40	24	35
ENSBTAG00000002690	BLZF1	14	37	43	34	45	39	34	14	30	21	46	22	39	45	36	41	18	26	50	50	47	63	28	46	35	50	57	52	9	12	45	22	21	22	31	31	24	34	27	29
ENSBTAG00000002693	KANSL2	24	54	55	52	42	61	36	16	33	22	53	26	69	87	55	51	35	30	77	42	69	64	38	52	29	65	69	53	27	35	50	19	27	24	40	38	39	34	38	39
ENSBTAG00000002697	KCTD10	37	75	81	41	42	62	34	26	50	32	76	39	93	65	65	54	40	52	95	69	62	82	55	66	47	63	60	49	23	17	72	28	15	27	50	56	42	67	34	54
ENSBTAG00000002698	UBE3B	47	76	103	87	94	91	48	43	86	46	95	58	111	126	85	96	82	74	128	92	97	87	55	93	83	94	89	101	34	43	99	37	29	63	56	86	83	67	64	67
ENSBTAG00000002699	KIT	25	36	32	33	37	33	17	15	47	21	45	21	31	47	29	34	29	30	69	41	30	26	17	35	24	26	32	35	10	7	38	7	15	17	23	13	18	10	16	18
ENSBTAG00000002700	PLA2G2A	190	675	564	338	689	1167	495	227	650	579	401	386	1405	715	262	382	501	715	593	464	1503	5038	1218	823	1830	3865	2891	1921	942	963	3625	1587	1415	1712	796	1306	2225	3037	2203	2989
ENSBTAG00000002703	ATP6V1A	46	100	100	93	102	113	72	51	81	72	74	78	143	154	91	85	82	74	117	97	136	157	101	131	111	127	118	102	46	48	177	76	52	93	85	123	130	132	94	120
ENSBTAG00000002704	POMT2	54	120	164	119	105	80	97	37	64	49	98	61	103	159	89	126	87	46	104	113	57	33	16	117	36	39	76	56	12	16	39	27	26	29	31	48	45	28	39	32
ENSBTAG00000002706	GSTZ1	7	14	16	7	10	12	9	5	14	7	21	11	10	15	14	15	8	10	22	13	15	6	4	10	8	9	8	11	2	2	9	5	5	8	10	6	10	11	10	8
ENSBTAG00000002707	IPO4	29	35	63	30	31	29	26	31	38	16	50	24	77	70	35	42	35	46	64	43	41	95	41	58	53	60	64	46	19	26	44	28	13	34	33	63	43	58	33	64
ENSBTAG00000002708	MRPL42	14	17	21	23	21	22	13	14	17	14	12	11	25	22	12	18	14	12	14	14	24	37	15	24	20	17	27	22	6	7	16	5	5	13	10	15	22	11	22	25
ENSBTAG00000002709	TM9SF1	34	51	59	40	57	53	37	28	43	46	42	34	72	89	60	53	50	42	70	61	65	76	38	66	48	79	55	74	17	26	87	36	34	43	54	68	68	55	43	75
ENSBTAG00000002712	MDP1	8	12	19	16	13	13	15	8	14	9	18	5	19	18	9	18	12	10	21	20	23	8	7	12	4	21	12	15	6	6	15	7	5	12	9	10	11	8	9	4
ENSBTAG00000002714	GNAI1	30	66	56	46	52	72	50	25	54	29	67	31	61	56	57	46	41	41	92	33	78	40	40	45	31	45	55	50	14	25	65	33	34	30	36	48	48	39	33	55
ENSBTAG00000002715	GMPR2	8	16	16	14	17	22	12	5	13	16	23	14	18	22	16	11	17	9	21	13	24	22	17	39	19	23	25	16	8	8	25	12	14	13	14	26	20	19	14	15
ENSBTAG00000002716	NOL10	24	40	55	30	37	52	33	32	24	31	54	42	70	95	44	46	61	44	67	45	41	54	18	62	29	40	47	53	12	12	63	29	22	52	41	54	50	48	39	57
ENSBTAG00000002717	INA	1	10	5	11	2	7	5	4	4	6	8	2	4	6	7	8	0	3	9	1	6	0	1	2	1	4	3	6	1	1	3	2	2	2	2	1	0	5	5	1
ENSBTAG00000002718	TINF2	22	33	40	30	27	40	27	20	25	26	46	16	50	54	33	36	25	36	59	44	49	41	31	65	25	36	46	34	13	16	51	30	15	26	33	47	34	33	29	29
ENSBTAG00000002719	ORC1	8	6	9	6	7	6	1	4	7	6	5	5	13	20	4	10	9	3	6	4	5	19	8	7	7	5	16	11	1	6	17	10	5	7	13	22	21	14	9	12
ENSBTAG00000002720	PRPF38A	30	48	58	56	45	58	46	21	42	34	63	21	52	79	54	47	44	46	72	52	52	60	43	59	38	50	55	53	16	20	72	31	17	43	42	43	51	45	36	46
ENSBTAG00000002721	TUT4	26	71	73	54	61	76	38	27	68	37	86	48	81	90	93	76	49	53	107	71	69	72	54	86	43	59	91	62	25	33	72	33	23	23	51	56	43	55	49	57
ENSBTAG00000002725	RNGTT	27	70	58	48	43	65	29	26	53	50	51	40	75	70	43	47	55	53	69	66	75	94	59	90	58	69	76	80	24	32	97	49	35	41	36	74	85	62	48	62
ENSBTAG00000002726	CDC27	38	104	95	88	75	94	44	51	71	56	103	54	126	97	77	70	68	76	108	76	112	160	81	109	71	111	113	120	34	49	143	55	61	65	88	94	97	106	75	111
ENSBTAG00000002727	PHACTR4	37	83	90	57	71	78	42	30	74	31	84	44	94	110	73	69	66	43	106	63	102	93	66	103	66	93	78	100	27	32	79	47	31	50	43	78	62	60	56	69
ENSBTAG00000002728	ARID1B	81	161	138	148	155	175	86	57	141	84	176	78	178	221	144	133	139	91	234	168	165	134	100	178	127	157	160	146	56	43	163	64	79	78	88	125	105	111	110	131
ENSBTAG00000002730	ELP3	22	29	35	23	22	20	23	11	16	20	19	14	33	33	27	30	21	24	30	26	17	25	18	37	20	19	26	31	10	7	31	13	18	26	18	23	21	26	12	23
ENSBTAG00000002734	EIF3G	63	86	96	84	94	91	78	69	77	88	92	79	120	129	71	100	92	82	117	102	96	141	62	101	127	71	119	114	42	37	144	59	57	72	91	101	118	106	129	130
ENSBTAG00000002735	METTL26	14	20	28	28	28	22	27	28	25	19	34	20	38	34	28	31	30	24	26	24	39	36	24	25	27	26	26	23	7	15	41	12	16	31	28	27	38	45	33	26
ENSBTAG00000002736	DNMT1	60	109	135	101	124	108	64	42	91	61	110	81	186	171	100	112	90	62	175	94	133	198	104	156	114	144	151	101	37	52	163	80	63	68	89	133	100	128	104	119
ENSBTAG00000002738	S1PR2	9	25	16	22	15	19	11	10	20	12	33	6	32	26	27	11	14	15	27	21	19	23	10	19	18	9	12	16	3	1	20	7	11	18	7	14	11	9	3	9
ENSBTAG00000002739	PDE1C	11	22	19	11	9	10	5	7	7	6	13	1	12	18	10	12	5	6	16	11	24	21	8	19	8	12	13	7	4	5	12	5	7	7	4	4	8	4	6	4
ENSBTAG00000002742	MSH2	17	29	40	21	35	26	19	10	21	25	23	19	46	52	41	28	23	25	45	29	25	50	26	40	34	38	27	26	11	17	52	15	20	20	27	34	42	29	21	35
ENSBTAG00000002743	OSGEP	13	19	24	23	23	22	16	7	29	10	32	10	40	29	20	17	23	22	32	25	21	40	24	34	25	37	42	29	8	14	39	17	11	13	18	19	25	32	19	34
ENSBTAG00000002745	APEX1	23	49	51	24	48	52	35	17	52	23	56	28	61	50	42	40	37	41	54	59	41	92	37	59	33	46	55	38	17	13	57	27	21	31	45	67	38	61	34	46
ENSBTAG00000002746	OSTF1	28	53	56	46	57	64	48	32	54	46	67	39	85	82	44	73	57	77	63	64	78	83	50	89	50	53	103	89	31	37	98	82	29	63	80	94	82	100	65	93
ENSBTAG00000002747	ABCA5	31	56	101	65	77	107	56	42	45	48	84	63	110	107	62	59	62	59	99	76	69	103	68	112	62	94	80	76	24	22	104	64	34	43	56	64	69	63	59	75
ENSBTAG00000002748	PIP4P1	14	27	26	26	27	32	22	9	23	15	24	13	43	40	21	32	33	19	37	23	42	44	16	42	24	36	45	41	10	12	40	23	17	26	21	23	30	19	21	33
ENSBTAG00000002750	KRIT1	9	31	51	38	28	47	24	18	34	26	36	22	51	41	34	28	28	39	47	37	51	50	29	51	30	50	44	56	17	17	47	15	21	30	45	40	31	25	31	39
ENSBTAG00000002751	VSTM5	8	17	9	12	14	14	23	11	23	13	19	10	23	21	15	18	14	18	16	19	20	15	12	23	13	15	17	21	6	10	28	4	8	12	14	22	15	17	15	24
ENSBTAG00000002755	ANKRD12	121	240	275	267	226	268	169	125	235	146	287	131	300	341	254	237	165	211	320	283	363	332	234	372	217	339	350	359	98	116	340	153	93	166	251	272	234	222	185	267
ENSBTAG00000002756	CDCA2	15	13	22	20	18	26	3	11	16	6	19	16	32	32	10	20	14	18	30	21	25	39	24	29	39	20	35	19	3	10	30	17	19	28	26	44	36	33	23	47
ENSBTAG00000002763	KMT2B	64	136	154	79	115	153	84	43	119	54	147	60	215	196	143	99	117	82	181	127	161	146	78	153	115	139	137	154	49	50	143	85	63	61	70	140	140	123	90	123
ENSBTAG00000002764	IGFLR1	6	16	14	12	11	13	12	6	13	12	11	6	23	25	15	24	13	13	20	14	19	14	12	18	15	14	23	15	5	5	20	7	15	13	14	14	16	21	14	26
ENSBTAG00000002767	GNB4	34	71	60	63	37	53	42	24	34	31	58	30	55	53	67	62	35	22	108	52	48	46	26	47	41	33	59	42	9	10	52	15	27	41	30	30	32	27	24	43
ENSBTAG00000002768	SLC35A2	9	28	44	9	36	28	25	13	30	24	28	18	50	39	35	42	47	32	22	27	37	88	22	37	39	45	45	50	16	22	66	29	16	24	48	44	47	40	26	52
ENSBTAG00000002769	AP1G1	80	172	203	143	157	179	119	86	168	153	137	101	260	230	163	170	145	145	204	180	186	275	147	232	138	218	199	245	78	102	261	130	75	112	162	219	219	194	133	191
ENSBTAG00000002770	TCN2	130	296	208	137	311	240	196	111	219	165	236	131	340	401	207	319	247	225	307	279	340	283	155	220	179	253	331	228	76	105	311	130	92	169	170	332	274	257	208	277
ENSBTAG00000002773	CD300LF	1	1	0	4	0	1	1	0	3	2	2	1	1	2	1	2	2	2	2	3	8	5	2	11	9	6	14	5	7	0	19	4	4	5	5	7	8	7	4	9
ENSBTAG00000002774	PTPN23	33	71	94	46	67	89	67	25	71	35	100	34	131	143	99	66	107	46	133	80	114	96	54	102	67	136	102	97	44	41	76	55	38	39	46	130	101	62	61	94
ENSBTAG00000002778	SF3B2	77	122	152	106	122	167	83	57	109	71	177	71	184	200	118	117	101	99	188	108	182	219	121	159	125	162	172	136	57	65	195	88	57	92	111	153	161	140	118	160
ENSBTAG00000002782	ZC3H7B	60	129	116	102	105	121	78	42	103	60	126	62	167	165	133	106	98	67	216	122	130	143	71	129	92	165	141	119	33	60	133	56	66	69	82	114	126	96	82	134
ENSBTAG00000002783	PCYOX1	18	49	42	48	42	36	24	19	33	31	38	30	35	54	46	41	28	29	46	43	43	35	25	51	36	54	39	30	16	19	42	21	26	19	21	36	30	37	20	37
ENSBTAG00000002784	COPS5	22	48	41	43	37	38	28	30	44	24	46	40	48	65	39	40	28	40	36	38	57	47	30	43	46	45	63	54	25	20	64	28	25	34	43	42	40	34	55	46
ENSBTAG00000002786	LOC781494	4	9	7	28	4	36	14	2	7	42	23	9	40	12	41	42	17	7	9	11	8	18	11	78	5	70	20	15	1	35	97	9	14	2	59	55	14	10	7	3
ENSBTAG00000002788	RAB27B	18	34	37	27	30	34	32	10	35	30	36	22	50	40	32	43	29	25	27	46	44	35	24	43	31	57	41	42	13	20	50	22	12	24	37	42	38	41	28	41
ENSBTAG00000002791	SEC24C	92	183	200	149	156	193	112	93	154	112	176	102	238	286	185	173	166	132	231	203	199	282	155	249	175	212	306	243	66	97	272	113	109	154	151	248	214	200	163	235
ENSBTAG00000002792	FUT11	8	11	13	9	14	19	5	13	7	4	15	5	13	13	4	11	8	12	17	10	18	9	2	6	7	8	6	8	3	1	12	5	7	6	2	8	3	8	6	8
ENSBTAG00000002795	NKTR	96	194	230	276	226	317	156	114	254	195	231	153	282	349	249	266	225	232	354	263	262	205	173	278	198	331	280	315	92	110	244	144	77	135	189	212	217	191	169	191
ENSBTAG00000002796	KLHL3	4	8	4	8	4	8	6	4	10	3	5	2	6	14	14	5	8	4	12	7	4	1	1	9	3	5	9	7	4	1	9	0	2	3	6	8	5	6	4	5
ENSBTAG00000002798	NABP2	16	16	10	16	15	18	14	9	15	13	20	7	26	25	15	28	15	8	16	22	21	18	14	18	16	22	16	16	10	6	22	12	8	16	10	17	21	16	16	26
ENSBTAG00000002799	SLC39A5	31	55	46	34	74	36	30	37	64	42	43	34	92	75	61	79	41	46	90	69	42	90	31	42	68	62	66	61	30	27	51	26	26	19	38	89	58	62	24	66
ENSBTAG00000002804	PDGFRB	69	194	189	173	132	165	153	67	116	75	223	80	211	181	141	149	113	78	224	176	162	115	64	122	121	122	110	114	40	34	135	53	77	53	67	64	67	69	86	75
ENSBTAG00000002808	PSMA3	25	36	49	43	49	46	54	24	40	32	40	40	60	71	45	47	37	44	49	62	74	116	58	79	49	67	102	60	18	36	94	43	35	50	74	63	81	80	54	69
ENSBTAG00000002809	CAPN10	6	20	10	4	15	18	9	5	14	10	16	11	17	17	16	17	14	10	26	13	10	5	7	13	14	10	10	7	1	4	19	10	7	5	5	11	11	9	9	12
ENSBTAG00000002810	ZNF777	10	17	30	23	24	23	14	6	19	16	22	7	39	32	18	20	21	12	30	19	23	20	13	23	12	13	25	15	4	6	13	8	5	12	11	16	9	19	14	23
ENSBTAG00000002813	GAB1	48	82	75	73	64	90	55	30	71	44	91	40	101	110	92	69	56	44	120	85	107	80	60	98	46	80	73	82	29	26	100	41	45	54	45	57	77	60	52	50
ENSBTAG00000002816	SARM1	3	10	8	11	4	9	4	5	7	1	14	3	14	19	10	8	7	7	25	5	6	2	6	13	20	2	8	10	1	2	2	4	4	3	1	7	5	4	7	4
ENSBTAG00000002817	SLC46A1	14	33	35	18	48	27	37	14	36	28	30	18	41	54	37	50	42	22	71	61	27	20	13	33	32	28	32	30	16	9	29	11	11	16	18	16	24	24	15	17
ENSBTAG00000002820	RBBP7	49	126	107	73	94	119	70	44	87	69	118	56	144	131	92	71	74	59	177	90	93	136	71	127	62	81	106	89	41	38	113	57	33	51	81	106	74	75	60	87
ENSBTAG00000002823	MPZL1	53	78	84	73	78	79	53	28	60	54	97	34	89	92	79	53	56	60	124	70	83	102	53	102	50	84	67	77	25	26	82	36	37	40	48	63	57	61	44	55
ENSBTAG00000002826	CLSPN	12	24	27	14	27	34	16	9	15	9	28	14	27	35	18	18	22	14	18	23	31	58	20	35	27	21	40	33	3	12	31	23	11	19	29	44	41	32	14	33
ENSBTAG00000002827	ACAT2	44	91	55	39	64	46	37	34	59	58	44	31	68	81	70	60	32	66	56	55	63	73	40	75	50	52	66	50	26	26	78	29	32	50	58	55	67	64	42	63
ENSBTAG00000002828	RNF185	6	8	11	10	17	14	10	4	21	9	26	11	17	15	17	19	13	9	28	18	25	21	16	16	11	23	27	16	4	9	21	15	4	9	21	25	15	18	11	12
ENSBTAG00000002829	TCP1	80	108	140	114	115	101	80	52	105	73	112	62	155	173	114	101	87	107	134	116	132	230	81	166	146	151	150	160	56	63	164	66	62	112	106	171	127	140	99	151
ENSBTAG00000002830	U2AF2	52	116	125	94	110	145	70	53	94	79	130	44	194	207	129	126	130	82	179	126	139	141	95	162	76	145	141	107	37	73	152	84	40	65	91	164	101	107	83	128
ENSBTAG00000002833	FBXO22	10	21	15	16	12	27	11	8	16	13	23	13	29	28	21	22	7	27	20	15	23	22	21	35	14	20	20	29	6	13	37	18	11	20	16	19	23	15	19	17
ENSBTAG00000002834	CCDC69	36	49	24	30	22	34	14	6	35	11	58	12	27	25	21	17	6	13	82	22	31	16	10	47	14	27	20	24	6	3	22	9	14	19	8	19	24	15	12	16
ENSBTAG00000002835	SMAD1	39	65	65	52	66	63	43	22	51	54	60	37	96	100	72	69	46	52	81	61	116	247	115	136	95	158	174	128	39	66	168	82	35	70	92	99	90	154	97	141
ENSBTAG00000002836	TAF3	10	22	17	13	18	15	11	6	16	12	16	3	20	24	20	14	10	13	29	11	17	20	11	21	17	26	19	18	8	3	35	9	10	6	9	20	20	13	13	16
ENSBTAG00000002837	TOR1B	19	40	34	36	37	40	18	15	30	20	29	16	49	59	37	31	29	40	49	35	30	44	37	65	56	54	57	51	13	21	70	34	21	29	39	54	51	33	47	54
ENSBTAG00000002842	HEATR4	2	3	3	8	11	7	2	2	10	5	6	0	5	8	5	8	4	3	7	7	6	4	4	10	6	7	7	12	3	3	5	2	3	6	6	6	6	5	4	3
ENSBTAG00000002843	ACOT4	5	15	11	8	11	11	9	4	10	9	11	7	24	16	12	15	12	13	12	10	19	15	11	18	7	11	5	15	7	5	19	11	5	7	10	13	15	13	12	13
ENSBTAG00000002844	PPFIA3	10	28	29	30	25	41	17	10	35	22	40	14	35	46	30	44	22	29	36	28	46	25	16	39	32	40	26	43	16	12	70	21	13	16	15	37	37	28	23	38
ENSBTAG00000002846	TRAF3IP3	9	25	24	23	26	33	16	9	22	13	29	9	29	36	15	24	14	12	55	20	37	36	15	23	22	23	23	23	10	3	26	11	9	18	26	24	11	24	22	18
ENSBTAG00000002847	D2HGDH	21	25	32	26	28	33	20	14	36	23	34	16	60	43	39	29	39	22	52	43	37	22	23	49	17	34	32	38	13	17	37	16	14	17	26	36	34	21	32	24
ENSBTAG00000002848		5	21	16	12	13	17	11	4	10	7	20	11	7	9	12	15	7	9	13	20	8	16	7	16	13	11	13	9	5	3	15	5	7	8	6	9	7	4	13	12
ENSBTAG00000002849	IRF6	17	57	38	34	51	71	31	22	47	41	40	27	80	91	40	46	53	35	49	53	120	110	87	78	68	81	88	79	41	50	118	66	27	44	64	104	75	86	52	105
ENSBTAG00000002853	HRC	10	6	13	10	6	12	5	3	15	5	16	4	14	22	8	13	10	9	14	10	16	10	8	24	12	25	18	20	4	5	16	8	7	10	8	16	10	9	7	7
ENSBTAG00000002854	TMEM63A	68	137	135	123	103	140	80	61	111	88	128	67	156	209	119	138	129	116	153	156	179	145	109	176	148	224	218	199	65	96	203	109	101	135	154	162	162	171	115	187
ENSBTAG00000002863	ACAA2	81	101	164	98	147	156	83	60	116	114	104	79	160	200	106	137	125	124	151	152	168	127	110	179	126	142	156	164	62	63	188	96	45	104	122	158	154	124	133	165
ENSBTAG00000002866	RPIA	14	22	15	15	21	13	3	4	10	7	12	8	16	25	16	14	13	6	25	10	19	21	8	14	16	22	14	24	7	8	17	8	7	7	12	18	14	20	5	28
ENSBTAG00000002869	ARL4A	14	39	46	39	50	40	15	18	14	31	23	34	44	57	36	22	45	35	32	34	54	41	23	31	21	46	46	32	9	10	43	27	15	28	31	45	25	34	33	36
ENSBTAG00000002871	COPS6	35	39	47	50	32	49	43	24	34	30	40	23	58	49	20	46	23	32	66	48	48	54	33	40	43	29	42	37	17	12	39	21	17	29	27	29	35	38	36	40
ENSBTAG00000002874	TMEM183	27	53	44	59	50	61	30	36	39	52	46	42	65	61	39	66	28	43	49	54	50	84	44	85	53	66	72	72	19	29	86	32	21	37	51	70	58	53	42	76
ENSBTAG00000002878	CHRD	4	13	12	11	9	6	1	1	6	1	8	0	11	13	4	5	6	8	12	7	3	6	6	3	5	6	5	7	1	3	4	1	0	2	4	4	1	5	1	2
ENSBTAG00000002879	DCPS	7	11	12	15	19	17	14	7	15	11	18	7	18	26	14	14	12	18	16	23	17	26	11	24	18	11	18	24	7	4	22	7	10	12	19	26	13	19	19	33
ENSBTAG00000002880	SORBS1	347	653	581	456	290	664	190	154	456	92	974	186	452	350	603	175	119	179	1128	284	457	193	120	396	69	256	205	216	115	48	196	82	137	193	94	141	147	137	108	162
ENSBTAG00000002881	AP4M1	18	37	38	27	29	33	14	10	17	16	31	12	49	27	30	23	19	17	46	35	31	42	15	47	30	35	29	33	12	12	33	19	18	19	27	29	29	22	21	27
ENSBTAG00000002882	LMNB1	43	65	61	39	66	81	48	33	53	30	61	28	144	130	68	70	49	61	80	53	56	116	74	83	63	72	131	63	19	50	95	34	34	55	71	75	75	63	61	110
ENSBTAG00000002883	RPTOR	48	86	81	64	72	80	60	35	59	42	61	34	94	104	55	94	57	49	115	82	79	77	48	84	63	70	70	66	15	22	76	32	34	37	47	88	72	70	64	64
ENSBTAG00000002885	MSR1	7	5	5	6	7	4	8	2	7	7	13	5	8	8	1	10	5	1	7	11	14	8	8	6	10	9	17	7	4	3	19	5	16	1	9	7	10	7	5	10
ENSBTAG00000002888	TMTC2	50	87	63	72	36	65	35	27	53	21	115	30	72	49	57	34	20	35	124	47	85	60	38	73	43	68	65	61	27	21	86	19	29	29	37	53	46	56	35	58
ENSBTAG00000002890	RBM10	66	138	164	97	130	155	93	79	105	69	139	80	209	201	148	130	126	101	206	139	170	170	119	185	116	173	165	149	54	57	204	82	63	96	109	156	137	134	109	155
ENSBTAG00000002895	ATOH1	20	48	72	44	101	69	46	34	52	105	52	64	108	109	60	64	131	52	73	64	86	58	51	79	41	70	84	93	25	42	79	44	53	41	52	71	66	54	63	57
ENSBTAG00000002896	KPNA6	23	88	84	78	76	96	50	35	79	55	84	55	117	123	82	83	68	75	95	99	102	127	45	110	70	107	105	121	24	32	137	57	34	56	62	92	94	90	61	80
ENSBTAG00000002902	ANO6	42	77	71	60	42	60	37	19	37	20	86	33	54	53	56	34	28	26	99	36	59	65	21	39	32	42	38	39	9	8	38	7	27	28	30	22	19	31	15	27
ENSBTAG00000002904	ZNF787	16	15	23	14	34	27	5	5	19	9	28	12	28	30	24	30	27	16	32	14	16	11	9	14	6	7	14	15	6	3	13	8	1	5	9	11	17	7	15	10
ENSBTAG00000002907	C2CD3	37	55	62	56	56	60	39	37	41	34	40	41	82	90	42	48	39	37	80	60	73	92	47	87	64	67	62	77	15	16	60	50	26	54	53	61	46	55	54	57
ENSBTAG00000002908	GNG4	6	21	19	16	9	14	12	7	17	7	14	7	14	17	16	8	8	5	24	13	15	8	3	7	10	3	7	4	1	0	9	4	2	11	4	6	8	6	2	2
ENSBTAG00000002910	ECHDC2	22	20	32	26	24	32	34	14	26	39	27	16	35	44	21	37	37	45	33	52	35	14	14	38	17	14	31	25	10	10	23	9	13	11	24	33	32	22	24	25
ENSBTAG00000002914	GALNT18	26	32	33	36	43	58	33	16	42	43	48	25	63	68	41	44	46	46	48	53	51	21	28	43	17	31	28	29	17	21	59	28	19	31	29	17	46	35	36	36
ENSBTAG00000002915	GPR63	5	6	13	10	3	6	4	3	16	4	7	4	6	8	11	8	4	7	13	11	8	9	0	6	2	8	7	2	2	1	4	3	4	6	3	6	6	5	1	0
ENSBTAG00000002917	PRKAG2	48	88	142	99	95	134	69	36	100	64	123	54	134	161	93	78	116	61	152	88	104	63	71	102	56	85	103	79	26	25	81	32	42	67	47	80	66	56	74	74
ENSBTAG00000002918	RAD51	11	18	24	15	26	29	14	15	19	15	26	11	47	43	19	24	19	14	32	27	24	42	17	35	26	29	28	38	6	8	35	18	6	22	13	33	21	24	17	27
ENSBTAG00000002919	UNC5CL	1	9	5	6	8	6	5	2	6	9	4	4	8	11	7	12	11	8	13	11	13	21	11	24	7	26	15	11	3	10	13	15	7	9	6	18	23	15	9	27
ENSBTAG00000002920	KAT6B	70	148	121	125	117	144	87	48	127	78	125	85	163	188	138	138	89	92	200	112	150	103	71	164	66	79	115	124	49	42	130	55	60	74	74	92	90	104	68	83
ENSBTAG00000002921	RMDN3	10	35	43	30	58	38	11	15	31	29	31	24	48	67	31	35	30	29	59	43	50	48	29	54	26	43	57	38	12	21	50	22	3	18	32	48	35	28	20	50
ENSBTAG00000002922	GAB2	12	26	25	22	17	29	13	4	20	8	30	18	42	30	23	8	19	21	39	18	39	47	13	32	21	27	30	23	11	17	27	12	23	9	9	28	16	16	18	18
ENSBTAG00000002923	CX3CR1	0	4	2	2	4	6	4	2	4	4	3	5	7	4	4	6	1	1	8	3	7	7	4	16	5	10	9	6	1	3	6	3	8	6	10	3	7	5	4	1
ENSBTAG00000002929	IRF4	11	2	3	2	3	1	3	0	2	4	2	1	6	5	3	1	1	1	1	0	8	24	6	7	11	9	14	4	4	0	24	8	6	3	12	11	6	6	12	14
ENSBTAG00000002935	TMEM248	79	162	167	140	167	184	118	91	161	118	173	118	192	225	151	167	137	146	229	201	186	248	128	208	124	191	203	209	69	76	210	101	89	105	144	173	167	162	140	164
ENSBTAG00000002938	CPED1	24	33	40	42	41	32	22	14	24	18	47	15	41	41	21	37	16	25	42	37	37	25	5	46	21	36	28	24	12	7	25	7	19	18	19	20	10	17	16	12
ENSBTAG00000002939	FURIN	117	278	337	187	287	221	203	123	210	172	253	177	390	390	243	292	288	218	297	286	324	438	206	303	243	277	367	354	106	157	373	191	161	182	222	315	340	286	236	291
ENSBTAG00000002941	FES	13	27	22	19	22	36	18	13	26	31	32	20	50	41	18	39	22	15	41	47	30	21	20	35	44	33	41	36	20	15	49	23	17	20	28	26	32	27	35	35
ENSBTAG00000002942	SLC2A10	12	19	15	16	22	20	15	12	11	15	16	13	16	33	14	20	13	18	13	15	21	55	14	20	32	42	26	36	5	8	30	17	10	17	14	42	17	32	14	24
ENSBTAG00000002944	ATP5MC3	138	152	187	187	230	194	215	179	171	206	184	198	230	273	167	185	153	214	166	209	166	307	162	219	189	153	230	233	95	119	251	134	113	239	293	222	283	263	260	289
ENSBTAG00000002947	LY9	5	4	5	10	12	7	3	2	5	1	6	3	4	12	7	10	6	2	11	9	12	6	9	13	8	5	12	10	3	1	30	6	11	13	10	13	11	6	9	8
ENSBTAG00000002948	SETD2	126	286	273	252	268	298	188	142	235	156	266	168	317	366	226	281	199	241	333	306	309	375	239	359	244	321	372	329	121	115	368	169	116	193	234	273	267	262	236	270
ENSBTAG00000002949	CBX1	13	22	31	27	21	19	15	6	21	10	27	17	43	47	15	25	14	14	31	32	25	20	10	32	17	27	30	26	6	10	24	9	8	12	17	28	19	26	15	29
ENSBTAG00000002951	CD244	1	8	0	6	9	6	2	3	6	3	4	4	8	6	6	9	3	5	11	11	7	11	4	10	7	5	8	4	0	5	11	9	1	4	4	10	7	5	10	11
ENSBTAG00000002953	TXN	96	120	162	139	165	135	167	116	103	161	116	135	217	234	118	151	95	163	130	200	172	396	175	217	196	200	210	212	62	95	350	140	102	198	295	230	227	278	288	286
ENSBTAG00000002956	ZNF674	4	15	9	15	7	14	8	2	6	11	10	3	12	18	9	10	6	6	10	16	10	3	12	12	6	18	13	18	3	8	14	9	3	13	12	13	10	12	5	13
ENSBTAG00000002959	LRCH1	43	77	79	63	59	82	50	31	66	45	79	39	93	116	75	76	78	62	101	73	86	92	51	108	48	86	99	88	28	34	87	45	44	48	65	80	68	57	45	71
ENSBTAG00000002960	WDR82P1	72	177	173	143	159	172	110	67	130	77	192	93	228	220	179	158	94	140	244	149	189	205	108	208	139	178	159	153	57	75	186	98	62	101	134	148	152	151	119	169
ENSBTAG00000002962	PPM1M	13	44	34	19	21	32	18	13	28	20	39	15	39	45	30	34	29	22	56	40	42	27	17	40	33	28	44	39	11	17	36	19	14	22	25	39	32	29	23	37
ENSBTAG00000002966	DNAJC13	98	210	223	180	229	262	156	120	192	104	201	134	240	295	177	199	158	188	255	273	196	304	185	262	210	292	370	258	76	84	261	141	126	156	178	196	197	257	191	281
ENSBTAG00000002970	INTS6	35	61	60	57	76	72	46	26	65	38	66	46	85	88	61	65	63	37	88	66	94	103	55	80	48	71	82	95	23	40	113	39	39	48	61	74	68	73	58	70
ENSBTAG00000002971	CUTC	11	16	16	11	10	11	7	4	16	6	13	10	19	26	14	10	9	12	23	9	31	29	12	20	14	16	13	18	4	7	17	6	7	10	12	20	18	15	12	23
ENSBTAG00000002973	RPP30	12	11	6	11	16	11	10	7	15	9	17	8	24	32	12	7	11	10	16	14	21	10	7	19	13	11	18	14	7	16	24	20	3	11	21	13	17	18	15	12
ENSBTAG00000002976	CD177	1	13	2	5	8	5	1	2	3	4	6	3	2	1	2	2	6	6	5	2	12	33	26	15	27	49	30	18	10	18	49	23	5	4	11	29	36	29	22	27
ENSBTAG00000002977	ECE1	93	234	197	156	156	211	111	76	166	110	203	91	222	271	201	162	159	136	244	179	178	326	121	260	188	219	234	171	68	94	228	100	76	115	130	217	167	170	159	205
ENSBTAG00000002978	PRKG2	32	98	88	83	107	98	59	39	78	52	85	66	125	139	67	110	81	85	136	102	126	64	70	94	62	102	105	92	35	41	111	78	28	72	39	96	108	73	67	93
ENSBTAG00000002979	PIK3R3	6	10	8	8	10	3	5	5	6	9	13	9	20	10	7	7	6	4	14	11	11	19	10	16	9	10	19	9	3	6	12	5	4	14	6	9	20	11	11	23
ENSBTAG00000002980	GPT2	46	63	65	41	55	55	60	28	47	34	44	38	102	104	53	75	50	59	79	70	58	45	33	66	42	53	56	56	14	29	60	20	33	48	31	49	50	48	38	53
ENSBTAG00000002981	PIMREG	7	7	4	8	7	14	8	7	7	4	18	5	19	16	13	5	3	4	13	1	6	15	3	9	9	4	12	7	4	6	5	5	3	10	10	8	7	7	9	9
ENSBTAG00000002982	PITPNM3	4	23	20	11	18	31	14	6	24	11	35	11	26	29	26	11	18	26	31	25	22	18	13	15	11	23	19	19	8	5	17	7	16	13	12	15	14	12	9	19
ENSBTAG00000002985	KCNMB1	47	58	56	42	33	68	35	26	46	15	102	29	48	34	73	19	19	23	148	19	55	17	17	42	10	21	29	20	17	3	25	3	23	38	11	9	11	20	9	22
ENSBTAG00000002988	MACO1	32	72	65	56	64	61	49	26	50	52	49	38	72	90	58	59	42	42	68	51	73	87	48	62	50	81	73	69	27	26	68	34	25	27	61	57	57	60	31	59
ENSBTAG00000002993	SFT2D1	27	36	56	47	45	57	30	28	45	35	42	34	61	64	43	47	42	45	63	58	62	57	42	79	66	57	64	58	15	27	82	38	33	41	72	66	53	63	48	84
ENSBTAG00000002995	GMPPA	16	42	72	32	47	55	20	18	43	23	47	26	85	71	54	41	36	33	66	42	56	79	53	81	40	64	69	55	16	30	69	25	22	33	41	43	57	50	37	59
ENSBTAG00000002996	SHROOM4	43	134	113	100	97	112	81	39	80	78	88	48	119	152	97	123	81	58	115	113	119	113	69	106	90	125	122	110	26	33	121	46	62	68	85	77	96	79	68	94
ENSBTAG00000002997	ADAMTSL1	22	20	15	26	15	28	13	6	5	6	44	7	29	12	19	11	6	6	75	16	17	5	2	14	7	2	11	3	5	3	6	0	4	3	2	0	2	2	3	3
ENSBTAG00000002999	ANAPC15	8	21	25	12	18	18	14	12	18	11	22	19	19	26	17	13	11	12	23	21	24	29	16	23	14	12	25	23	7	9	34	13	11	22	19	12	12	19	27	26
ENSBTAG00000003001	LAMTOR1	25	45	58	44	40	51	43	33	51	61	43	40	68	71	45	65	38	58	52	66	50	56	46	48	47	54	63	76	20	26	66	18	30	65	75	60	67	62	68	60
ENSBTAG00000003002	WDR75	28	49	68	52	60	65	39	36	56	37	53	36	90	74	51	43	47	56	66	60	54	123	56	78	56	73	102	77	27	33	103	46	32	57	72	99	73	79	54	61
ENSBTAG00000003012	TRAF1	1	15	8	8	11	12	4	7	2	6	15	7	15	12	11	4	14	12	17	14	12	20	9	13	36	20	14	18	1	8	15	5	10	7	10	7	9	17	11	18
ENSBTAG00000003014	TRPV2	3	6	6	11	4	9	3	3	3	3	9	7	11	12	4	8	6	7	12	8	14	9	11	11	11	8	4	6	1	4	12	3	7	1	7	11	15	11	6	16
ENSBTAG00000003015	SESN1	50	102	97	135	66	94	62	55	82	77	71	38	121	170	103	103	94	54	113	96	98	35	52	136	57	105	77	93	32	18	63	43	40	53	77	76	62	50	62	39
ENSBTAG00000003016	PTPN7	3	10	8	4	5	4	6	2	3	3	5	2	5	1	4	2	3	2	5	8	9	16	7	10	10	12	13	5	5	2	15	5	5	6	6	10	7	7	9	3
ENSBTAG00000003017	TTC38	16	29	46	43	40	39	37	21	55	36	32	18	66	49	43	42	51	46	43	49	52	47	26	49	31	64	44	48	17	29	53	25	16	36	41	52	38	42	43	55
ENSBTAG00000003018	FSTL3	23	61	44	35	31	32	39	17	32	15	54	15	48	32	43	26	20	20	44	48	22	30	14	22	18	25	10	20	9	5	19	13	16	15	10	16	10	11	8	15
ENSBTAG00000003021	SP1	97	212	210	200	189	218	139	119	180	145	191	109	244	298	210	197	201	164	246	225	214	259	118	235	165	197	235	224	64	83	263	118	91	126	163	169	176	164	140	177
ENSBTAG00000003025	NME6	4	4	9	5	12	6	7	3	6	10	7	3	11	11	8	14	13	9	4	6	4	7	7	10	4	13	6	17	3	2	6	2	1	10	11	4	10	13	6	12
ENSBTAG00000003033	GADD45G	9	15	18	11	17	13	11	8	14	10	18	9	39	45	12	11	22	12	35	8	6	26	9	12	12	21	13	8	5	7	19	10	1	5	5	8	8	15	10	10
ENSBTAG00000003034	GATAD2A	36	80	85	70	82	91	49	32	70	50	84	46	154	154	95	98	85	63	141	90	92	143	62	129	63	127	143	119	45	36	109	65	40	48	61	90	103	96	66	98
ENSBTAG00000003035	IMPACT	6	26	14	17	29	11	7	6	20	12	13	6	31	26	18	17	9	15	33	21	14	23	14	22	16	24	28	16	8	9	24	7	9	16	15	18	24	23	14	13
ENSBTAG00000003036	PPFIA2	6	5	7	7	2	14	5	5	10	5	13	1	10	4	5	6	5	1	12	6	10	0	2	5	3	2	3	5	2	0	6	2	4	2	3	0	3	3	5	5
ENSBTAG00000003038	LOC618733	17	44	45	21	63	43	38	15	33	34	68	19	48	92	39	19	27	42	36	41	63	117	33	61	77	75	120	46	15	24	116	34	21	49	40	51	60	75	43	90
ENSBTAG00000003039	PSMB8	11	12	15	24	19	29	22	8	15	19	47	21	22	20	13	27	11	14	32	22	49	96	49	60	53	46	131	48	19	35	113	30	31	45	68	61	65	75	60	90
ENSBTAG00000003040	RALGAPB	97	163	183	170	189	223	142	110	183	153	172	136	304	230	197	160	166	196	152	223	254	259	155	301	208	310	282	307	108	108	278	167	116	132	238	215	255	229	155	255
ENSBTAG00000003043	GNG2	5	7	9	8	7	7	6	1	8	2	9	4	9	7	4	4	2	5	11	7	7	5	1	9	19	6	6	11	2	1	9	3	16	2	5	5	3	2	6	8
ENSBTAG00000003044	SPIN1	39	72	75	78	70	92	48	38	64	53	74	44	111	110	68	95	61	61	133	90	115	82	57	115	45	100	128	104	31	36	96	46	34	44	76	78	73	62	52	72
ENSBTAG00000003045	BAMBI	9	13	19	15	9	14	9	5	6	9	10	10	15	17	12	22	7	7	22	10	12	8	10	14	6	10	14	6	3	6	12	4	6	3	8	8	7	6	6	10
ENSBTAG00000003049	MICALL2	50	119	93	74	103	141	64	34	92	68	87	59	159	190	137	112	153	74	160	119	136	122	76	136	109	194	208	125	52	69	129	95	44	65	76	156	146	130	91	153
ENSBTAG00000003051	FER	20	43	31	46	27	47	20	20	30	21	46	22	48	45	34	36	23	20	62	28	46	41	36	52	25	31	30	41	14	18	47	24	18	17	22	21	22	26	17	31
ENSBTAG00000003052	PCSK7	114	305	238	148	201	216	141	109	150	135	253	109	264	235	237	152	193	131	314	204	280	253	124	254	203	233	272	222	77	105	269	136	90	130	149	188	214	197	179	249
ENSBTAG00000003058	ADRM1	27	50	56	40	52	42	36	23	34	42	69	31	65	78	59	43	55	42	71	49	53	98	47	69	46	70	84	60	20	28	75	43	26	37	39	67	63	60	43	52
ENSBTAG00000003059	CFAP298	13	30	31	22	29	43	13	16	27	26	27	15	52	40	22	22	32	23	39	19	47	37	20	45	18	27	47	47	16	11	53	19	10	24	23	34	33	25	17	34
ENSBTAG00000003061	LAMA5	114	269	175	159	122	235	89	52	147	49	283	68	197	201	153	126	79	88	343	134	151	98	57	157	91	120	99	99	34	27	92	40	65	61	54	82	63	60	68	68
ENSBTAG00000003062	FHIP2A	21	40	45	61	40	49	32	21	35	24	39	24	55	54	43	36	30	29	61	44	59	46	29	52	38	48	45	48	17	24	45	24	21	36	32	57	40	47	33	55
ENSBTAG00000003063	SYNJ1	57	122	141	117	151	173	81	62	152	118	105	76	152	180	120	136	123	97	160	135	202	228	126	208	115	229	217	201	57	97	286	105	82	108	137	181	194	181	153	189
ENSBTAG00000003064	PAXBP1	60	109	109	79	99	121	48	54	85	38	124	44	136	141	94	79	66	60	129	101	129	126	72	123	80	118	138	103	37	42	98	70	48	60	79	100	104	74	70	92
ENSBTAG00000003066	NSA2	13	16	21	21	22	31	23	11	23	24	11	17	28	27	17	25	16	20	31	28	20	35	17	40	22	30	19	29	7	5	25	14	18	25	22	22	26	23	17	18
ENSBTAG00000003067	PSMB7	37	54	75	58	68	54	60	39	38	57	58	58	82	97	69	50	55	53	67	74	68	83	53	60	65	57	84	71	25	25	94	32	32	49	65	58	71	84	73	76
ENSBTAG00000003068	MSMO1	102	241	176	102	180	164	119	102	190	177	137	98	231	255	231	172	113	216	190	208	208	219	123	160	99	197	213	186	61	51	233	85	93	124	150	247	162	185	107	202
ENSBTAG00000003069	MAN1C1	16	25	31	22	24	19	13	8	16	8	30	9	24	29	17	23	21	13	46	28	23	16	10	21	18	19	20	11	7	4	12	2	12	13	3	10	10	11	2	17
ENSBTAG00000003072	ACADVL	65	167	121	80	135	145	80	58	101	101	137	63	189	216	119	138	112	98	157	121	148	242	116	168	122	141	181	176	49	74	218	96	74	109	136	179	154	163	129	173
ENSBTAG00000003073	NAA40	17	20	29	15	30	33	18	16	13	17	41	8	37	58	35	27	16	25	43	32	31	56	28	36	27	44	44	39	13	16	39	24	18	21	22	33	33	32	27	35
ENSBTAG00000003075	DVL2	20	28	24	15	26	31	13	13	17	14	39	14	43	32	35	21	24	13	28	23	27	19	11	26	16	24	25	15	5	11	19	11	7	13	10	26	24	16	4	18
ENSBTAG00000003076	NT5DC1	8	7	8	10	14	10	9	8	12	15	8	15	17	35	9	14	18	9	25	11	11	23	15	16	8	19	28	12	6	5	25	7	8	12	18	22	17	12	19	16
ENSBTAG00000003077	DPF2	43	66	95	68	74	89	53	32	82	46	84	41	115	114	74	74	73	63	99	97	91	118	67	91	71	88	106	87	38	40	116	63	34	52	68	80	79	64	57	105
ENSBTAG00000003078	COL10A1	2	6	9	11	2	5	4	4	6	5	6	3	12	14	4	8	7	2	9	3	9	7	6	5	2	7	12	7	2	1	5	3	0	5	5	7	10	8	10	7
ENSBTAG00000003081	RWDD4	10	28	23	17	24	32	15	13	19	17	18	16	40	50	20	21	15	17	27	29	23	33	25	30	13	29	25	22	14	11	23	12	6	18	12	44	27	23	19	20
ENSBTAG00000003083	SLC50A1	8	14	14	15	14	26	25	12	29	26	22	15	26	28	12	20	29	17	19	24	22	22	21	15	20	22	20	12	14	9	27	14	4	13	19	23	21	12	14	22
ENSBTAG00000003084	GPATCH2L	42	79	65	71	85	85	51	43	66	51	91	46	81	90	85	58	56	51	125	79	86	96	44	106	57	83	80	99	24	24	76	44	30	47	45	67	49	62	43	73
ENSBTAG00000003087	DCUN1D5	7	16	23	15	17	30	18	8	21	11	14	14	20	21	15	17	6	18	32	10	22	18	8	19	10	14	25	18	6	13	14	8	8	8	17	15	17	20	16	14
ENSBTAG00000003089	RHPN2	23	70	62	53	69	93	44	25	52	53	62	52	89	93	48	83	72	44	49	73	87	172	70	81	65	84	154	83	25	49	127	64	23	57	63	96	126	99	60	107
ENSBTAG00000003092	ANAPC5	25	49	52	45	49	62	22	12	61	35	53	30	75	63	53	50	42	42	67	41	60	39	37	79	28	59	63	52	21	23	59	29	26	35	40	54	53	29	34	53
ENSBTAG00000003094	SART1	22	51	60	38	73	71	24	25	38	27	65	24	84	93	53	45	53	41	100	50	45	61	44	61	37	60	62	65	22	21	71	25	19	42	28	57	60	39	31	48
ENSBTAG00000003097	DENND4C	116	213	245	241	238	246	175	135	214	161	250	157	279	317	186	229	191	184	329	245	276	326	220	256	182	300	321	274	110	114	343	157	104	160	228	213	252	240	224	247
ENSBTAG00000003098	MTDH	72	113	124	105	77	113	59	44	92	79	109	67	125	130	88	104	81	94	118	98	118	163	71	117	100	123	111	106	33	36	148	63	64	83	114	113	108	102	67	114
ENSBTAG00000003100	SMTN	235	511	283	254	160	398	153	101	241	66	573	124	239	234	374	118	113	117	663	182	252	126	93	234	64	151	123	125	67	24	117	38	93	102	70	89	108	92	60	117
ENSBTAG00000003102	GCC1	10	26	35	16	21	27	15	6	14	13	14	14	21	30	21	30	15	25	35	23	22	19	16	27	17	26	29	17	13	12	30	12	13	10	17	21	22	22	18	23
ENSBTAG00000003109	ITM2B	223	452	553	416	485	478	327	206	420	347	456	337	556	622	430	527	405	355	593	496	429	414	304	479	273	487	602	464	128	204	547	239	211	246	386	365	390	373	322	399
ENSBTAG00000003111	ATM	82	135	165	135	138	143	98	76	142	96	121	85	181	197	129	136	99	111	173	146	161	211	105	171	123	160	167	175	48	71	176	77	68	101	109	160	133	130	111	122
ENSBTAG00000003112	THUMPD3	18	32	50	35	28	48	22	18	42	24	25	26	55	63	43	40	26	29	65	32	45	45	25	45	41	57	47	57	10	20	42	29	18	27	37	49	35	52	29	53
ENSBTAG00000003114	AVL9	20	52	70	52	38	69	40	33	48	38	33	49	67	81	64	55	49	78	57	61	66	87	59	74	47	70	69	91	26	36	102	39	34	55	64	68	65	56	63	69
ENSBTAG00000003115	KBTBD2	37	101	87	98	78	101	64	52	88	60	92	50	97	114	99	76	67	85	89	85	107	164	80	122	72	112	105	100	33	40	113	69	42	63	82	125	94	94	80	104
ENSBTAG00000003116	MTMR6	46	76	98	70	81	90	54	33	80	46	80	47	100	122	90	87	75	51	112	71	112	121	79	141	82	128	107	117	37	48	104	61	45	72	71	111	102	91	72	91
ENSBTAG00000003124	MFSD14B	39	88	82	64	93	83	67	33	67	70	67	47	111	112	71	99	61	87	96	89	88	155	59	111	82	81	112	126	35	40	124	65	37	56	85	95	87	83	77	78
ENSBTAG00000003126	PEX16	12	21	32	12	44	34	18	15	16	23	23	20	33	49	31	20	20	28	38	25	31	31	16	34	16	29	34	32	8	14	36	20	14	24	13	32	35	28	25	26
ENSBTAG00000003128	SPATA6	15	18	24	24	26	33	11	17	21	7	23	12	30	26	20	23	16	9	40	27	21	28	12	19	28	20	32	19	8	5	19	5	12	15	20	20	14	20	18	18
ENSBTAG00000003130	CHRNA3	10	26	14	25	12	13	17	6	18	5	25	6	17	18	19	25	9	10	48	14	19	19	6	22	9	11	11	16	5	5	15	7	4	9	4	7	9	14	10	10
ENSBTAG00000003143	TBCCD1	5	13	9	15	14	19	19	5	11	10	15	10	21	18	11	20	8	8	18	11	23	22	12	19	19	22	14	20	8	3	13	13	8	18	16	19	13	17	5	11
ENSBTAG00000003144	KIAA0825	16	24	24	28	33	30	28	24	39	21	15	21	27	35	31	29	24	30	30	34	37	27	14	37	24	42	26	42	12	10	46	17	18	26	20	29	18	22	24	19
ENSBTAG00000003147	JAK1	143	361	348	305	338	387	272	163	314	211	328	225	405	433	282	332	287	238	399	373	412	525	279	375	268	381	458	382	123	177	573	218	196	264	261	350	333	357	306	375
ENSBTAG00000003148	MCM3AP	92	152	169	173	189	180	115	90	129	99	168	106	209	227	188	188	119	162	203	179	211	227	122	224	145	194	210	236	75	87	219	99	90	111	136	199	203	168	126	198
ENSBTAG00000003151	DNAJB11	21	46	61	45	50	51	26	19	43	41	64	27	61	90	42	54	46	59	54	48	51	194	89	97	73	88	77	107	25	26	95	51	17	50	65	114	68	106	45	108
ENSBTAG00000003152	IFI27	4	6	2	1	4	10	4	1	2	3	4	5	8	8	4	7	1	4	15	3	37	24	12	6	7	8	183	1	2	25	16	5	3	4	25	15	29	12	7	48
ENSBTAG00000003160	LRCH4	24	42	44	43	49	57	33	27	45	24	46	31	79	66	42	46	48	35	70	55	53	46	23	48	39	45	40	32	17	8	64	18	24	22	32	56	33	31	32	33
ENSBTAG00000003161	YBEY	14	14	15	16	16	17	14	16	18	12	27	11	15	27	22	19	13	16	13	18	18	13	5	17	7	10	13	24	4	4	23	11	8	8	13	1	15	9	12	17
ENSBTAG00000003162	CRYZ	48	89	91	51	99	84	72	35	75	54	87	35	120	132	87	99	79	66	131	92	118	73	42	78	43	68	57	82	22	22	89	42	21	58	53	56	68	41	39	66
ENSBTAG00000003163	RBBP8NL	1	5	11	4	5	5	4	9	11	5	8	9	10	25	7	10	9	3	17	9	3	6	5	10	12	8	4	8	5	3	6	3	6	4	7	8	6	10	6	10
ENSBTAG00000003165	ADAMTS9	129	186	214	166	169	223	109	70	151	81	228	100	205	232	154	174	132	119	231	155	153	147	61	183	138	168	121	149	52	45	126	62	45	76	84	141	84	109	84	123
ENSBTAG00000003166	AXL	40	149	102	89	75	97	40	42	71	44	145	49	91	75	83	71	55	55	144	82	116	111	43	95	53	83	114	88	19	14	87	33	42	44	61	54	53	60	51	89
ENSBTAG00000003168	HNRNPUL1	133	289	331	215	248	284	155	118	242	168	313	157	378	423	274	263	224	212	336	247	301	350	211	309	198	314	308	294	117	115	336	152	173	168	228	269	278	241	229	337
ENSBTAG00000003171	SHANK2	24	61	64	51	64	58	36	20	39	35	36	31	75	97	56	66	54	34	62	51	34	78	26	42	29	51	47	64	14	17	49	25	23	33	38	40	47	40	27	41
ENSBTAG00000003172	MEIS2	15	54	32	48	12	35	8	6	21	9	57	9	29	22	31	14	6	9	97	16	32	18	8	23	7	15	24	15	9	5	19	4	14	11	8	13	15	7	5	6
ENSBTAG00000003174	NDUFAF4	6	4	9	4	5	16	6	8	8	8	8	4	9	15	14	10	4	9	11	8	7	12	6	10	9	15	17	17	2	4	10	4	2	6	11	14	11	7	11	10
ENSBTAG00000003176	JAM3	25	31	52	52	32	58	28	22	39	24	77	26	48	58	53	32	20	21	74	38	40	31	13	34	19	19	19	27	7	7	22	4	11	22	14	23	18	24	18	15
ENSBTAG00000003177	SLC25A33	14	18	29	22	41	23	12	12	25	19	19	18	46	33	26	24	21	17	24	23	21	12	15	12	12	15	24	17	7	8	23	10	4	14	17	18	16	17	14	18
ENSBTAG00000003178	ATE1	39	76	85	83	64	93	52	48	67	58	84	50	103	106	81	74	65	64	112	73	78	70	42	108	50	78	83	107	28	25	58	27	34	68	55	60	59	69	45	40
ENSBTAG00000003180	TMEM201	11	17	27	18	18	23	13	9	16	13	25	5	37	30	24	23	20	14	30	28	22	13	8	33	12	18	21	15	6	10	17	7	6	10	14	12	17	13	10	21
ENSBTAG00000003183	NTN4	17	25	24	17	27	22	15	12	24	9	18	8	35	31	16	41	14	14	24	34	68	44	32	57	29	56	34	75	14	40	63	36	16	25	41	49	33	41	41	71
ENSBTAG00000003185	ASAP1	28	67	55	75	45	65	28	30	47	29	71	26	80	52	55	42	27	34	95	44	71	51	30	47	45	53	42	42	16	18	74	22	29	25	20	27	42	33	35	36
ENSBTAG00000003186	OTULIN	19	29	28	23	21	29	21	15	26	18	31	16	36	36	26	26	24	25	34	25	26	43	21	32	22	22	25	31	14	12	26	22	10	16	24	21	31	24	20	30
ENSBTAG00000003189	CCDC6	31	52	42	36	48	59	28	19	43	21	33	33	63	59	44	52	28	49	67	42	40	35	30	42	27	43	70	46	19	12	38	30	18	20	30	46	44	41	28	38
ENSBTAG00000003191	FSCN1	18	55	35	24	28	30	12	15	35	11	43	12	40	32	30	39	23	23	54	28	27	47	29	35	65	26	22	24	7	7	31	15	29	19	20	26	23	26	33	36
ENSBTAG00000003192	TBC1D16	19	44	40	36	40	49	18	20	56	32	54	21	57	55	55	50	70	44	64	60	62	22	18	42	37	49	25	40	13	12	32	21	28	28	34	42	37	31	29	28
ENSBTAG00000003193	RPUSD2	6	6	15	4	11	5	7	3	11	4	13	6	18	9	10	13	7	7	13	10	13	14	8	6	14	11	13	5	1	3	7	4	6	2	4	12	10	8	12	10
ENSBTAG00000003196	PAPSS2	57	161	172	131	128	162	77	111	126	98	103	94	235	289	148	158	154	170	110	162	251	207	142	233	118	248	218	226	74	96	243	122	75	111	155	219	215	204	134	228
ENSBTAG00000003199	SLC35C1	30	49	79	38	62	50	47	27	73	49	56	41	88	94	60	78	63	56	55	52	77	147	83	112	76	122	159	108	35	57	120	53	35	54	79	130	104	105	65	113
ENSBTAG00000003200	CSPG4B	12	20	14	19	25	13	13	6	13	8	28	6	22	23	20	10	12	8	30	16	14	16	6	16	17	13	15	10	7	4	12	7	4	4	9	9	9	6	9	9
ENSBTAG00000003201	FNTA	20	41	44	49	38	49	45	25	37	29	38	40	59	54	46	36	27	34	45	68	52	53	34	65	34	38	52	54	14	31	54	22	25	41	40	32	47	50	36	32
ENSBTAG00000003205	RPL35	171	235	268	310	314	219	292	230	228	262	254	297	296	314	241	248	203	261	346	303	259	333	130	217	208	176	246	269	110	81	249	133	253	235	283	204	181	230	274	221
ENSBTAG00000003208	RAB33B	15	30	23	24	23	19	23	11	26	10	23	9	25	29	30	25	17	18	23	23	50	35	24	47	18	25	43	29	7	8	25	16	15	17	30	27	25	27	19	28
ENSBTAG00000003209	BLCAP	20	52	69	47	53	72	39	18	64	47	56	35	76	106	54	58	56	35	56	53	61	101	39	84	53	71	66	79	23	32	98	43	27	43	51	82	84	66	52	100
ENSBTAG00000003212	NNAT	13	27	23	30	44	22	24	18	30	28	22	15	42	35	24	26	25	25	33	31	36	30	14	37	23	21	39	31	10	10	38	14	26	13	34	28	29	33	18	20
ENSBTAG00000003215	KIF3B	114	293	328	202	368	276	216	102	222	165	240	155	334	476	198	319	250	207	264	265	480	277	269	456	205	376	498	349	116	163	348	207	118	231	198	311	327	281	256	312
ENSBTAG00000003217	CADM3	8	7	12	16	8	14	12	2	12	7	19	2	8	8	7	2	3	5	20	6	9	5	3	5	11	9	5	4	3	1	4	2	3	6	6	6	3	4	2	2
ENSBTAG00000003218	RAB28	16	23	31	34	27	20	20	14	35	21	34	15	30	33	23	26	22	18	37	28	45	28	28	46	21	26	24	30	10	12	29	22	11	15	39	30	30	21	24	28
ENSBTAG00000003219	FBXL7	9	16	22	17	16	16	5	6	15	6	29	8	11	14	20	9	13	7	30	13	13	12	9	24	11	8	7	13	3	3	18	3	9	11	7	5	8	7	8	6
ENSBTAG00000003220	ACKR1	3	9	6	9	10	7	6	4	4	6	7	2	4	6	2	7	8	9	7	2	6	24	9	10	14	6	8	10	3	3	6	3	2	2	5	9	5	6	2	7
ENSBTAG00000003221	ATF7IP	57	137	101	79	102	135	77	45	135	94	99	86	142	153	100	146	94	111	168	117	161	162	83	149	128	152	146	146	58	58	164	62	69	97	115	153	138	113	106	124
ENSBTAG00000003222	ASNS	40	58	83	32	72	34	41	20	39	26	46	41	87	67	31	30	24	54	74	46	41	79	28	44	37	51	43	49	12	15	56	18	14	21	29	28	37	37	34	28
ENSBTAG00000003225	IMP4	22	32	38	19	35	40	28	22	29	27	42	20	60	62	39	30	23	38	36	33	39	52	34	43	36	28	51	38	17	20	48	13	14	26	31	52	47	46	26	43
ENSBTAG00000003228	RPL3	457	601	736	677	751	586	640	553	601	679	643	609	870	842	632	723	547	570	832	840	634	878	351	653	583	478	539	680	241	237	735	340	525	518	689	520	569	561	628	624
ENSBTAG00000003229	RPL23	283	354	398	525	480	390	484	394	396	442	415	476	519	477	408	434	342	408	509	558	434	533	211	404	401	355	373	459	182	149	447	206	346	350	431	292	374	384	474	406
ENSBTAG00000003232	RAB29	1	2	4	2	6	4	4	1	4	5	3	1	2	3	3	9	2	2	6	8	7	6	5	5	5	5	12	6	2	3	11	5	2	2	8	5	6	5	3	5
ENSBTAG00000003234	HSD17B2	33	35	39	40	57	41	57	31	36	32	33	32	53	83	18	45	39	39	25	60	46	16	27	42	33	40	46	28	17	27	44	17	19	26	30	37	59	20	19	27
ENSBTAG00000003235	DHDDS	16	35	41	29	34	48	26	21	33	16	37	18	60	45	37	45	29	36	51	53	41	46	12	32	33	42	38	59	19	18	52	29	13	27	43	36	41	31	17	32
ENSBTAG00000003237	IQSEC1	21	51	47	30	32	56	28	16	30	17	72	18	46	50	42	38	32	12	73	29	27	28	19	33	35	19	25	16	7	8	22	12	15	17	18	25	12	7	14	16
ENSBTAG00000003239	UTP20	69	121	140	113	138	142	81	81	139	95	122	73	172	217	95	105	111	101	131	127	108	193	89	149	136	124	143	160	42	46	151	62	48	64	77	164	133	99	125	115
ENSBTAG00000003240	C8H9orf152	11	16	21	18	20	24	13	13	30	16	24	14	33	38	19	27	17	17	26	27	20	27	7	39	21	31	20	27	5	10	35	13	11	17	14	29	24	20	17	21
ENSBTAG00000003242	ACAD9	5	31	34	29	23	31	16	7	31	16	28	13	31	46	32	19	31	21	43	27	28	39	20	35	27	40	24	21	6	12	22	21	19	25	33	26	29	20	25	24
ENSBTAG00000003245	BCAR3	28	77	76	59	56	75	46	39	57	53	55	62	87	138	89	66	71	77	72	77	118	138	55	108	65	85	125	88	29	44	95	58	32	63	58	113	86	99	84	116
ENSBTAG00000003255	CD4	4	3	1	1	2	4	3	0	2	6	4	2	3	0	2	2	3	1	3	2	14	26	21	17	11	15	20	9	6	6	26	14	10	7	16	15	18	9	15	22
ENSBTAG00000003256	TOMM34	14	9	10	3	11	11	4	5	9	8	15	7	13	16	10	12	9	8	15	16	25	22	7	14	17	33	26	19	6	15	21	11	10	10	12	14	18	15	13	19
ENSBTAG00000003257	STK4	18	26	27	19	29	37	19	23	23	24	33	33	63	58	34	33	39	31	25	47	46	42	27	60	57	60	50	53	19	15	69	39	19	26	31	45	36	42	27	47
ENSBTAG00000003259	TCERG1	62	119	168	115	117	162	90	72	99	88	145	56	212	232	151	124	132	119	176	113	132	160	90	160	117	140	167	146	41	43	142	68	44	80	86	144	118	102	94	143
ENSBTAG00000003261	AURKC	14	20	15	12	11	21	7	7	7	12	12	5	27	37	21	16	19	23	20	15	21	14	14	28	13	24	17	11	1	6	12	7	4	5	8	18	10	14	6	18
ENSBTAG00000003263	TBCA	7	7	14	16	17	11	11	7	12	9	16	12	16	17	15	17	6	14	15	17	21	20	14	20	13	15	14	22	8	6	21	11	10	9	18	19	16	27	13	20
ENSBTAG00000003264	NR1H2	21	69	54	32	44	58	33	26	47	39	60	36	77	41	54	47	48	41	57	50	70	52	26	53	35	50	52	52	21	24	60	33	17	30	45	51	42	52	50	49
ENSBTAG00000003265	ADD3	137	358	296	255	289	328	260	171	317	242	261	178	447	565	354	259	328	274	342	316	374	296	206	472	233	437	401	452	141	167	481	224	174	259	338	366	423	315	342	354
ENSBTAG00000003267	ZNF132	11	12	20	16	11	14	9	7	13	15	11	7	15	21	17	15	14	9	26	14	15	15	11	18	12	10	20	15	4	8	13	4	8	11	7	16	16	13	14	9
ENSBTAG00000003268	PELO	20	32	43	30	35	33	20	13	31	31	56	21	44	42	27	21	23	15	52	38	31	40	22	28	19	27	39	37	12	11	45	15	14	12	23	29	31	32	27	30
ENSBTAG00000003276	PRKCH	18	30	43	30	32	24	21	10	32	30	35	15	41	42	28	33	34	25	27	33	43	56	21	33	34	38	40	42	14	16	46	19	10	13	28	46	31	34	28	26
ENSBTAG00000003279	NDUFA10	56	77	126	80	101	111	87	68	85	84	96	89	139	159	92	118	63	99	126	90	95	128	86	143	88	107	133	122	29	57	135	66	41	98	114	122	107	118	94	107
ENSBTAG00000003288	CCZ1	25	25	40	33	32	42	23	17	39	21	30	14	53	45	38	32	22	24	40	34	44	57	44	40	37	39	43	40	13	12	72	18	19	26	32	44	46	51	40	38
ENSBTAG00000003290	SLC9A7	3	6	12	3	3	11	7	5	7	9	8	6	20	13	11	5	4	4	9	9	8	14	4	7	10	7	6	7	2	7	11	1	1	6	4	4	10	6	2	1
ENSBTAG00000003291	RIMKLB	8	25	17	16	15	19	7	7	14	11	23	9	19	23	21	14	8	13	40	19	18	11	6	18	8	9	8	11	5	3	10	2	5	4	7	7	6	2	6	7
ENSBTAG00000003294	MRPL43	19	27	25	19	27	29	25	12	25	35	39	21	26	43	29	20	23	28	24	24	19	31	20	22	24	25	32	33	12	10	36	19	11	18	25	31	24	29	33	38
ENSBTAG00000003295	GORAB	9	12	15	16	13	18	9	5	13	11	14	6	23	15	16	13	10	13	18	18	23	16	9	26	15	18	23	14	10	8	29	8	13	12	11	18	12	7	6	16
ENSBTAG00000003296	TWNK	14	33	27	24	34	26	22	4	20	7	21	18	48	50	39	23	20	16	29	30	21	21	28	31	18	37	38	29	8	22	27	15	10	21	17	35	33	24	26	24
ENSBTAG00000003298	LZTS2	37	53	49	48	39	54	34	23	44	15	52	24	53	61	42	33	33	38	63	44	46	53	31	45	43	43	49	38	13	11	43	13	18	21	23	37	34	44	26	39
ENSBTAG00000003300	MFGE8	36	57	74	43	69	51	43	21	54	31	76	21	39	64	64	58	50	27	96	60	69	61	20	39	45	45	54	57	19	19	62	28	31	29	39	33	30	36	37	59
ENSBTAG00000003301	NCAM2	4	13	8	5	2	6	3	4	6	1	7	1	2	6	6	5	0	2	16	1	7	2	0	5	3	2	1	4	0	0	1	0	2	3	1	1	3	3	1	3
ENSBTAG00000003303	MRPL58	17	19	15	21	23	31	20	13	15	16	27	20	38	33	12	23	22	20	24	25	27	35	16	28	17	20	25	27	2	9	32	11	14	17	34	24	29	24	26	36
ENSBTAG00000003305	NCF1	2	6	2	3	2	4	3	3	2	3	1	5	6	4	0	0	4	1	4	4	5	22	4	11	68	8	44	11	2	3	10	2	10	4	8	6	8	12	5	13
ENSBTAG00000003307	IMMT	56	105	128	81	94	106	78	74	88	70	101	62	179	170	106	98	96	109	123	135	128	163	87	149	79	93	108	109	39	48	172	83	42	86	102	142	126	124	85	126
ENSBTAG00000003312	CHST15	8	19	22	29	25	31	10	9	17	17	21	19	26	28	15	22	21	21	19	21	12	23	11	16	30	27	10	18	3	7	22	11	14	8	16	17	11	13	7	17
ENSBTAG00000003314	SKA3	8	11	17	11	15	15	15	5	11	6	9	13	29	19	15	7	6	8	14	21	18	26	9	23	8	18	17	13	3	8	21	10	10	15	27	18	17	17	10	22
ENSBTAG00000003315	MRPL57	15	19	25	22	23	19	24	16	14	16	16	16	30	37	17	22	16	16	23	24	14	16	8	9	10	14	15	10	3	8	15	5	7	10	9	9	7	12	11	12
ENSBTAG00000003316	SYAP1	23	40	42	35	36	40	24	26	35	22	48	34	65	66	46	39	43	32	53	42	58	52	28	65	41	36	59	48	18	24	60	35	19	33	37	48	57	58	39	47
ENSBTAG00000003319	FLRT3	18	31	40	20	41	47	27	18	26	15	29	37	69	48	38	43	45	31	42	28	51	22	16	40	16	44	38	54	21	12	35	23	22	42	21	47	51	30	29	38
ENSBTAG00000003322	TTLL7	7	10	14	12	6	13	7	4	8	3	17	5	10	7	13	6	5	4	25	3	12	13	4	12	8	11	8	10	3	0	7	0	5	3	4	3	3	4	4	4
ENSBTAG00000003323	NOL6	14	24	33	23	30	19	21	13	20	12	31	16	42	40	17	24	15	27	29	26	36	38	22	30	34	34	55	25	10	10	38	17	4	28	24	40	27	32	21	30
ENSBTAG00000003325	SNRK	45	124	94	103	85	125	85	60	79	62	108	78	132	135	106	112	64	74	147	115	131	153	66	138	94	120	128	105	39	47	145	72	40	60	77	122	104	91	71	124
ENSBTAG00000003326	NAIP	6	9	4	10	2	10	6	3	3	4	10	4	11	10	5	4	5	7	11	6	16	56	11	10	108	21	66	9	4	10	56	14	32	13	25	12	20	43	12	29
ENSBTAG00000003328	TAMM41	6	5	17	7	13	12	9	3	12	8	10	5	18	22	10	11	12	6	15	15	8	12	6	18	13	15	20	13	1	4	15	9	5	9	12	15	14	8	12	11
ENSBTAG00000003330	ATL3	42	84	80	82	61	79	48	48	75	61	92	45	119	104	74	78	58	67	90	72	84	83	44	95	49	59	133	89	21	40	92	52	36	60	64	64	63	48	71	83
ENSBTAG00000003332	RPP40	6	11	7	10	4	9	10	9	8	5	14	10	8	19	13	12	8	10	16	12	8	12	9	7	4	10	10	10	2	4	6	4	9	10	7	11	10	5	4	10
ENSBTAG00000003334	ADAP2	8	17	12	9	12	13	11	4	7	3	23	9	13	24	16	16	4	3	13	14	12	13	7	15	20	18	13	11	3	7	20	7	8	9	15	4	4	10	9	15
ENSBTAG00000003338	LRRCC1	55	89	115	85	105	130	76	44	87	49	87	56	134	138	83	98	66	92	143	90	140	126	85	129	83	128	112	119	59	47	153	56	54	82	75	100	86	95	86	95
ENSBTAG00000003339	ZBTB10	33	63	61	77	85	71	40	24	64	33	64	46	82	85	60	83	54	59	76	74	73	61	56	79	48	72	69	70	21	36	71	32	33	28	40	66	60	57	58	78
ENSBTAG00000003340	HDDC2	8	19	13	2	15	14	10	4	12	6	15	7	20	13	8	8	8	9	11	7	8	14	6	5	10	10	11	11	1	5	9	11	4	8	8	17	9	6	13	12
ENSBTAG00000003341	DOK2	1	2	2	3	0	2	2	2	3	3	5	2	8	1	1	6	5	3	5	3	4	6	2	8	5	1	8	3	1	6	8	1	9	3	5	4	7	4	5	6
ENSBTAG00000003342	AMD1	51	81	87	54	85	100	69	47	71	64	90	67	122	135	84	69	79	69	105	84	100	167	69	90	84	119	139	113	32	58	132	67	35	57	80	100	112	116	71	115
ENSBTAG00000003345	FAT4	222	393	388	376	349	357	265	189	275	193	462	224	376	359	340	352	188	200	577	409	371	198	163	355	169	208	240	296	115	77	264	124	104	183	179	195	162	173	199	188
ENSBTAG00000003354	SMCHD1	104	147	179	148	142	195	132	86	149	103	160	106	222	236	175	150	127	139	222	162	222	242	142	204	126	186	340	166	71	89	240	122	72	102	147	195	153	166	158	200
ENSBTAG00000003358	MCFD2	18	21	43	32	34	36	35	18	38	19	36	23	62	61	33	33	28	26	48	35	54	53	20	41	37	41	45	45	8	17	57	30	20	26	22	24	32	36	28	37
ENSBTAG00000003359	ELOVL5	20	44	33	20	19	28	23	21	35	18	50	16	36	31	30	13	20	26	48	20	40	35	19	45	21	37	34	35	14	19	41	26	8	19	17	23	22	30	20	30
ENSBTAG00000003361	METTL15	5	10	11	5	7	8	8	8	13	8	5	8	13	15	8	13	5	15	14	13	5	9	9	14	5	7	8	5	3	5	17	7	9	6	10	13	10	12	14	10
ENSBTAG00000003362	HSP90B1	294	849	794	577	695	767	338	308	467	412	604	297	994	1381	728	697	534	651	758	658	733	2626	988	1525	1056	2027	1064	1290	333	544	1655	788	311	624	998	2299	1144	1522	800	1578
ENSBTAG00000003365	SMG8	14	24	33	34	31	30	27	11	19	17	24	12	27	26	29	27	16	21	30	30	35	27	25	39	25	26	28	38	15	15	40	20	17	14	19	32	32	31	26	25
ENSBTAG00000003366	DDX58	8	21	16	10	15	23	7	8	12	7	23	14	15	20	10	13	9	20	20	22	36	81	15	32	17	41	736	26	16	33	55	20	13	25	18	32	42	32	21	90
ENSBTAG00000003371	JKAMP	13	19	22	20	24	27	10	10	23	11	27	11	25	23	28	26	19	23	33	22	19	28	16	32	24	29	21	30	11	5	25	16	11	11	17	17	14	13	14	20
ENSBTAG00000003372	SLC35B4	6	10	17	10	3	7	4	8	7	6	16	6	14	8	11	12	4	5	17	8	10	10	6	6	9	8	8	5	0	3	3	5	3	4	8	3	7	6	8	6
ENSBTAG00000003375	TC2N	29	98	103	97	104	119	76	58	114	63	73	90	144	151	104	97	89	110	99	104	137	181	131	138	109	151	169	177	49	82	188	79	64	77	122	142	114	141	87	143
ENSBTAG00000003376	ASB1	4	15	11	9	10	12	8	8	10	5	9	5	15	18	12	6	11	10	11	19	12	8	6	10	4	9	9	8	2	3	8	6	5	12	11	10	6	8	7	11
ENSBTAG00000003378	ACAP2	15	23	27	33	36	30	23	14	33	19	37	16	40	48	26	22	41	19	51	33	33	27	29	29	28	33	23	22	12	10	33	13	15	14	23	22	23	25	19	26
ENSBTAG00000003381	TENT4A	23	45	51	50	47	45	31	15	35	22	55	29	55	56	53	44	38	37	63	48	53	69	33	50	41	62	99	59	19	28	56	30	18	31	31	47	49	40	34	57
ENSBTAG00000003384	CEP162	13	25	34	31	12	16	17	11	31	12	31	15	31	31	17	24	13	21	33	18	36	28	25	37	14	21	41	35	9	7	40	16	14	16	27	19	12	25	19	18
ENSBTAG00000003388	DPM2	26	28	43	24	29	33	22	15	14	32	26	14	38	42	27	29	19	19	31	36	40	52	20	41	29	31	38	36	8	16	46	21	22	28	39	42	47	39	38	35
ENSBTAG00000003390	SF3A1	54	130	136	99	101	130	62	38	100	64	106	62	181	188	130	117	105	87	185	129	125	140	81	136	86	161	165	116	35	71	167	68	60	83	75	149	132	93	82	95
ENSBTAG00000003394	RNF215	14	19	19	12	20	19	14	12	11	11	29	7	23	22	30	17	18	8	32	14	20	11	18	26	11	27	28	20	3	5	17	14	5	15	7	13	12	9	13	16
ENSBTAG00000003395	ZRANB1	20	51	56	43	44	40	39	17	37	17	54	23	53	41	40	38	37	26	54	56	45	51	19	44	27	50	45	63	8	8	36	23	16	23	31	41	36	27	39	20
ENSBTAG00000003396	MAFB	7	14	16	9	18	9	10	4	10	7	17	10	11	19	8	8	13	7	22	12	9	4	5	3	17	10	18	8	0	2	9	7	6	4	2	10	5	13	7	13
ENSBTAG00000003397	CTBP2	42	88	86	74	69	114	55	41	77	43	89	55	103	108	90	83	71	57	122	76	108	127	74	119	76	136	129	88	28	42	121	61	46	68	76	90	82	102	61	100
ENSBTAG00000003398	KCNG1	1	9	10	3	2	6	4	3	7	9	7	0	5	6	6	2	1	1	10	2	2	0	2	1	0	2	2	1	0	1	2	2	1	0	1	1	1	3	0	2
ENSBTAG00000003399	SMARCA5	108	274	240	237	269	283	169	118	245	151	245	153	350	303	261	234	191	205	311	234	287	345	213	313	225	280	293	264	99	107	279	155	109	187	192	255	243	228	179	248
ENSBTAG00000003401	ACTR3	100	245	266	181	222	253	142	103	210	149	227	134	319	309	196	190	175	203	260	195	329	440	257	369	255	311	381	281	94	133	427	209	101	206	291	321	355	293	240	299
ENSBTAG00000003405	TP53I3	11	10	15	15	31	20	19	8	24	15	20	15	22	44	18	24	18	18	27	27	27	34	17	32	21	20	28	21	8	8	41	19	12	28	31	25	22	31	26	27
ENSBTAG00000003407	SF3B6	29	34	36	30	42	37	41	16	25	29	34	24	46	37	37	43	27	28	36	30	33	46	28	39	27	36	47	34	14	12	44	28	22	33	42	35	41	35	32	25
ENSBTAG00000003408		0	0	0	0	0	0	0	0	0	0	1	2	0	2	0	0	0	0	2	1	0	18	1	1	9	3	26	3	3	2	38	10	7	9	5	11	11	12	14	10
ENSBTAG00000003410	EFL1	32	47	65	42	51	61	38	26	43	46	57	42	82	88	50	53	39	45	60	60	69	77	42	65	50	55	71	64	28	23	85	42	24	47	41	58	36	44	35	49
ENSBTAG00000003415	ESD	54	70	55	62	58	79	62	50	69	59	50	37	74	86	54	79	45	57	94	90	88	73	50	87	66	70	88	69	21	41	108	50	52	52	45	62	85	74	71	68
ENSBTAG00000003417	PHKG2	8	17	19	14	14	23	7	5	14	7	16	9	26	22	13	10	10	16	16	14	23	25	18	30	16	23	21	16	10	8	30	9	14	11	18	20	17	6	10	21
ENSBTAG00000003418	MSN	114	271	239	162	137	203	91	86	149	95	261	85	205	222	194	142	101	101	302	139	185	283	135	194	218	194	171	158	50	56	199	96	100	118	112	143	130	141	114	136
ENSBTAG00000003419	EAPP	23	34	26	39	34	43	26	12	42	30	44	20	52	47	42	23	24	20	53	33	53	27	20	48	24	34	43	43	14	18	33	19	13	27	29	46	35	21	34	29
ENSBTAG00000003421	RNF40	35	77	93	58	68	84	43	27	68	39	94	52	105	106	83	58	69	48	103	65	77	88	57	89	62	94	95	86	29	41	96	56	36	45	61	99	80	61	55	79
ENSBTAG00000003422	SNX5	58	98	91	79	98	87	61	46	83	79	102	66	132	149	91	94	72	74	118	94	88	117	68	98	95	89	94	112	21	38	105	65	45	68	71	86	79	95	108	90
ENSBTAG00000003423	DDX24	39	55	98	60	67	49	40	47	56	36	68	32	89	86	56	62	37	61	93	77	79	86	57	94	64	82	89	78	33	33	88	35	25	52	48	84	77	86	45	60
ENSBTAG00000003424	BET1	16	24	31	24	28	21	21	11	22	21	18	17	41	51	25	29	22	20	34	36	30	30	25	30	28	23	32	29	11	10	40	19	12	25	18	31	23	15	22	23
ENSBTAG00000003425	MGME1	1	11	13	8	9	7	6	4	7	9	5	10	24	25	14	12	10	4	12	10	9	19	10	13	13	10	17	8	3	9	17	13	1	9	9	15	12	16	4	10
ENSBTAG00000003436	RHBDF2	11	28	30	18	27	31	21	11	26	18	28	10	49	59	18	29	24	26	28	28	52	72	43	57	51	48	92	40	14	27	54	27	6	24	32	74	57	41	44	62
ENSBTAG00000003438	ZBTB43	7	25	18	21	27	23	19	16	17	19	22	20	32	37	21	26	25	24	26	27	37	33	33	31	18	34	19	17	4	18	33	18	8	23	16	21	34	26	23	31
ENSBTAG00000003439	AKAP10	37	62	80	62	63	69	38	29	68	38	73	40	99	115	75	78	48	55	89	73	103	84	54	86	55	97	90	96	42	31	110	43	42	45	57	92	78	82	43	75
ENSBTAG00000003440	FRRS1	2	7	10	7	18	11	13	6	12	13	7	4	29	26	10	11	12	10	12	14	11	19	14	24	7	24	19	9	5	6	24	13	4	8	18	15	19	14	10	9
ENSBTAG00000003443	USP46	25	62	51	59	47	49	35	23	57	30	62	25	68	64	57	55	41	38	92	57	67	65	28	59	32	51	49	38	21	19	44	22	22	29	35	58	39	39	40	40
ENSBTAG00000003444	SYDE2	21	49	51	49	58	54	33	23	48	28	57	44	71	70	54	40	52	35	62	47	50	33	24	50	16	45	54	52	21	13	62	27	24	55	44	60	64	60	40	43
ENSBTAG00000003446	EPHB4	36	69	62	53	61	54	37	26	35	27	76	21	75	79	60	64	44	29	102	63	52	57	33	74	49	52	64	52	14	21	60	19	27	40	38	47	37	42	58	43
ENSBTAG00000003447		11	15	26	25	23	27	21	8	21	9	20	5	16	17	24	22	15	17	38	23	29	17	15	30	8	29	18	18	7	6	25	8	9	10	16	18	14	8	7	12
ENSBTAG00000003449	KCP	11	11	3	9	13	9	7	11	2	13	9	7	13	11	9	11	9	6	10	8	4	6	8	15	8	9	13	6	3	2	15	7	3	5	11	16	5	4	5	7
ENSBTAG00000003450	ATP6V1H	21	29	31	28	32	34	31	9	29	27	28	22	38	47	20	20	22	28	42	30	52	42	37	40	24	37	55	54	11	21	51	30	18	18	35	41	31	33	22	30
ENSBTAG00000003455	ANKRD6	6	14	20	13	3	7	7	3	6	7	28	8	17	18	15	19	8	4	29	14	12	7	4	11	7	11	10	7	6	5	4	0	5	5	1	2	9	7	7	3
ENSBTAG00000003456	ZNF606	6	26	21	35	22	47	30	13	21	13	25	18	29	33	31	26	17	28	34	30	36	14	12	30	19	52	28	35	18	7	37	10	10	9	12	23	22	21	29	18
ENSBTAG00000003457	ATF5	30	29	28	20	20	24	16	14	21	17	33	17	54	16	22	24	26	15	45	22	21	21	7	27	18	21	22	18	11	8	17	8	9	11	8	16	17	16	5	21
ENSBTAG00000003458	CDCA7	33	49	65	47	39	54	26	18	41	41	46	32	96	66	50	38	35	46	64	43	39	73	36	77	46	63	70	50	20	25	68	30	24	28	50	53	52	39	35	48
ENSBTAG00000003460	TCEA1	34	60	46	53	60	61	37	24	57	42	70	30	80	86	58	63	44	36	100	49	55	74	51	76	50	69	63	53	26	10	84	39	24	47	57	69	43	68	36	47
ENSBTAG00000003462	ZNF135	4	6	8	7	4	10	8	2	4	5	5	3	12	7	6	9	8	4	8	8	9	4	7	6	3	14	8	8	2	2	8	0	3	3	5	6	6	2	5	4
ENSBTAG00000003465	ZNF329	10	12	23	13	17	18	15	8	17	11	27	10	21	36	21	16	7	14	26	17	27	22	14	32	24	31	34	23	7	7	27	9	10	10	9	21	19	17	15	17
ENSBTAG00000003469	CHURC1	25	39	50	42	47	39	26	29	37	41	31	36	56	65	54	44	31	42	53	58	65	49	36	59	40	58	53	46	17	28	66	31	20	27	28	38	42	50	45	35
ENSBTAG00000003476	FEM1A	52	63	99	50	62	80	65	32	58	42	102	37	85	105	71	88	58	55	112	85	70	85	38	68	59	65	86	77	27	38	86	54	29	40	52	74	72	67	41	76
ENSBTAG00000003481	OTUD6B	11	25	32	16	18	25	20	12	20	14	36	14	31	25	17	13	15	12	39	18	26	32	18	22	13	18	10	22	5	7	27	13	5	17	16	22	18	23	19	14
ENSBTAG00000003484	CZIB	18	32	29	31	42	36	16	14	22	31	41	17	29	40	34	30	17	21	40	29	38	43	18	48	33	31	32	40	16	12	44	11	16	21	21	29	26	24	15	27
ENSBTAG00000003485	MAGOH	7	15	14	18	17	18	17	10	20	12	20	12	12	22	16	19	11	21	22	13	16	26	11	16	14	9	21	14	10	5	22	10	10	13	14	12	17	19	10	16
ENSBTAG00000003489	IPCEF1	5	6	2	12	7	11	9	8	17	4	11	9	22	13	28	11	9	11	18	18	12	11	3	12	9	7	18	14	4	4	15	3	9	3	23	6	9	9	12	6
ENSBTAG00000003490	ELMO1	33	69	64	58	57	77	46	24	46	46	55	30	61	68	44	66	34	46	78	62	72	93	43	89	38	70	75	81	27	21	85	52	37	36	40	62	48	48	70	51
ENSBTAG00000003491	SLC25A23	29	73	57	44	44	76	23	22	44	27	75	23	54	73	75	45	60	28	104	50	51	43	20	64	24	67	43	59	25	22	44	17	25	30	21	49	41	38	24	49
ENSBTAG00000003494	DNAAF9	44	51	56	56	33	65	39	31	40	23	64	19	54	38	52	37	32	28	96	45	49	21	19	45	37	28	30	27	11	10	26	14	22	16	23	26	22	23	23	20
ENSBTAG00000003495	KDM7A	38	82	95	61	101	92	52	44	89	53	70	67	132	137	70	86	90	74	105	107	111	126	74	116	72	104	176	96	39	46	125	58	37	51	63	95	70	90	84	94
ENSBTAG00000003496	AIG1	14	28	34	16	42	39	23	13	22	21	25	17	38	46	28	50	31	20	29	46	47	18	17	43	15	29	40	31	7	15	47	21	15	21	17	36	45	20	27	33
ENSBTAG00000003498	FAT2	11	7	4	5	2	11	10	1	11	6	5	1	9	10	7	6	5	3	11	7	1	2	1	4	16	2	5	2	0	0	4	3	2	2	2	2	4	3	2	5
ENSBTAG00000003499	ENPP4	20	33	38	32	44	34	26	18	40	33	33	16	52	59	34	33	24	39	34	56	41	63	41	41	26	58	36	56	16	19	50	29	12	25	34	53	32	46	26	35
ENSBTAG00000003500	DCAF7	91	181	214	180	168	213	118	85	157	99	220	91	215	248	215	147	120	127	277	214	172	166	96	206	121	143	148	160	48	68	176	80	68	97	100	133	148	113	108	145
ENSBTAG00000003501	SACM1L	43	138	109	97	142	112	61	56	117	83	76	65	135	145	113	114	92	92	145	110	141	168	84	146	80	157	114	160	41	63	133	72	48	68	103	134	143	134	91	125
ENSBTAG00000003502	SPOCK1	8	27	18	16	7	20	5	2	10	7	18	2	17	11	23	9	8	6	34	11	12	4	6	6	3	7	6	11	3	2	4	4	1	4	7	2	6	6	5	1
ENSBTAG00000003503		7	7	4	12	12	2	2	2	8	3	7	6	13	12	10	9	10	3	6	6	7	9	5	8	1	9	4	7	2	4	7	3	3	2	5	1	6	4	6	7
ENSBTAG00000003504	GSS	14	22	30	23	18	31	15	14	19	19	23	16	43	41	24	26	18	29	23	28	32	51	18	42	31	44	37	35	13	26	49	16	11	24	33	31	35	37	29	29
ENSBTAG00000003505	DCN	125	312	121	203	144	177	138	87	158	67	266	91	161	141	212	124	114	90	357	135	270	137	52	191	298	195	177	138	74	37	182	66	266	142	138	68	81	94	120	110
ENSBTAG00000003506	STEAP2	16	21	17	24	11	24	9	4	12	16	18	15	40	35	18	22	25	23	21	26	31	32	32	39	30	47	37	44	10	17	42	29	15	28	28	29	30	34	29	42
ENSBTAG00000003508	CFAP69	3	7	4	7	10	9	3	3	7	7	7	2	2	12	8	9	4	3	14	3	10	5	8	7	5	7	3	6	2	6	10	3	2	7	5	7	7	3	10	8
ENSBTAG00000003509	PLEKHA2	34	57	62	52	53	70	36	25	51	29	67	40	60	73	45	50	39	33	65	78	53	61	37	57	47	60	69	52	19	23	59	28	31	30	44	65	63	43	37	56
ENSBTAG00000003510	MMRN2	24	46	36	29	29	43	9	17	30	18	48	14	36	42	36	40	22	11	46	43	16	22	13	43	14	29	21	24	13	8	18	8	6	16	17	23	23	15	15	13
ENSBTAG00000003512	MYH7B	4	16	12	8	7	10	11	2	8	4	15	3	7	10	9	11	7	11	12	11	6	7	2	9	10	6	7	12	4	1	5	2	6	4	1	6	4	4	3	9
ENSBTAG00000003516	TM2D2	16	32	23	19	22	21	23	13	21	20	21	13	26	19	14	23	15	22	35	25	16	29	12	27	23	22	51	25	10	8	33	16	14	6	26	25	16	19	15	29
ENSBTAG00000003525	STXBP1	22	46	55	45	35	59	24	20	34	22	71	24	55	66	41	40	35	22	93	38	43	61	32	66	26	57	33	56	8	13	64	25	26	21	15	37	16	25	24	37
ENSBTAG00000003526	SYNE3	28	73	47	46	56	54	53	15	48	32	54	22	71	88	51	46	49	40	62	58	54	76	35	59	29	41	48	66	12	23	71	27	24	21	34	38	45	53	44	60
ENSBTAG00000003527	CCDC62	6	7	5	3	7	8	6	1	13	4	4	3	12	8	3	5	5	3	11	6	4	2	0	12	3	4	1	3	2	2	4	4	2	2	1	1	4	2	7	4
ENSBTAG00000003530	DDX31	93	197	176	148	181	185	124	92	135	98	173	108	219	221	156	169	136	122	218	173	197	218	111	220	130	164	185	163	56	61	230	102	76	115	126	165	132	159	137	169
ENSBTAG00000003532	TLE4	27	56	88	65	98	61	78	27	63	32	74	47	89	98	57	84	57	36	93	87	68	75	38	64	55	75	102	52	28	36	82	24	24	30	59	55	41	60	44	57
ENSBTAG00000003535	DPM3	10	13	11	16	14	10	21	13	13	8	15	8	25	16	16	15	19	14	16	13	23	14	5	22	21	15	14	21	4	10	19	6	5	14	15	11	16	11	15	18
ENSBTAG00000003536	MARCHF6	73	152	168	134	172	165	128	81	153	91	204	117	193	229	167	162	148	129	198	189	173	160	93	147	108	158	156	160	50	62	202	96	66	86	114	151	146	122	115	144
ENSBTAG00000003540	MYT1L	6	9	11	7	9	6	1	0	2	4	9	6	4	6	3	9	1	3	9	6	5	0	1	4	2	1	1	2	1	0	2	0	2	2	1	0	1	2	0	5
ENSBTAG00000003541	ZNF614	17	41	51	27	44	38	39	25	46	36	29	27	52	63	43	48	46	44	44	45	61	49	27	51	38	59	50	61	12	22	50	35	18	32	40	45	50	47	46	55
ENSBTAG00000003543	KEAP1	22	55	45	36	45	50	36	25	31	36	44	28	52	83	53	41	29	41	50	42	44	64	22	53	31	41	49	40	18	15	63	26	17	28	38	48	58	44	31	45
ENSBTAG00000003545	TAF1D	23	49	47	28	33	43	25	15	39	40	38	31	66	75	34	43	32	35	53	42	39	80	35	57	39	50	74	55	19	19	52	37	21	39	31	40	41	45	33	48
ENSBTAG00000003546	TFAM	7	26	20	18	20	33	14	13	26	15	24	20	36	35	16	25	23	22	40	25	26	41	14	38	24	32	49	32	14	15	33	17	16	18	19	29	23	23	21	28
ENSBTAG00000003547	CSTF2	13	16	25	21	34	36	15	11	33	14	30	21	32	41	24	30	21	30	36	31	45	58	33	44	22	30	49	53	16	16	46	23	8	18	29	29	42	44	23	36
ENSBTAG00000003548	GSTP1	4	7	8	8	7	13	9	3	2	4	6	3	13	9	12	7	4	8	5	7	6	23	7	11	4	3	17	14	2	6	11	4	2	7	5	16	14	18	8	16
ENSBTAG00000003550		18	39	36	17	29	42	17	14	27	19	34	10	52	60	38	32	26	29	41	38	35	40	31	41	19	35	45	34	14	17	39	23	18	22	29	36	34	25	36	38
ENSBTAG00000003552	MED17	35	73	79	43	52	65	35	26	54	40	63	43	68	83	52	50	35	58	85	70	45	77	49	70	41	85	86	75	23	24	78	42	27	45	49	57	51	51	49	65
ENSBTAG00000003553	ZFP36L2	128	427	336	190	445	266	200	121	185	202	257	240	508	464	418	300	432	209	358	243	460	266	157	277	160	306	334	269	80	104	264	150	125	187	163	345	241	225	209	196
ENSBTAG00000003555	THADA	61	119	106	93	112	90	63	70	85	73	85	73	127	163	95	109	72	103	140	81	129	152	75	147	101	136	146	162	44	56	155	91	47	74	94	124	114	119	106	135
ENSBTAG00000003556	ZFYVE21	23	56	48	28	31	42	37	21	34	29	47	34	33	56	53	40	40	32	54	35	31	35	20	30	19	34	25	22	7	17	22	18	16	20	29	19	25	25	25	16
ENSBTAG00000003557	CCDC117	22	57	59	56	55	61	27	22	52	25	60	32	52	90	45	66	47	41	48	67	73	74	49	76	55	80	95	75	21	28	60	32	28	43	38	67	50	62	24	67
ENSBTAG00000003559	PPP1R13B	28	51	47	44	62	73	36	23	44	28	53	39	95	98	60	55	70	39	78	68	76	85	33	52	50	77	81	74	26	33	87	33	19	42	37	63	61	60	48	57
ENSBTAG00000003561	STK35	26	57	60	37	60	61	38	16	55	32	62	36	97	83	59	54	39	44	72	75	76	67	35	54	47	68	55	65	23	24	75	26	23	34	38	79	51	62	47	72
ENSBTAG00000003565	TRIM3	23	35	38	30	25	47	21	13	23	30	35	25	48	43	40	31	25	29	51	40	43	28	23	31	33	50	33	47	10	11	38	19	9	15	28	22	21	32	22	25
ENSBTAG00000003566	ARFIP2	34	57	71	50	66	76	29	40	59	43	53	39	100	84	47	79	64	63	76	59	63	89	39	75	71	70	72	84	25	23	87	34	30	40	48	69	68	63	46	63
ENSBTAG00000003567	TIMM10B	5	2	8	9	8	5	6	2	7	3	9	4	5	7	10	10	3	7	8	11	6	7	2	7	5	10	12	8	1	2	7	2	1	7	2	6	5	9	3	4
ENSBTAG00000003569	DZIP1	45	81	64	60	38	54	31	18	49	22	85	24	65	52	54	38	25	39	102	53	47	33	25	51	31	30	37	37	13	10	32	13	26	18	24	20	25	17	30	22
ENSBTAG00000003570	DDX19A	10	19	43	20	21	30	18	7	15	14	31	12	25	33	20	15	15	11	23	15	22	22	11	19	20	21	23	20	7	8	17	6	10	13	19	22	15	12	11	17
ENSBTAG00000003575	ZKSCAN4	6	10	7	4	11	6	5	4	5	5	12	4	9	8	6	8	8	3	11	7	8	4	4	4	4	2	0	6	1	1	3	2	2	1	5	3	0	2	1	5
ENSBTAG00000003576	POLL	6	16	15	18	19	10	9	13	9	12	21	9	10	21	24	31	14	13	24	11	16	15	12	21	10	15	24	16	8	6	17	13	11	14	17	15	17	11	15	19
ENSBTAG00000003577	GSPT1	81	137	212	117	200	176	127	82	165	117	163	116	241	240	179	142	111	158	195	203	209	440	195	274	188	234	330	211	58	112	328	153	70	136	168	239	243	237	158	245
ENSBTAG00000003578	DPCD	3	10	16	8	19	10	10	5	10	13	12	6	17	16	15	9	13	8	14	12	21	13	9	15	17	17	18	10	2	5	26	11	5	7	11	20	15	9	8	14
ENSBTAG00000003579	FBXW4	20	29	31	28	17	29	14	12	19	18	32	12	39	43	27	34	29	21	39	33	30	21	17	16	15	24	23	30	9	9	33	16	18	12	17	26	19	16	20	18
ENSBTAG00000003580	PSD	28	67	27	34	20	35	14	12	23	4	64	7	17	32	32	18	11	16	91	29	38	14	10	35	7	16	7	14	14	3	15	4	17	13	9	10	15	11	4	13
ENSBTAG00000003581	SETD7	18	25	25	19	9	43	10	7	14	6	48	7	12	19	35	19	5	8	63	22	9	16	7	6	12	8	9	8	5	2	10	2	12	5	2	9	8	5	7	7
ENSBTAG00000003585	CD47	119	192	226	209	189	244	146	97	200	164	251	117	298	324	224	216	154	190	270	246	299	458	269	343	229	322	373	336	113	121	429	172	124	160	264	279	283	296	217	298
ENSBTAG00000003586	MAN1A2	48	127	107	96	110	113	58	49	102	78	113	62	139	166	91	100	71	108	119	84	122	173	82	149	117	134	128	136	45	56	157	72	53	80	99	123	112	120	85	134
ENSBTAG00000003587	ELL	17	35	30	20	23	33	23	9	24	13	35	21	46	42	31	33	33	25	46	32	21	47	19	33	36	37	51	44	13	13	46	15	18	17	20	45	24	31	20	39
ENSBTAG00000003588	ZFAND1	18	29	36	23	31	38	18	11	19	10	29	25	34	30	17	32	17	18	40	29	38	33	21	22	14	30	34	35	11	16	31	19	13	13	16	19	25	22	15	22
ENSBTAG00000003589	COMMD3	18	30	27	40	24	26	22	13	25	25	42	17	35	39	36	22	16	24	46	31	32	23	27	56	22	35	39	38	5	13	28	19	17	22	37	29	37	20	29	27
ENSBTAG00000003598	P3H3	18	35	29	29	20	35	16	5	18	21	39	15	32	49	36	24	17	21	53	20	21	22	9	19	29	17	28	18	8	5	30	10	21	14	14	15	13	14	11	14
ENSBTAG00000003600	CAPN8	2	13	2	10	5	19	6	0	18	7	11	3	0	5	4	10	8	32	7	10	65	47	21	62	15	34	65	45	3	39	99	26	1	7	36	38	16	39	12	58
ENSBTAG00000003602	RBPJ	28	55	73	58	68	68	48	41	56	40	72	47	79	85	64	54	49	45	109	55	80	79	35	70	53	83	58	53	16	17	57	33	44	38	53	56	45	59	58	59
ENSBTAG00000003604	ADAMTSL4	39	124	90	70	58	124	47	25	71	24	152	41	96	89	113	51	41	29	168	74	64	37	22	59	68	45	47	38	17	15	30	15	41	25	23	34	30	19	28	37
ENSBTAG00000003606	GLI4	7	6	11	7	12	11	5	5	6	5	5	5	10	27	10	10	14	14	19	12	13	10	7	8	9	14	10	6	0	6	6	6	1	6	6	7	10	7	12	10
ENSBTAG00000003607	FAM20C	13	20	30	8	14	14	14	9	13	5	26	3	11	21	19	18	8	9	41	13	11	8	3	10	7	10	8	6	9	2	9	3	5	10	3	3	7	8	5	9
ENSBTAG00000003609	PBDC1	9	14	18	9	14	14	10	10	17	11	10	9	8	11	12	21	12	12	13	9	20	17	12	23	12	20	28	13	8	12	18	12	10	9	21	18	23	18	11	21
ENSBTAG00000003610	DENND1A	30	41	56	31	50	50	30	18	58	26	56	26	77	52	44	49	39	34	89	47	51	55	21	43	28	35	34	43	9	14	51	21	14	27	25	34	27	38	34	32
ENSBTAG00000003614	AP4B1	7	20	16	10	16	18	8	9	13	9	6	8	24	18	21	19	8	12	26	17	22	21	17	17	20	23	24	34	11	7	30	11	4	23	18	24	20	16	14	20
ENSBTAG00000003616	DCLRE1B	4	4	5	6	6	4	3	1	5	2	4	6	11	2	10	7	4	0	8	5	10	10	10	9	5	10	10	8	1	3	9	5	3	6	5	4	12	2	6	12
ENSBTAG00000003617	ALKBH4	11	19	14	9	24	16	15	14	8	12	21	15	21	19	14	18	11	9	17	18	13	18	8	15	15	12	21	14	3	3	11	13	10	17	12	6	14	11	12	12
ENSBTAG00000003619	SEC24D	147	219	243	206	221	249	167	133	184	148	220	129	368	358	217	256	196	208	262	281	291	422	188	337	185	240	270	342	108	94	323	167	114	175	181	287	268	265	185	277
ENSBTAG00000003621	LOC112446429	6	3	3	4	3	2	2	0	3	2	4	1	2	4	1	3	4	4	1	5	8	7	7	15	9	7	5	17	4	5	15	4	0	1	7	12	8	11	0	7
ENSBTAG00000003622	ZKSCAN7	7	13	9	7	13	9	8	2	13	7	8	4	4	9	6	11	4	5	17	8	11	4	7	6	6	4	8	6	6	3	8	3	3	4	2	6	8	5	6	6
ENSBTAG00000003632	CYP39A1	14	5	9	8	7	7	7	4	4	7	4	4	6	5	7	8	4	7	9	10	11	5	6	9	8	12	12	7	1	2	9	5	6	2	4	6	6	4	6	4
ENSBTAG00000003634	CISD1	26	44	37	32	39	34	33	33	32	51	21	33	46	51	36	39	26	28	38	43	33	47	32	57	33	55	29	43	23	25	66	30	14	49	67	59	42	43	41	48
ENSBTAG00000003635	SLC35C2	22	28	43	37	30	35	21	25	22	16	39	14	40	46	32	25	25	28	50	36	30	35	11	28	19	18	29	24	5	8	31	12	15	17	19	21	27	31	11	27
ENSBTAG00000003636	LIPA	22	66	76	89	42	52	18	29	30	54	26	19	119	135	79	37	79	68	27	62	55	95	43	104	46	67	102	76	9	32	49	38	55	48	62	29	88	62	20	90
ENSBTAG00000003639	ELMO2	30	84	67	60	64	69	40	21	44	35	65	40	80	93	54	54	32	43	92	63	63	55	28	65	46	58	96	65	20	24	70	36	33	35	46	61	57	47	38	49
ENSBTAG00000003642	PRDX1	114	156	192	159	183	158	179	138	151	168	168	177	244	274	151	207	144	183	193	186	196	604	223	247	265	238	254	256	98	136	398	181	136	264	330	383	293	369	300	340
ENSBTAG00000003644	HSPBP1	14	18	21	10	24	21	18	7	16	12	13	11	35	25	18	24	17	14	27	13	13	14	8	17	17	12	22	14	9	6	21	7	5	11	21	22	16	16	16	17
ENSBTAG00000003649	POMK	17	28	30	33	31	38	33	9	24	17	38	25	47	51	35	37	29	30	44	39	35	50	17	39	29	38	43	39	11	23	37	18	14	16	30	38	29	29	19	26
ENSBTAG00000003650	NR4A2	12	126	33	1	37	20	8	8	12	19	25	37	78	33	58	8	38	16	19	10	58	33	7	22	11	15	5	13	5	1	18	10	8	7	12	23	12	9	9	15
ENSBTAG00000003652	TMEM128	18	23	19	24	26	27	10	16	22	23	17	9	32	26	19	22	15	24	16	25	24	46	18	39	26	39	29	33	12	12	42	22	9	20	35	30	29	25	21	32
ENSBTAG00000003653	LYAR	2	7	18	6	10	13	7	0	5	5	11	4	15	17	9	5	9	2	9	14	7	20	10	24	15	13	18	14	7	7	15	4	4	12	5	20	11	12	11	4
ENSBTAG00000003658	RELN	36	80	50	61	48	67	48	22	62	21	67	29	47	37	51	29	42	31	78	43	46	26	10	38	28	35	39	29	15	8	32	15	27	21	17	14	11	18	15	31
ENSBTAG00000003661	SLC35F2	19	50	53	36	54	72	35	16	32	25	34	28	61	86	33	46	38	46	46	47	73	69	63	81	40	88	61	71	12	41	69	46	22	49	42	71	52	72	52	48
ENSBTAG00000003665	NUP210	20	33	40	24	40	41	29	10	23	9	35	23	54	52	44	18	26	19	87	38	48	97	41	55	29	31	60	33	20	17	66	27	24	27	39	42	44	40	34	38
ENSBTAG00000003667	TLN2	64	116	95	100	120	114	58	36	74	59	115	49	97	123	80	101	57	72	160	87	91	62	46	121	54	75	75	74	24	27	69	32	27	42	43	78	72	64	51	56
ENSBTAG00000003669	BNC2	76	186	115	121	71	144	36	35	109	15	272	47	96	75	154	45	20	27	289	78	83	35	17	96	27	48	24	36	35	4	11	5	41	43	16	10	29	15	16	29
ENSBTAG00000003671		7	29	36	22	19	13	18	17	25	16	29	17	30	31	14	24	24	23	26	26	30	19	18	23	10	23	27	24	8	23	33	14	9	15	24	29	24	24	28	23
ENSBTAG00000003675	ADGRL1	81	167	119	123	92	163	80	37	119	28	188	62	129	119	125	78	79	62	236	83	104	75	45	95	52	77	78	64	30	18	67	38	47	43	37	56	44	51	41	54
ENSBTAG00000003679	PAAF1	16	28	20	22	36	21	16	14	18	14	23	12	26	26	15	26	15	21	27	25	23	25	21	18	13	17	24	22	9	12	20	13	10	16	11	12	20	25	16	14
ENSBTAG00000003687	FOXK2	44	64	66	67	74	60	46	41	55	43	99	40	82	118	59	60	54	52	84	71	75	94	59	90	72	85	80	76	35	37	66	48	40	52	60	79	64	61	49	73
ENSBTAG00000003690	NHLRC2	31	58	43	51	56	57	34	33	51	40	56	37	79	68	56	58	40	27	74	63	69	63	37	41	30	51	46	65	28	19	63	34	28	49	43	43	35	38	37	45
ENSBTAG00000003692	UCP2	117	173	237	141	261	163	132	106	181	132	180	111	266	348	167	251	174	180	213	262	139	184	143	212	188	111	299	162	62	93	241	115	110	175	162	185	174	150	228	154
ENSBTAG00000003693	SUN2	47	111	96	65	80	90	48	43	87	36	106	41	107	124	82	77	75	58	139	63	68	75	36	73	58	68	58	80	20	27	90	32	35	47	39	62	61	60	43	55
ENSBTAG00000003695	WDR45B	28	42	50	43	56	58	41	27	40	25	46	40	83	78	53	65	46	47	63	62	58	71	37	60	49	69	59	51	16	27	72	34	21	37	36	46	54	40	32	50
ENSBTAG00000003696	BICDL1	5	14	14	10	15	12	8	4	12	10	12	9	17	14	14	15	5	15	20	17	16	15	17	11	14	21	12	9	3	4	17	11	7	3	11	24	9	22	5	18
ENSBTAG00000003697	TARDBP	30	72	96	79	91	104	65	31	86	54	87	39	87	135	79	103	64	70	126	94	104	118	55	113	72	135	81	112	30	32	99	49	39	51	69	100	86	87	48	69
ENSBTAG00000003699	ZFP3	8	9	14	20	9	18	6	4	8	7	12	5	19	15	17	15	8	6	17	12	17	7	5	14	7	17	16	19	4	7	15	6	3	1	7	5	6	7	8	8
ENSBTAG00000003702	ANGEL2	22	38	48	32	38	49	30	20	41	30	37	27	40	49	37	38	33	18	65	36	49	36	17	38	34	37	37	44	16	15	46	15	22	20	26	26	29	26	16	24
ENSBTAG00000003705	FAM83G	12	18	22	13	29	24	14	7	31	12	12	17	35	39	17	20	20	16	34	29	20	27	16	22	11	22	28	14	7	10	24	17	7	9	6	28	15	29	10	16
ENSBTAG00000003708	SEC23A	60	105	94	83	97	90	61	38	72	54	84	51	107	128	89	110	80	58	127	93	136	104	83	100	81	93	76	101	33	40	116	39	47	48	64	87	77	73	62	89
ENSBTAG00000003709	ITGB8	9	11	7	7	5	10	2	4	8	4	13	5	5	6	5	8	7	6	6	6	15	6	1	12	8	5	6	7	5	1	7	3	6	2	5	5	2	5	4	4
ENSBTAG00000003710	XPO4	43	54	90	67	87	87	82	43	66	52	64	51	91	109	72	80	90	87	104	95	82	75	49	88	54	68	98	83	22	36	74	37	27	41	54	72	77	64	55	67
ENSBTAG00000003711	EPAS1	847	1810	1392	1056	1390	1392	1347	662	1309	841	1081	772	2075	2179	1215	1747	1338	1176	1242	1643	3018	2468	1571	2746	1528	2030	3538	2280	649	999	2546	1446	741	1391	1575	2169	2162	2205	1957	2590
ENSBTAG00000003712	FAM89B	15	26	22	23	13	23	12	15	16	16	30	14	15	19	17	29	16	14	37	23	22	18	9	20	10	25	19	25	5	3	21	9	4	18	8	18	16	17	11	18
ENSBTAG00000003713	ZNRD2	5	7	16	6	6	12	10	9	9	11	16	8	13	12	7	7	1	11	18	15	10	12	9	7	13	14	15	10	2	8	14	1	2	0	10	11	12	6	5	9
ENSBTAG00000003718	HACL1	14	30	18	25	19	25	13	8	24	13	24	11	28	28	11	23	19	11	47	22	38	14	9	26	16	24	12	19	11	15	27	12	9	17	11	15	23	21	12	21
ENSBTAG00000003719	TDRD7	53	98	121	79	114	95	73	49	115	65	84	79	132	199	89	102	86	85	87	126	126	114	90	136	78	118	251	114	48	50	166	67	55	92	90	106	135	89	115	104
ENSBTAG00000003726	MTMR9	11	14	16	18	22	22	20	11	24	21	23	24	18	30	26	25	17	11	27	20	23	24	20	22	20	29	33	33	14	4	28	16	13	17	26	29	20	18	16	18
ENSBTAG00000003727	SH3KBP1	7	13	14	15	18	18	12	6	8	11	16	5	16	16	15	12	11	11	17	13	15	13	18	33	36	14	15	12	4	6	26	5	17	6	9	13	12	14	10	13
ENSBTAG00000003728	NDUFS4	21	24	23	22	27	28	20	15	28	31	25	17	43	34	29	23	25	24	32	37	39	56	21	34	28	41	23	35	8	13	36	22	25	34	35	32	38	48	27	59
ENSBTAG00000003740	KDM6A	45	94	88	125	112	107	77	30	104	59	107	71	144	141	82	110	90	65	136	106	99	127	93	115	75	104	98	114	35	39	145	57	38	88	66	82	96	81	81	112
ENSBTAG00000003741	NEURL1	17	59	44	41	38	48	30	14	40	40	50	37	61	56	49	42	45	41	61	45	87	102	63	114	56	99	94	88	25	59	119	55	31	56	62	74	77	102	63	92
ENSBTAG00000003745	WDR48	37	49	48	61	44	56	32	19	41	39	57	24	68	66	48	49	37	34	55	51	63	44	34	58	39	49	41	53	21	17	66	25	19	43	41	37	43	44	36	43
ENSBTAG00000003746	SCP2	50	132	159	144	137	139	101	66	136	161	115	98	202	215	134	178	144	144	175	163	176	190	171	249	117	168	246	175	75	88	234	132	66	117	163	210	207	196	159	206
ENSBTAG00000003747	PTGR2	13	29	29	25	30	36	16	18	21	21	33	9	28	38	18	28	22	22	39	32	35	33	23	43	36	46	28	29	14	11	36	23	13	22	30	34	22	24	18	39
ENSBTAG00000003748	CNOT2	27	38	69	48	47	66	45	24	73	48	74	43	88	102	58	55	47	59	86	64	85	104	63	84	68	90	84	78	29	26	114	52	35	58	61	67	58	71	64	71
ENSBTAG00000003751	MACC1	11	6	21	19	19	10	15	7	20	13	15	14	28	38	20	16	13	17	10	15	17	30	25	27	13	28	31	23	11	15	32	8	12	10	15	20	18	28	13	21
ENSBTAG00000003752	SLC25A24	49	132	96	92	92	129	66	56	143	88	110	60	164	168	113	130	109	117	105	112	218	340	198	247	156	219	273	205	66	106	328	174	56	116	187	207	293	215	156	230
ENSBTAG00000003757	DNAJA2	36	55	63	52	62	72	51	32	70	63	66	36	71	109	59	66	64	54	87	82	98	124	63	80	72	87	131	90	32	32	111	61	28	47	67	101	75	80	50	77
ENSBTAG00000003758	TKT	121	188	219	144	226	194	147	141	176	174	196	132	299	360	215	229	186	222	230	243	230	465	225	330	262	275	337	278	112	126	439	201	149	278	271	395	331	357	272	368
ENSBTAG00000003759	PCNX3	72	175	151	116	158	169	106	59	126	101	139	94	214	264	138	155	151	126	220	170	173	225	104	198	149	208	203	187	82	101	226	111	77	115	123	181	200	187	139	207
ENSBTAG00000003762	GNB5	14	12	25	16	8	12	7	4	8	5	16	7	13	10	11	11	11	7	28	11	12	9	5	11	11	2	8	8	3	4	3	3	2	7	4	7	4	6	2	5
ENSBTAG00000003763	MYO5C	45	96	142	157	121	158	79	65	145	91	105	81	197	210	125	171	139	117	141	172	225	171	134	288	150	245	197	258	80	111	250	128	72	133	159	234	283	163	160	212
ENSBTAG00000003764	AKIRIN2	30	46	39	36	49	50	40	10	38	30	42	22	58	64	48	39	44	34	73	51	46	60	37	55	49	53	52	45	11	23	47	15	12	28	31	46	45	44	24	47
ENSBTAG00000003766	BLOC1S4	6	7	11	8	7	6	3	6	11	5	9	6	15	9	3	11	6	12	15	15	6	6	10	17	4	7	15	9	6	2	7	7	3	6	7	7	10	13	5	13
ENSBTAG00000003773	SLC25A13	16	17	28	20	28	26	21	8	18	17	23	14	26	46	10	22	23	16	28	23	30	32	29	35	32	33	52	32	5	6	39	26	9	22	24	36	35	29	17	33
ENSBTAG00000003777	TIE1	19	47	26	19	23	26	14	10	10	12	26	10	29	47	23	36	13	17	32	33	21	21	14	23	36	27	14	19	11	7	18	16	14	14	7	15	12	10	9	15
ENSBTAG00000003784	DNAJC2	22	48	56	36	63	48	29	28	44	38	43	21	71	70	52	49	36	50	75	63	78	84	46	68	51	47	75	64	25	23	76	25	31	40	49	58	76	39	55	59
ENSBTAG00000003788	RCC1	7	17	23	8	37	18	16	6	20	13	25	11	40	36	19	19	17	16	29	33	13	34	19	27	32	25	30	19	14	7	36	20	6	16	20	26	26	26	16	25
ENSBTAG00000003789	VIRMA	78	164	165	156	136	173	121	76	140	106	170	80	193	215	152	156	105	107	225	190	165	194	96	197	116	189	146	199	45	59	191	76	71	112	116	145	119	112	126	172
ENSBTAG00000003791	LPAR3	7	4	1	4	4	2	1	3	5	0	5	3	1	15	2	5	3	0	8	1	3	14	7	5	20	5	8	6	1	2	10	3	4	4	9	5	4	9	7	6
ENSBTAG00000003793	NGLY1	28	61	55	48	55	72	52	43	58	39	44	30	85	86	61	56	42	49	76	57	69	68	50	82	43	64	69	59	25	33	60	42	25	41	37	59	52	42	36	59
ENSBTAG00000003794	GNAO1	17	55	53	34	14	42	21	8	33	11	61	9	41	43	30	20	11	12	76	22	28	21	8	19	10	8	16	16	10	1	18	14	6	16	9	9	12	9	4	10
ENSBTAG00000003798	AMFR	96	145	142	116	137	161	105	87	112	101	185	97	188	220	117	138	105	112	170	144	165	168	88	164	91	143	152	139	42	58	169	81	71	80	114	127	121	117	92	111
ENSBTAG00000003799	TARS2	23	50	47	29	40	39	31	18	48	25	66	24	64	77	48	36	39	49	53	52	35	60	36	56	31	53	50	43	19	32	49	27	22	30	30	48	62	60	36	44
ENSBTAG00000003801	MBD1	40	63	100	70	94	79	47	29	72	39	84	40	104	99	64	80	55	61	116	79	89	80	53	110	59	97	84	75	34	38	87	52	28	44	33	74	68	82	60	76
ENSBTAG00000003804	SCCPDH	18	21	29	28	24	33	19	10	16	26	19	14	41	52	25	27	15	26	39	33	31	34	15	33	26	23	33	27	13	16	39	15	13	15	20	26	31	30	17	22
ENSBTAG00000003806	ECM1	4	34	11	14	10	27	15	8	17	12	24	15	24	20	18	21	25	22	24	12	27	34	10	22	79	32	34	31	7	7	37	15	27	15	16	17	20	23	15	23
ENSBTAG00000003807	CNOT9	38	49	58	48	67	65	41	30	47	36	56	44	78	107	44	55	51	29	73	55	72	99	47	60	49	72	120	59	25	27	64	36	36	32	48	74	63	57	43	66
ENSBTAG00000003808	HDAC9	12	19	20	20	16	18	14	6	15	20	19	12	23	25	20	16	6	11	30	16	29	11	14	19	12	35	17	18	14	10	16	9	9	13	12	25	10	11	6	12
ENSBTAG00000003809	PLCD4	7	11	7	7	3	6	5	4	4	3	8	4	6	10	12	3	5	8	6	7	11	4	4	9	6	6	10	9	1	2	7	1	6	4	1	8	10	2	4	7
ENSBTAG00000003813	BCS1L	7	9	10	7	8	13	9	7	4	7	8	6	17	14	9	8	7	16	9	17	9	26	4	5	15	9	21	15	6	10	19	12	4	7	9	16	9	17	13	18
ENSBTAG00000003815	EDEM2	28	38	61	45	56	48	45	37	52	48	57	52	70	86	60	59	45	61	70	77	78	87	34	82	65	79	96	76	26	28	92	31	36	64	66	85	70	64	67	90
ENSBTAG00000003817	RNF25	8	21	14	24	19	25	13	9	13	13	21	12	31	28	16	23	16	16	18	30	22	25	13	23	15	24	22	26	4	3	16	6	13	8	17	18	20	17	13	21
ENSBTAG00000003819	STK36	11	8	10	11	10	9	7	3	12	5	5	6	16	16	7	15	8	7	14	11	18	19	4	11	14	16	13	16	6	8	5	3	9	7	4	14	11	10	12	10
ENSBTAG00000003820	GRAMD1A	26	45	48	39	56	68	32	22	30	25	66	29	69	63	45	47	62	40	57	74	43	85	29	55	47	57	39	46	11	18	62	22	21	23	31	36	32	39	37	49
ENSBTAG00000003822	CROCC	34	85	71	42	46	89	24	15	49	28	85	22	93	93	67	44	51	35	95	52	48	43	33	58	37	55	36	41	13	25	40	22	20	19	21	37	44	35	19	38
ENSBTAG00000003825	PTPN12	41	68	81	94	83	99	45	35	64	51	98	38	97	101	65	86	58	52	114	78	102	136	71	104	79	102	131	104	31	48	108	68	37	60	76	80	90	74	62	86
ENSBTAG00000003829	HPN	8	9	8	11	19	18	14	6	9	9	5	11	26	24	9	18	17	7	26	6	8	10	7	12	10	6	9	9	4	3	1	5	9	3	3	5	10	3	5	4
ENSBTAG00000003830	PSMB3	45	48	51	48	63	39	76	49	46	54	40	42	72	80	50	59	39	43	60	66	43	88	25	52	50	43	56	65	22	12	70	21	31	50	54	55	56	45	68	64
ENSBTAG00000003832	MFAP2	13	26	35	32	39	25	27	9	21	16	30	13	36	51	23	26	21	15	56	21	23	19	15	22	15	26	22	20	7	2	15	8	14	11	16	7	11	18	26	15
ENSBTAG00000003835	BMP4	23	65	65	47	56	72	32	19	47	33	48	29	52	73	56	68	39	36	71	61	81	68	31	100	40	79	62	73	32	23	95	40	24	37	38	59	44	57	40	67
ENSBTAG00000003836	ADAM19	36	79	76	54	51	67	37	21	53	29	94	29	62	73	54	36	32	21	108	56	59	78	27	50	65	57	64	55	20	12	77	19	32	40	47	31	30	54	23	51
ENSBTAG00000003840	GUCY1B1	47	83	64	60	32	71	26	17	44	18	81	23	52	60	41	38	35	28	115	33	57	52	22	55	40	39	32	33	22	6	21	15	41	36	15	25	26	26	16	24
ENSBTAG00000003842	RABGEF1	42	80	105	68	59	82	45	22	63	40	96	50	88	83	53	47	46	48	127	63	92	92	54	67	65	84	86	71	26	29	97	30	14	34	47	78	51	74	41	71
ENSBTAG00000003843	SMARCAL1	29	43	43	42	45	38	28	20	45	22	45	31	51	56	50	48	29	35	69	43	51	44	23	59	40	44	50	46	14	19	49	22	30	23	32	38	35	38	33	40
ENSBTAG00000003845	CSRNP1	20	125	36	20	48	13	15	11	18	15	34	45	75	39	53	12	51	13	32	18	73	82	12	29	30	22	41	14	10	8	36	21	12	13	13	31	21	38	12	45
ENSBTAG00000003848	ATRN	62	107	135	101	129	146	86	63	96	91	105	71	181	179	100	123	106	84	185	134	113	161	86	115	103	111	138	125	33	46	145	71	51	82	97	158	115	103	102	135
ENSBTAG00000003849	GNL2	19	50	45	29	42	50	31	14	43	17	43	28	68	49	39	38	38	22	52	44	52	57	26	48	32	49	69	50	15	13	55	23	19	29	34	41	43	44	23	50
ENSBTAG00000003850	INSL5	14	10	36	14	20	13	27	17	50	33	15	16	27	42	16	39	19	18	23	45	30	11	6	20	10	22	13	37	14	2	23	15	3	9	43	13	13	15	18	8
ENSBTAG00000003851	CCNL1	51	164	105	88	156	124	65	48	84	61	96	70	165	166	102	85	99	90	127	87	151	214	89	139	108	126	166	134	55	56	172	80	51	58	78	139	100	125	72	122
ENSBTAG00000003855	FAM120C	19	45	35	31	27	26	25	20	33	16	37	20	32	48	26	29	21	14	56	44	25	30	21	26	20	37	30	30	7	11	23	17	13	24	25	19	24	24	15	27
ENSBTAG00000003857	SUSD6	40	108	126	83	91	116	54	36	88	54	84	38	137	121	89	104	80	75	112	109	111	211	81	112	113	127	182	115	27	47	215	72	40	59	79	111	134	132	76	133
ENSBTAG00000003861	GPATCH11	7	8	7	9	7	5	4	6	2	3	8	3	4	7	4	9	2	8	3	8	5	7	6	13	10	13	8	6	1	3	11	9	2	4	3	8	9	10	5	11
ENSBTAG00000003863	PCED1A	17	22	29	20	31	18	8	23	15	8	21	8	41	31	25	31	9	16	37	29	24	17	12	24	16	14	17	30	7	10	14	16	6	7	12	23	13	8	7	15
ENSBTAG00000003865	CASR	9	7	7	6	20	9	7	13	7	6	11	5	18	23	15	9	7	18	9	12	30	6	11	15	15	7	14	23	5	7	33	13	4	5	17	21	22	13	18	17
ENSBTAG00000003866	PPP1R8	18	21	28	24	26	33	16	10	22	15	22	22	27	35	27	24	19	21	38	30	40	38	18	44	19	30	38	35	7	12	49	17	10	13	27	31	40	23	26	21
ENSBTAG00000003871	CYP2B6	9	17	21	65	65	82	9	18	34	19	48	55	90	68	70	38	111	25	15	26	34	0	3	107	45	78	3	63	6	9	73	53	22	16	35	27	94	6	6	8
ENSBTAG00000003872	STX16	9	22	21	16	10	26	15	7	17	18	27	13	28	35	20	19	21	19	34	34	28	20	23	28	16	24	23	18	9	1	25	18	11	11	13	20	14	35	17	16
ENSBTAG00000003876	MCU	19	55	56	52	61	72	35	27	52	48	53	42	84	124	52	56	54	59	76	76	98	80	58	108	70	97	95	84	22	41	108	62	17	49	77	66	99	90	54	77
ENSBTAG00000003877	ZCCHC24	23	48	51	24	32	57	14	12	32	15	63	17	30	37	39	32	14	16	85	34	34	17	12	34	8	19	23	27	9	4	16	10	20	11	7	21	21	16	9	14
ENSBTAG00000003878	ZUP1	12	15	23	19	21	20	10	11	20	14	15	12	28	35	24	20	15	15	28	16	32	34	25	33	20	28	28	30	12	12	31	13	14	10	19	33	25	27	14	26
ENSBTAG00000003880	EMILIN2	24	67	72	36	67	49	23	24	43	26	45	27	53	58	55	55	44	36	91	66	40	60	33	51	75	51	42	53	12	15	72	28	30	21	26	51	32	33	48	46
ENSBTAG00000003882	EMC3	28	54	67	44	62	55	39	34	50	39	47	35	63	76	45	46	50	54	41	48	57	81	26	70	70	75	69	71	15	27	71	33	32	52	52	76	56	71	63	83
ENSBTAG00000003884	FAM120B	35	48	54	52	63	59	44	28	70	46	56	41	69	83	60	65	45	53	94	67	69	64	44	73	43	67	69	90	25	24	71	52	26	41	55	65	69	47	42	62
ENSBTAG00000003885	PEX2	3	10	17	18	13	8	5	10	5	5	9	11	14	25	12	17	15	7	21	13	18	18	4	18	15	18	14	13	3	5	12	8	7	9	12	18	13	9	10	4
ENSBTAG00000003887	ECHDC1	61	107	106	72	85	134	61	63	104	68	101	71	152	171	114	97	86	83	123	138	133	108	102	147	92	106	128	134	33	47	178	66	51	72	97	137	115	107	98	94
ENSBTAG00000003889	PER1	118	283	261	170	212	296	138	89	154	98	322	134	307	378	276	157	257	131	409	232	144	102	58	116	64	100	105	93	49	53	83	45	51	54	63	126	79	54	56	76
ENSBTAG00000003892	LOC537017	72	316	284	215	218	286	18	117	329	185	245	140	350	297	272	317	174	471	220	391	436	636	389	489	229	638	74	533	164	157	921	274	193	249	316	468	501	571	335	590
ENSBTAG00000003894	NDRG4	29	42	35	50	18	47	20	15	15	6	52	10	22	25	31	14	11	7	74	26	26	6	3	17	6	11	7	8	8	1	3	7	5	5	7	7	6	8	5	4
ENSBTAG00000003897	SMIM20	9	16	18	25	16	13	24	13	15	15	14	17	23	31	10	15	10	22	19	16	15	29	13	13	19	25	17	22	6	8	28	9	9	16	14	18	23	21	23	14
ENSBTAG00000003898	HMGCS2	1	8	1	5	6	3	2	2	5	7	7	3	6	9	6	6	3	7	4	3	13	3	5	12	10	19	9	18	11	15	11	4	0	7	8	4	4	8	10	14
ENSBTAG00000003901	DNMT3B	1	8	7	5	7	12	7	8	3	4	9	5	15	19	11	9	5	9	6	8	13	13	2	13	18	7	12	8	3	4	11	6	7	3	4	4	12	6	7	17
ENSBTAG00000003902	ZNF512	20	32	35	35	38	40	17	16	37	22	37	24	40	37	39	35	16	7	53	25	32	40	36	36	29	26	34	25	9	10	25	18	16	17	21	27	25	22	15	20
ENSBTAG00000003904	GPN1	20	30	35	19	33	21	16	16	30	20	27	15	34	44	24	25	24	17	46	32	22	55	26	35	29	31	42	27	15	21	38	18	15	27	31	34	27	32	32	27
ENSBTAG00000003906	SUPT7L	15	24	24	27	20	13	14	10	17	12	20	12	30	35	27	19	27	15	25	20	21	25	19	38	18	39	21	27	6	12	33	15	9	20	14	28	23	12	19	15
ENSBTAG00000003907	TSPAN14	23	38	44	29	30	31	16	20	32	17	42	26	41	51	37	36	44	33	45	53	38	45	24	63	31	49	59	49	19	24	41	26	15	19	30	38	56	38	34	36
ENSBTAG00000003908	MAPRE1	65	126	147	86	162	127	82	56	126	88	140	77	193	183	134	132	94	111	146	123	191	226	144	176	132	171	199	177	67	75	231	94	61	101	148	200	161	169	107	177
ENSBTAG00000003914	MVB12A	11	15	38	20	37	34	25	22	24	23	24	28	26	62	21	42	26	29	32	27	31	31	11	29	35	33	29	33	12	9	39	20	12	23	25	37	39	37	20	31
ENSBTAG00000003915	LARP6	15	10	10	15	10	13	5	7	10	0	14	2	15	14	8	9	3	5	15	9	6	2	5	11	7	5	6	6	4	1	2	0	3	3	5	3	3	9	2	7
ENSBTAG00000003916	DPH3	13	30	29	25	19	28	21	23	29	17	36	21	33	39	26	29	23	20	25	22	28	35	21	30	19	40	38	35	16	7	33	26	18	10	26	23	25	26	21	32
ENSBTAG00000003919	KIAA0408	8	31	14	45	16	30	10	3	16	10	29	9	15	29	30	12	11	8	43	14	37	8	3	16	6	4	10	11	5	4	5	6	8	12	5	14	5	16	8	7
ENSBTAG00000003921	SOGA3	2	9	13	11	6	12	9	1	14	4	12	2	12	13	18	5	1	4	25	10	10	1	2	3	3	4	4	3	0	0	3	0	2	4	4	2	5	2	4	1
ENSBTAG00000003922	MPHOSPH8	23	56	69	50	79	84	35	19	56	30	59	32	88	72	54	76	39	44	89	62	75	101	64	80	66	80	84	80	23	24	102	43	32	46	51	70	59	49	41	59
ENSBTAG00000003923	GPBAR1	1	20	5	8	5	3	5	3	5	9	7	10	6	9	5	1	4	4	12	4	1	5	0	4	6	2	5	1	1	2	5	2	3	3	2	3	1	2	8	5
ENSBTAG00000003925	C9H6orf120	21	34	37	29	41	36	34	12	35	27	49	22	40	49	41	41	36	34	43	40	44	46	27	52	32	53	51	27	14	13	43	30	20	31	38	42	44	36	26	35
ENSBTAG00000003927	AAMP	34	54	71	65	69	62	56	34	57	51	63	42	81	109	76	67	57	41	67	72	59	80	35	61	49	65	70	71	30	34	75	30	17	44	57	71	69	73	38	70
ENSBTAG00000003928	ATG16L1	20	49	63	58	54	79	34	29	46	24	54	30	71	89	58	41	50	34	67	54	55	67	28	74	54	65	68	61	14	24	70	39	16	40	42	71	53	56	38	51
ENSBTAG00000003929	PHF10	27	73	77	68	74	92	41	30	52	49	76	32	97	94	70	66	57	65	106	79	93	63	46	96	44	92	60	82	16	39	68	33	31	40	38	70	56	56	61	65
ENSBTAG00000003934	PSPC1	40	72	78	63	71	74	44	18	52	48	83	34	84	91	69	72	56	45	83	60	90	102	37	85	43	81	70	83	31	29	85	48	30	40	44	66	75	58	52	55
ENSBTAG00000003935	TMBIM1	86	207	142	104	173	166	101	72	132	148	132	86	188	207	158	167	138	142	185	169	247	327	127	262	163	233	276	199	79	118	301	141	79	160	173	210	238	232	203	234
ENSBTAG00000003936	PNKD	12	30	30	13	20	27	16	11	16	20	28	14	22	39	37	24	29	38	32	28	28	34	7	28	28	32	30	16	7	10	39	7	13	15	24	28	20	25	18	11
ENSBTAG00000003938	FNDC1	21	69	60	61	27	71	22	26	70	29	113	30	57	72	80	22	29	37	151	63	108	36	15	52	11	26	14	53	12	9	48	15	18	14	29	21	26	29	21	31
ENSBTAG00000003941	AP1AR	20	41	45	26	24	33	30	16	43	18	32	26	41	36	19	28	27	24	50	52	33	29	26	50	30	28	28	26	8	10	36	17	11	16	23	29	29	25	22	27
ENSBTAG00000003942	PIP4K2C	48	93	102	79	106	115	56	37	83	50	73	59	166	141	99	105	95	95	105	104	145	197	109	167	92	165	162	139	53	57	186	75	44	82	111	135	143	119	120	152
ENSBTAG00000003943	TTC39B	18	44	42	28	43	36	24	14	34	24	46	12	39	40	26	57	16	23	47	39	45	45	39	50	30	48	49	70	11	15	65	22	15	23	48	54	42	52	29	42
ENSBTAG00000003946	NECAB3	4	8	16	15	7	5	6	5	9	6	24	2	14	13	14	6	10	7	15	12	10	8	3	16	5	11	7	9	1	3	8	1	6	5	5	7	5	9	5	7
ENSBTAG00000003947	SSBP4	10	31	21	33	23	30	25	11	27	12	30	16	34	51	30	39	22	21	47	25	21	26	5	27	16	17	22	19	5	5	17	6	10	8	14	10	11	20	11	16
ENSBTAG00000003948	FDPS	43	141	125	36	72	69	62	55	92	96	71	56	140	105	117	88	71	116	102	97	99	116	92	96	59	100	97	86	34	37	131	41	55	58	77	104	95	88	58	114
ENSBTAG00000003949	RBM39	142	273	284	274	251	368	167	118	240	149	296	172	389	389	258	232	230	191	387	274	338	346	216	363	186	342	298	326	105	129	344	162	119	131	177	252	231	259	179	268
ENSBTAG00000003952	FBXL2	9	5	12	9	7	17	4	3	4	5	9	9	5	8	8	6	3	4	29	12	5	6	2	7	5	4	5	6	0	1	4	2	3	2	7	6	5	9	3	5
ENSBTAG00000003953	ZNF316	8	14	26	13	12	32	13	10	16	10	30	6	31	22	22	17	25	13	34	26	6	18	4	15	12	17	9	9	1	3	5	6	5	4	7	7	7	8	10	4
ENSBTAG00000003954	ASH1L	282	509	468	532	461	570	376	227	479	338	517	299	564	644	468	471	409	388	731	485	539	528	308	576	381	484	483	570	145	175	563	283	215	304	334	395	405	382	379	405
ENSBTAG00000003955	MYO7A	11	7	7	13	19	10	1	8	11	8	17	6	9	13	9	13	2	6	19	11	14	20	8	15	20	22	10	27	4	4	17	6	3	9	11	15	30	13	5	15
ENSBTAG00000003957		10	21	11	19	36	8	4	9	4	9	13	6	23	33	19	21	4	21	22	25	46	17	5	28	29	9	13	25	1	13	17	3	5	9	26	19	2	24	7	30
ENSBTAG00000003958	TMEM220	10	25	24	34	33	43	20	18	32	32	33	33	31	53	36	37	31	20	32	44	25	17	31	35	22	40	29	29	10	12	29	25	12	29	30	25	28	12	31	20
ENSBTAG00000003959	ARHGAP24	15	32	38	35	24	27	19	12	14	20	27	11	47	29	19	35	25	17	30	23	37	14	13	27	12	13	21	20	4	6	6	4	8	16	13	20	10	11	13	7
ENSBTAG00000003960	CCP110	19	53	33	41	28	31	28	22	37	17	31	16	42	49	40	33	20	19	56	19	51	48	38	66	27	47	49	49	12	16	52	13	24	23	33	28	26	47	34	34
ENSBTAG00000003961	SNX20	3	12	7	9	15	22	14	2	7	11	19	2	5	12	8	12	2	8	12	16	10	14	13	12	14	11	17	7	0	6	26	4	5	10	12	9	18	10	8	18
ENSBTAG00000003963	FER1L5	8	13	9	10	11	15	12	3	7	1	5	4	11	9	15	8	9	2	22	17	9	9	6	4	6	15	21	15	1	2	6	5	2	2	10	10	15	4	5	4
ENSBTAG00000003966	DUSP3	37	90	76	50	67	86	62	42	62	43	104	41	97	91	65	67	53	48	109	94	97	79	53	87	43	66	66	66	33	33	78	45	37	44	43	80	69	65	52	66
ENSBTAG00000003967	OTUB1	29	41	48	44	52	38	31	26	42	35	43	32	63	65	46	46	45	44	42	54	51	77	29	68	41	61	54	53	14	27	74	25	25	39	49	59	45	50	62	67
ENSBTAG00000003968	UBP1	42	71	79	70	80	108	44	43	99	60	74	49	118	120	75	85	44	60	111	110	96	116	70	125	83	111	125	100	34	26	130	58	35	54	79	99	85	85	69	99
ENSBTAG00000003970	MITD1	3	8	7	8	9	4	5	6	11	6	6	4	4	8	7	4	2	5	7	6	12	10	8	14	7	7	18	13	3	4	14	11	7	8	15	9	11	4	5	16
ENSBTAG00000003971	E2F1	8	8	18	11	13	18	13	7	6	7	15	9	30	25	11	15	6	8	16	16	16	21	11	14	12	8	11	11	1	6	17	3	4	10	6	17	19	15	9	16
ENSBTAG00000003975	LMAN2L	10	23	19	14	16	17	18	2	13	10	20	12	16	35	13	21	20	16	22	32	23	20	7	13	12	23	17	9	5	6	20	8	7	9	17	12	22	18	4	8
ENSBTAG00000003977	SLC52A3	4	10	8	8	18	3	9	0	17	1	15	5	16	17	3	8	13	4	7	17	37	4	5	15	5	1	9	5	4	1	7	11	6	3	6	7	16	11	5	6
ENSBTAG00000003981	RRP1	12	15	22	14	23	18	17	11	21	16	23	12	34	35	15	26	16	8	31	28	18	30	11	22	18	23	31	20	3	9	27	11	5	11	14	19	18	12	16	11
ENSBTAG00000003983	TOM1L2	26	74	73	30	53	74	33	13	48	36	66	32	77	91	53	45	62	59	88	55	51	54	24	87	39	45	57	60	23	22	76	32	18	35	27	58	66	50	42	54
ENSBTAG00000003985	CCDC15	8	13	33	18	17	25	15	7	22	8	12	12	30	29	17	23	16	18	33	25	18	32	12	27	19	26	19	22	5	10	25	11	12	20	13	16	17	19	16	16
ENSBTAG00000003986	CXXC5	10	34	47	31	48	42	33	12	35	24	29	32	51	70	26	50	27	36	49	53	37	20	15	41	25	25	35	30	9	5	17	13	13	26	19	32	20	22	23	19
ENSBTAG00000003989	GSTO1	6	7	1	3	8	2	9	1	5	7	1	6	10	4	6	4	6	1	3	1	3	12	1	0	15	4	11	3	3	2	1	7	8	1	11	8	11	1	1	4
ENSBTAG00000003990	ITPRIP	25	41	29	29	32	27	17	17	18	16	48	19	28	46	24	19	33	22	49	29	20	32	7	28	21	13	27	31	9	4	22	12	17	11	11	28	20	20	17	12
ENSBTAG00000003994	IGFBP3	126	255	266	266	327	212	217	95	221	138	218	152	249	317	187	382	205	193	279	250	359	178	170	359	187	242	308	299	83	85	266	143	79	129	180	185	208	168	197	197
ENSBTAG00000003997	UBE2D4	10	17	15	15	17	16	21	4	16	7	19	17	15	22	23	12	11	18	26	14	16	15	11	16	12	13	22	16	11	5	30	7	9	15	11	17	12	15	19	24
ENSBTAG00000004000	SAP30L	15	17	33	19	23	28	13	10	21	14	28	11	26	35	19	28	22	18	36	18	22	19	12	24	19	19	12	28	9	7	19	8	8	20	9	12	13	18	16	29
ENSBTAG00000004004	CSDC2	1	7	12	8	8	8	12	1	7	2	6	3	17	9	17	6	5	3	20	4	8	4	3	5	2	4	13	3	3	1	1	4	2	3	4	2	3	1	1	4
ENSBTAG00000004005	WDR7	35	42	61	52	50	68	34	24	50	39	68	45	66	63	55	59	42	47	91	54	65	62	43	73	74	74	76	78	31	27	81	33	40	49	54	57	55	52	49	64
ENSBTAG00000004008	FAM199X	7	18	18	16	16	13	9	9	23	12	24	6	10	15	13	20	20	11	20	21	17	19	10	21	10	27	16	20	5	3	16	12	4	4	8	18	16	13	13	18
ENSBTAG00000004009	PMM1	11	12	13	11	12	12	11	8	12	12	13	5	11	27	8	17	10	12	21	15	10	18	8	19	8	13	15	13	8	6	16	12	8	10	10	22	14	10	8	17
ENSBTAG00000004010	PAPPA	23	39	37	31	50	52	38	36	42	37	41	21	35	63	48	61	42	55	47	34	15	25	5	15	41	16	6	13	10	7	11	9	5	4	6	17	6	13	4	10
ENSBTAG00000004011	GALK2	39	75	77	63	66	70	47	44	71	64	61	42	105	126	80	78	57	73	75	89	91	86	71	99	63	85	113	101	35	43	115	60	30	64	89	96	87	75	74	86
ENSBTAG00000004014	FBLN2	50	148	79	51	55	97	60	34	62	48	108	36	131	113	95	45	70	58	120	73	70	52	24	37	58	43	41	39	22	15	43	23	54	26	38	35	25	35	36	32
ENSBTAG00000004015	KAT6A	74	188	169	150	153	181	104	85	149	111	176	99	177	214	107	158	119	119	237	184	174	159	100	173	123	149	145	188	58	61	186	89	59	82	124	147	142	155	113	133
ENSBTAG00000004017	PLEKHG2	28	46	52	32	42	48	28	16	33	17	68	16	68	47	45	31	19	13	85	37	54	52	28	61	43	56	49	49	15	11	55	21	27	12	32	33	28	29	24	37
ENSBTAG00000004018	DGKA	36	52	41	37	34	62	21	13	37	22	51	22	49	43	53	30	26	30	61	35	55	27	38	59	38	51	33	34	15	12	41	25	21	15	34	27	30	30	28	32
ENSBTAG00000004019	PMEL	6	5	6	5	8	6	5	5	4	5	8	0	11	5	8	4	5	4	11	6	9	4	3	8	6	7	6	4	2	2	6	8	1	1	7	1	4	5	4	4
ENSBTAG00000004021	CDK2	9	23	19	10	22	26	18	11	17	6	24	13	30	30	15	11	13	9	36	18	16	35	13	28	15	19	24	22	6	14	28	12	13	12	14	21	14	24	19	18
ENSBTAG00000004022	PLAG1	4	3	4	8	3	2	6	3	5	7	3	2	6	8	1	8	2	2	9	5	5	2	5	0	0	3	2	2	2	2	0	2	1	1	2	1	3	5	3	3
ENSBTAG00000004023	ELAPOR2	3	5	13	6	12	9	6	3	7	3	12	6	9	3	8	5	2	3	14	6	7	16	3	7	4	5	11	13	0	0	5	3	1	4	3	5	5	1	7	9
ENSBTAG00000004024	UBE2Q2	24	55	61	63	56	60	38	26	45	49	61	36	85	79	57	54	47	35	66	58	76	90	54	93	50	86	82	74	25	31	70	45	43	34	49	70	61	66	46	56
ENSBTAG00000004028	POLK	4	21	14	15	19	23	7	5	7	4	11	6	22	15	8	12	9	12	29	11	17	18	14	19	8	26	15	22	5	5	12	5	10	5	18	20	14	10	11	16
ENSBTAG00000004034	SESN3	24	48	31	47	29	53	38	24	52	22	61	48	66	66	40	50	35	33	84	57	46	10	10	35	14	31	30	37	12	9	27	13	27	16	23	18	23	12	19	21
ENSBTAG00000004035	SDK1	27	79	29	38	19	34	31	18	28	19	44	13	42	43	35	23	20	21	79	42	26	59	20	25	29	25	37	34	11	7	32	14	37	29	29	21	28	23	26	34
ENSBTAG00000004036	GJC1	19	34	22	17	12	24	11	9	15	6	32	10	27	22	26	14	8	14	42	13	16	10	3	15	15	15	13	25	2	1	17	9	8	7	10	6	5	8	5	9
ENSBTAG00000004037	JUN	183	975	297	92	540	266	99	109	121	158	335	322	558	494	577	106	482	151	252	85	391	134	75	246	74	162	150	162	42	51	150	88	57	75	81	163	110	110	86	104
ENSBTAG00000004038	ABAT	7	10	16	5	10	11	16	2	9	9	18	5	7	10	15	10	4	6	25	11	12	4	7	8	6	9	10	7	1	1	10	2	3	7	2	5	7	2	2	2
ENSBTAG00000004039	DHX35	17	18	34	16	19	27	22	12	28	16	23	22	34	37	31	19	20	29	27	24	31	25	14	37	20	28	26	28	13	16	16	9	12	14	20	29	31	22	13	27
ENSBTAG00000004040	UGT2A1	63	198	138	144	114	217	144	86	199	172	136	120	262	407	249	214	246	210	161	224	212	153	138	237	68	312	161	236	69	148	254	166	45	144	223	271	278	160	135	189
ENSBTAG00000004041	ANKRD10	54	110	82	94	78	122	63	41	83	37	121	30	99	115	94	73	82	74	150	96	103	94	46	137	68	122	92	85	35	40	102	43	24	49	55	82	76	52	59	78
ENSBTAG00000004043	LOC407171	3	3	2	0	2	2	0	2	0	1	5	2	5	5	0	2	2	3	1	1	5	22	3	3	45	5	22	7	0	3	9	3	2	5	6	2	3	12	5	21
ENSBTAG00000004046	DTX4	35	115	124	101	106	122	61	49	98	63	153	59	152	198	82	110	97	127	150	127	136	195	73	166	127	171	116	130	47	60	159	37	69	83	72	125	117	136	98	138
ENSBTAG00000004051	SBDS	69	115	122	94	104	139	70	49	89	76	98	54	151	147	104	96	80	94	140	112	166	193	107	132	85	160	137	130	41	59	141	51	68	66	96	122	90	115	86	99
ENSBTAG00000004054	PAPOLA	112	206	239	191	209	205	144	123	186	136	173	113	258	286	183	212	159	161	248	240	235	340	190	277	218	289	255	288	85	110	319	155	89	152	199	251	239	243	173	276
ENSBTAG00000004059	SOAT1	49	78	147	89	126	122	69	40	96	81	104	71	147	201	105	148	101	95	139	92	148	253	156	228	159	206	216	144	49	70	240	101	48	108	161	229	174	191	155	223
ENSBTAG00000004064	BPNT1	37	59	94	61	78	84	57	38	72	75	65	61	98	135	77	76	71	76	75	70	119	87	76	121	66	114	185	105	36	50	138	51	36	65	101	85	110	105	86	95
ENSBTAG00000004066	PARP8	15	18	20	16	14	16	15	5	15	12	25	11	18	22	15	17	9	17	36	12	16	14	9	24	17	13	26	16	2	4	20	5	19	4	13	7	10	9	6	10
ENSBTAG00000004072	CAPZA2	43	75	72	68	78	77	57	41	76	55	88	47	85	92	90	69	61	63	103	74	114	108	53	93	65	76	87	108	30	38	97	43	32	61	76	83	78	80	56	78
ENSBTAG00000004073	MTA3	21	42	36	57	52	62	39	30	48	37	50	31	59	62	50	44	63	39	54	44	70	22	36	55	22	40	49	54	15	21	58	21	18	41	37	44	53	29	33	39
ENSBTAG00000004075	IDI1	51	128	97	45	95	70	75	48	71	95	64	58	124	126	112	77	49	125	78	88	114	100	66	111	44	93	89	86	19	35	101	53	37	64	59	93	66	84	54	96
ENSBTAG00000004077	YWHAG	130	274	250	189	214	245	138	92	192	126	271	105	291	335	227	170	173	168	341	200	263	339	152	267	210	325	292	274	102	106	262	159	95	131	174	273	222	222	139	267
ENSBTAG00000004078	KCNH2	30	46	28	38	28	38	31	16	25	10	59	13	36	34	28	26	18	12	66	29	47	16	9	44	7	19	18	16	9	8	20	10	13	19	11	18	15	19	14	13
ENSBTAG00000004079	ZNF106	79	178	167	175	170	178	108	68	144	102	186	101	193	186	126	153	129	133	191	174	190	188	106	191	141	169	181	182	60	60	197	111	67	92	135	119	152	162	118	152
ENSBTAG00000004080	TIAL1	40	67	91	76	82	101	43	36	61	38	78	32	95	105	68	64	63	41	114	66	82	87	67	86	63	86	108	93	24	34	96	47	31	34	49	85	78	60	50	62
ENSBTAG00000004081	FAT3	75	202	184	164	131	162	94	62	129	41	211	76	115	108	171	121	62	76	268	111	96	42	35	109	28	62	48	61	35	11	57	23	29	50	40	43	32	52	20	43
ENSBTAG00000004085	ASF1B	5	8	13	7	17	12	6	3	5	6	19	5	18	13	9	7	8	9	11	5	7	24	9	18	22	9	14	15	2	3	18	12	6	18	12	10	17	22	16	21
ENSBTAG00000004086	SPINT1	67	154	171	123	165	170	123	98	177	161	142	119	229	253	176	190	182	167	188	208	217	265	144	249	174	247	359	264	78	115	309	147	91	149	199	250	239	212	217	247
ENSBTAG00000004091	GTF3C4	26	52	46	41	36	57	22	19	31	14	62	22	62	52	44	53	27	34	67	39	62	55	24	45	44	41	31	44	21	7	41	19	25	24	26	33	33	24	33	32
ENSBTAG00000004092	AK8	4	5	6	5	8	8	5	5	0	7	7	4	13	8	7	3	11	5	20	5	4	3	4	10	5	4	5	6	1	3	6	4	4	8	1	7	9	3	9	8
ENSBTAG00000004094	SPARCL1	250	788	695	623	484	686	342	259	517	305	764	248	561	656	681	521	338	368	979	564	679	550	255	631	181	435	422	458	155	125	515	207	230	299	289	286	301	266	192	292
ENSBTAG00000004098	ARMT1	7	18	16	9	7	19	9	5	8	7	9	5	19	22	12	17	10	9	14	12	14	8	16	24	15	22	23	16	5	6	17	12	6	4	11	18	16	21	8	13
ENSBTAG00000004100	TTI1	19	39	33	41	34	36	27	21	38	20	33	15	53	41	29	25	34	17	47	34	38	45	18	41	26	25	29	29	4	10	35	16	12	20	27	20	32	26	16	24
ENSBTAG00000004104	RUNX2	7	12	17	19	12	15	10	4	10	12	16	2	14	12	8	15	11	5	16	17	13	14	14	21	24	12	17	25	7	5	17	8	4	3	15	10	10	9	9	10
ENSBTAG00000004106	PRKRIP1	0	5	11	7	7	5	5	5	7	4	12	3	10	17	9	8	4	5	11	8	9	9	5	6	15	5	7	9	3	2	10	3	4	4	4	5	10	9	6	11
ENSBTAG00000004108	CENPX	8	13	5	14	10	10	18	16	17	13	13	15	24	26	11	15	17	23	15	19	16	15	17	13	19	15	25	16	10	12	23	9	6	14	21	13	11	23	16	24
ENSBTAG00000004111	LRRC45	9	11	13	14	6	12	12	8	8	7	12	8	24	24	8	12	9	11	14	16	18	19	8	16	17	28	15	14	5	6	26	11	3	11	16	21	14	12	13	16
ENSBTAG00000004112	GAMT	11	15	13	15	13	20	21	12	13	13	18	19	16	24	6	17	15	9	13	17	13	9	8	11	7	11	14	22	8	5	18	5	11	6	12	11	10	14	12	12
ENSBTAG00000004114	MAP3K11	28	89	84	66	75	94	59	36	81	54	75	34	99	146	68	84	96	55	92	95	93	103	57	97	65	101	120	99	36	44	117	55	29	47	54	88	90	89	61	98
ENSBTAG00000004115	MYLIP	21	48	50	24	40	41	18	8	23	15	53	21	38	35	26	37	25	31	62	43	35	35	12	47	31	38	28	25	10	13	47	16	17	16	17	22	26	26	17	31
ENSBTAG00000004117	AZI2	27	56	56	61	58	59	36	28	47	44	46	32	66	59	45	63	41	38	68	56	62	62	45	76	52	79	111	74	23	29	65	41	30	44	46	55	58	74	50	69
ENSBTAG00000004118	ALAS1	62	121	105	83	143	123	88	61	109	95	71	89	150	181	119	145	113	110	130	155	186	439	161	198	185	190	260	186	79	76	265	162	50	119	193	172	234	267	181	275
ENSBTAG00000004120	HEMK1	15	23	20	26	29	24	23	5	25	17	32	10	32	38	30	29	25	19	33	21	31	18	18	18	19	26	22	27	6	8	27	9	6	13	12	23	19	13	19	24
ENSBTAG00000004124	CPOX	23	26	27	16	25	20	25	13	27	15	23	15	35	38	34	18	15	19	23	35	31	40	32	37	30	42	49	28	23	18	34	19	7	25	25	51	39	26	22	39
ENSBTAG00000004126	MLF1	3	8	9	4	9	9	4	3	6	5	6	8	13	11	11	8	7	6	13	2	8	1	4	10	6	3	6	8	8	2	5	3	0	2	2	2	3	1	11	6
ENSBTAG00000004129	CCL11	4	23	22	18	6	17	2	7	6	3	20	7	6	4	24	4	3	1	34	9	11	9	5	9	6	7	9	6	4	2	5	4	3	5	4	2	6	4	1	6
ENSBTAG00000004131	RAP2C	29	54	58	43	60	61	31	16	60	28	57	19	47	84	34	53	32	34	60	50	65	80	42	70	36	67	75	54	13	17	89	47	24	40	30	59	38	45	41	47
ENSBTAG00000004135	LMTK2	56	153	161	126	139	164	108	56	133	81	142	103	213	264	159	168	167	156	190	200	200	202	108	188	117	178	181	154	57	92	215	97	53	90	122	155	146	162	119	186
ENSBTAG00000004136	NFE2L3	21	80	69	55	72	34	28	20	49	25	65	40	64	90	57	68	48	52	70	51	78	75	52	78	55	56	65	68	9	23	75	31	12	36	49	70	45	55	57	64
ENSBTAG00000004138	BICRA	21	26	43	17	28	44	12	11	24	8	38	12	53	47	38	21	45	14	53	26	21	21	20	34	13	28	26	25	3	14	15	7	9	7	11	23	26	12	10	14
ENSBTAG00000004139	BACH1	46	78	62	66	85	71	60	38	47	27	90	59	96	105	50	62	53	62	106	97	59	117	57	92	63	69	69	83	21	31	94	49	27	49	44	79	73	81	64	79
ENSBTAG00000004147	FBH1	68	145	182	147	146	145	107	73	147	78	153	93	195	208	144	144	132	160	192	165	178	151	113	174	132	161	177	166	57	64	191	79	73	102	95	151	149	115	120	159
ENSBTAG00000004150	NRG1	5	17	40	13	20	25	11	12	21	20	19	16	63	65	23	45	28	20	36	34	31	38	11	26	29	11	33	45	11	16	21	11	8	18	14	32	35	18	19	24
ENSBTAG00000004154	SKIL	49	123	130	151	140	143	77	64	129	102	119	93	156	220	124	131	94	110	148	138	177	231	153	196	146	170	201	197	71	92	232	121	52	116	139	152	154	204	133	183
ENSBTAG00000004155	SPATA20	26	37	26	25	35	43	25	17	34	38	31	22	53	59	27	39	45	42	52	28	45	29	9	47	25	32	53	43	11	35	49	23	21	24	29	57	31	18	40	33
ENSBTAG00000004161	UBE2D2	56	83	90	79	83	93	57	42	91	56	98	58	125	99	88	92	65	69	107	93	103	164	68	106	75	108	107	113	28	44	109	71	45	78	86	99	79	91	57	97
ENSBTAG00000004165	CLYBL	25	37	66	29	45	58	34	24	53	40	38	30	65	78	58	48	47	40	67	40	54	49	32	63	42	50	51	60	23	26	61	36	28	26	30	56	60	48	36	37
ENSBTAG00000004168	STON1	45	109	118	119	94	140	68	61	117	72	136	59	137	164	113	84	56	84	181	99	155	118	85	180	78	104	88	147	42	61	90	48	43	87	74	83	82	66	72	85
ENSBTAG00000004171	GPHN	17	38	39	30	36	50	24	14	31	28	47	20	54	52	34	40	26	24	48	24	35	39	28	39	40	38	60	36	13	16	39	20	23	28	41	49	42	36	24	38
ENSBTAG00000004172	SETD1B	36	79	136	49	93	115	48	24	85	34	94	35	143	146	94	86	76	81	104	93	119	139	82	134	99	125	136	115	32	46	129	63	36	47	57	107	112	91	57	95
ENSBTAG00000004173	UBXN8	7	17	22	15	16	22	15	10	22	14	16	16	22	28	17	20	19	17	12	18	24	38	19	38	18	26	37	32	6	20	43	19	15	22	26	26	35	29	29	34
ENSBTAG00000004177	TANC1	67	168	175	156	154	165	94	71	148	100	160	99	214	215	166	175	131	115	250	159	172	156	112	197	95	176	148	151	55	50	173	94	60	101	117	140	128	137	126	146
ENSBTAG00000004178	ACOX2	55	65	84	53	79	77	80	29	69	50	72	37	120	120	75	76	72	54	113	102	72	21	27	70	42	40	43	65	24	19	92	31	26	42	39	68	78	32	40	40
ENSBTAG00000004179	PSMD9	17	22	26	11	17	20	16	8	18	20	26	16	42	25	26	29	17	18	22	38	18	22	15	21	24	26	21	24	12	11	24	19	13	19	22	26	24	21	17	26
ENSBTAG00000004184	WDSUB1	12	19	27	25	20	36	22	14	23	17	24	7	44	38	37	26	14	26	35	22	37	37	19	32	29	41	38	40	11	20	29	13	16	18	37	40	31	26	23	32
ENSBTAG00000004188	SNAP47	19	26	32	14	18	19	7	8	11	13	23	12	31	21	13	17	17	24	31	21	24	10	9	18	14	24	29	16	6	8	33	11	1	10	14	23	26	15	9	16
ENSBTAG00000004189	MLXIP	91	196	209	135	160	202	114	68	159	77	178	82	233	271	197	172	186	119	234	183	223	249	130	223	153	225	244	218	56	102	267	128	86	94	134	190	182	160	122	207
ENSBTAG00000004190	ARHGAP29	44	70	76	84	64	72	41	28	47	44	78	34	75	77	66	50	45	35	96	56	70	54	40	67	35	55	49	59	21	22	65	26	37	38	56	45	48	49	42	40
ENSBTAG00000004191	JMJD4	4	15	11	16	14	21	16	6	12	17	26	12	21	19	23	16	18	16	27	16	18	12	8	20	16	15	15	27	2	5	21	7	7	10	12	24	23	17	19	13
ENSBTAG00000004193	VEZF1	57	141	143	119	104	159	71	44	105	61	148	51	132	139	114	92	91	75	157	100	123	117	73	162	90	97	91	144	29	37	139	57	49	63	75	86	88	68	93	101
ENSBTAG00000004194	RALGDS	12	23	23	20	17	38	13	16	21	12	30	23	44	35	20	38	31	17	39	20	37	35	16	30	22	38	36	38	16	7	36	22	15	16	21	26	30	19	23	39
ENSBTAG00000004196	FMNL1	1	17	8	14	13	12	9	6	15	3	13	9	15	9	9	11	10	1	21	11	19	23	13	15	34	17	30	17	3	4	35	14	16	12	13	14	13	23	12	16
ENSBTAG00000004199	DIABLO	26	30	42	26	38	35	41	19	40	29	37	44	51	74	30	49	38	35	53	52	58	53	25	41	30	42	49	57	15	22	47	26	17	34	30	42	60	43	35	42
ENSBTAG00000004200	GTPBP3	10	26	23	17	20	24	5	8	22	15	29	13	26	43	28	14	16	10	45	18	26	19	9	28	18	24	26	14	6	14	22	6	11	4	7	21	20	12	10	18
ENSBTAG00000004203	VPS33A	11	17	30	29	23	33	21	11	36	19	27	11	32	32	19	21	15	19	27	30	37	32	18	35	26	27	36	56	12	12	31	13	14	23	24	40	34	29	20	24
ENSBTAG00000004204	GPR107	38	63	73	55	44	77	39	24	47	40	67	34	68	83	53	62	42	53	93	76	61	78	50	70	39	57	62	62	17	25	78	31	31	37	41	71	61	56	49	65
ENSBTAG00000004206	LRRC55	2	13	12	6	7	4	14	1	7	3	7	4	6	5	4	6	4	9	7	11	3	6	2	2	2	5	5	2	1	2	4	2	2	1	5	1	2	2	4	3
ENSBTAG00000004207	CD93	20	53	38	27	23	40	25	17	27	16	35	19	34	42	31	42	18	16	60	44	34	32	21	43	53	35	33	36	8	13	32	20	21	19	22	33	23	26	33	25
ENSBTAG00000004208	PLEKHG6	11	18	24	11	20	28	7	13	21	17	23	11	21	27	36	23	18	22	24	40	29	26	36	48	27	46	48	30	10	17	45	23	3	25	24	22	37	34	26	33
ENSBTAG00000004211	TNFRSF1A	54	89	94	80	81	99	71	30	68	53	109	48	115	135	70	102	82	64	132	108	114	191	81	134	111	123	173	110	40	37	177	57	52	56	80	98	105	90	87	142
ENSBTAG00000004215	RARRES2	29	49	35	34	54	47	34	47	21	47	54	85	70	79	71	62	56	45	123	64	52	44	20	59	39	50	45	60	20	24	48	41	58	50	56	47	49	41	69	64
ENSBTAG00000004216	MAP3K2	36	71	69	57	65	78	58	35	61	49	55	50	79	99	60	58	52	68	101	74	74	90	59	72	53	71	76	80	16	25	79	33	24	50	64	56	70	61	51	75
ENSBTAG00000004221	ESM1	0	7	2	4	1	4	3	1	2	0	6	5	10	3	4	2	6	2	1	3	2	6	3	6	4	4	5	6	0	2	15	4	0	3	2	2	12	8	5	10
ENSBTAG00000004222	SAT2	7	14	9	11	6	10	8	0	4	3	8	4	7	5	5	3	0	2	11	4	12	3	3	9	8	9	7	9	3	1	7	0	1	3	5	2	4	4	1	4
ENSBTAG00000004225	TSR1	39	41	60	43	58	66	39	29	53	25	71	30	105	77	46	35	38	44	86	61	51	85	45	64	55	76	71	46	20	18	66	40	23	31	51	57	40	54	38	49
ENSBTAG00000004227	TBCK	20	14	34	40	27	28	21	20	16	12	32	20	35	42	28	22	19	27	37	22	29	29	18	40	30	27	29	36	14	5	37	12	11	30	15	29	37	25	25	35
ENSBTAG00000004230	AIMP1	22	28	39	36	45	43	31	26	25	21	42	22	56	54	43	47	24	34	54	33	43	52	26	58	25	41	56	47	18	12	38	31	16	24	33	40	36	42	30	31
ENSBTAG00000004231	GPM6A	11	3	8	8	10	5	5	3	9	0	8	3	3	3	8	4	2	4	12	5	15	4	3	14	8	2	3	7	2	2	4	4	2	2	8	2	4	1	4	3
ENSBTAG00000004237	BTC	9	16	17	20	10	21	7	8	15	9	21	5	15	25	10	12	10	6	35	6	21	15	14	20	5	17	19	12	7	9	9	5	6	4	10	9	11	12	6	24
ENSBTAG00000004238	TACC1	76	137	139	108	74	139	50	34	101	47	198	44	116	101	123	73	40	45	269	87	113	65	24	64	43	58	59	51	23	17	48	26	26	40	25	33	44	40	29	39
ENSBTAG00000004240	TMPO	57	110	102	100	98	121	71	52	100	46	104	70	167	155	75	88	78	63	134	103	88	131	71	99	76	90	108	85	38	34	143	62	35	69	75	73	96	98	78	103
ENSBTAG00000004242	ARPC1A	102	153	176	156	183	197	131	101	158	147	154	121	210	229	128	189	121	141	165	188	194	224	140	232	155	157	175	196	86	74	216	126	89	137	193	192	181	190	190	164
ENSBTAG00000004243	LYPLA1	17	22	34	24	21	29	21	17	21	15	24	16	40	43	24	30	26	30	29	32	30	63	32	33	41	40	40	38	10	13	45	27	10	26	34	28	35	28	30	46
ENSBTAG00000004246	H6PD	22	39	55	39	40	43	34	20	36	36	40	29	68	65	46	44	57	42	54	63	43	87	23	53	33	51	55	44	17	19	74	49	25	38	42	48	53	44	47	51
ENSBTAG00000004248	MLYCD	12	23	29	13	26	17	19	19	26	20	21	19	44	37	22	26	18	27	32	20	26	32	18	38	39	30	29	27	8	13	43	13	14	17	21	27	25	28	39	31
ENSBTAG00000004249	TANC2	28	65	46	66	50	57	47	22	45	43	69	33	67	62	61	45	32	41	80	53	52	50	26	48	53	55	54	58	28	21	63	26	29	33	53	45	42	47	36	52
ENSBTAG00000004256	ODC1	98	139	188	90	174	133	135	73	82	81	136	127	242	232	129	141	136	129	140	171	151	322	144	153	119	155	187	157	43	53	224	127	64	121	129	195	167	164	116	205
ENSBTAG00000004257	TAF4B	1	13	9	7	5	11	7	4	8	8	7	4	22	9	6	9	11	8	10	12	8	26	9	10	11	15	15	10	7	4	14	8	2	4	5	10	15	7	1	9
ENSBTAG00000004258	EEF2	1059	1875	1820	1618	1525	1691	1245	852	1428	1108	2370	1057	2133	2100	1928	1712	1336	1099	2840	1856	1885	2137	841	1657	1103	1298	1458	1530	594	557	1609	824	1051	1090	1144	1328	1210	1315	1185	1399
ENSBTAG00000004259	HPCAL1	25	58	45	36	48	59	31	25	47	30	60	33	54	72	51	52	46	36	79	40	47	53	26	45	28	67	51	41	13	23	60	33	19	34	48	42	42	50	36	60
ENSBTAG00000004261	SPON2	17	60	24	43	36	25	26	26	21	18	57	24	40	37	54	25	26	23	57	41	25	21	13	24	16	17	26	17	11	11	30	8	14	14	18	10	9	14	24	22
ENSBTAG00000004262	ZNF454	2	14	3	11	8	7	3	6	5	2	12	2	11	12	8	7	6	3	8	4	8	4	4	10	7	7	6	8	4	4	7	2	4	5	3	10	13	7	3	7
ENSBTAG00000004268	TRAPPC5	9	12	18	13	20	11	14	20	12	19	15	14	28	12	8	24	18	9	29	14	13	10	4	10	15	8	8	9	4	3	9	3	7	4	12	11	4	12	11	10
ENSBTAG00000004269	SGK1	134	286	221	190	306	243	145	111	189	203	174	173	212	464	220	224	281	228	186	278	219	219	133	183	171	125	156	126	41	39	104	91	44	45	99	73	140	95	109	101
ENSBTAG00000004271	UBAP2L	97	185	185	162	175	215	108	65	150	118	205	87	285	239	197	168	133	122	247	175	213	262	125	227	179	218	204	190	61	95	186	95	102	105	133	165	176	180	116	162
ENSBTAG00000004273	CST7	2	8	9	5	8	3	5	3	11	5	4	4	8	7	5	1	5	3	10	4	4	7	4	9	3	8	8	5	3	0	6	4	4	0	5	7	12	5	7	2
ENSBTAG00000004275	DKK3	28	121	57	46	35	48	25	22	42	26	72	14	39	63	52	43	27	40	77	40	60	39	27	47	19	37	33	49	10	11	31	18	22	25	15	36	26	29	32	42
ENSBTAG00000004277	EVC2	9	18	21	26	16	15	11	9	21	3	25	6	10	17	14	13	9	5	39	16	17	12	4	19	8	14	16	9	4	8	9	2	9	7	11	6	5	15	7	7
ENSBTAG00000004278	APMAP	35	77	93	67	101	92	46	26	60	64	64	42	93	149	76	104	77	71	107	75	78	97	45	88	66	110	98	56	24	46	84	58	24	35	62	75	103	76	64	69
ENSBTAG00000004279	RHOA	167	340	317	224	278	300	193	133	273	205	331	154	418	483	286	320	212	280	379	277	410	539	327	469	323	401	494	382	141	196	556	258	135	287	349	372	374	373	292	397
ENSBTAG00000004280	SRPX	10	36	26	25	17	21	22	9	16	11	39	6	26	35	27	14	18	12	47	19	21	13	5	15	20	10	11	16	1	1	12	4	17	12	6	10	13	10	6	10
ENSBTAG00000004281	ACSS1	39	95	96	58	69	88	51	48	91	71	89	62	154	132	93	78	41	116	89	113	166	138	96	193	101	159	194	135	38	81	249	83	49	77	123	126	134	176	117	167
ENSBTAG00000004282	AMBRA1	66	102	100	74	118	113	69	57	82	70	107	42	126	138	93	107	84	74	169	115	106	116	82	128	89	109	125	107	37	52	121	69	58	70	79	104	95	84	80	98
ENSBTAG00000004283	PPFIBP1	51	111	108	107	76	135	67	40	91	31	157	38	123	130	128	74	53	44	188	78	96	75	40	112	33	82	120	83	42	22	84	34	35	53	58	70	51	52	53	54
ENSBTAG00000004284	UFD1	47	129	121	104	147	110	82	64	88	96	93	79	162	188	113	139	99	138	107	130	111	125	63	123	92	109	126	129	34	58	153	72	58	109	99	111	127	104	111	121
ENSBTAG00000004286	CDC45	17	39	19	24	27	35	16	14	28	19	29	13	45	70	47	33	45	27	25	40	39	33	13	47	28	42	32	41	12	20	27	23	14	18	17	33	23	18	16	22
ENSBTAG00000004287	EVC	14	25	23	20	14	23	13	7	14	5	28	6	18	11	20	19	8	13	28	16	21	7	2	14	6	8	8	7	4	6	7	4	11	10	4	6	4	10	7	6
ENSBTAG00000004288	GSTA4	14	20	25	17	19	25	11	11	14	11	18	14	12	17	17	18	15	7	33	29	20	11	11	23	9	17	12	21	5	6	14	8	11	10	10	11	7	10	8	10
ENSBTAG00000004290	DDX28	2	8	11	4	18	9	7	6	6	9	1	10	6	9	6	8	9	5	7	13	6	9	3	10	3	9	9	7	1	2	6	5	5	2	7	4	8	7	7	4
ENSBTAG00000004291	SEPTIN6	39	81	51	45	32	58	22	18	48	21	94	18	52	38	63	19	19	25	90	29	58	35	29	69	36	45	39	39	9	13	54	24	29	24	25	37	27	31	22	31
ENSBTAG00000004292	CRMP1	5	15	7	8	3	7	3	4	2	5	12	2	7	7	8	9	3	3	12	13	2	5	0	6	1	1	6	2	0	1	1	1	1	3	1	1	2	5	1	3
ENSBTAG00000004294	EVI5L	28	37	43	30	42	44	28	27	34	24	47	21	63	60	43	35	33	27	77	33	41	25	30	34	17	35	31	43	20	12	21	23	13	21	19	34	34	28	30	37
[truncated: 10,931 more rows]

## Sheet: Table S5
Table S5. List of commonly expressed genes among D0 CON, D0 SCB, D5 CON, and D5 SCB.
Ensembl
ENSBTAG00000020035
ENSBTAG00000012594
ENSBTAG00000018278
ENSBTAG00000021997
ENSBTAG00000008490
ENSBTAG00000035175
ENSBTAG00000008482
ENSBTAG00000009188
ENSBTAG00000009187
ENSBTAG00000001258
ENSBTAG00000012899
ENSBTAG00000021819
ENSBTAG00000019404
ENSBTAG00000015212
ENSBTAG00000003064
ENSBTAG00000003063
ENSBTAG00000003059
ENSBTAG00000017310
ENSBTAG00000012412
ENSBTAG00000020762
ENSBTAG00000018855
ENSBTAG00000018854
ENSBTAG00000017839
ENSBTAG00000048631
ENSBTAG00000004139
ENSBTAG00000014233
ENSBTAG00000020122
ENSBTAG00000020121
ENSBTAG00000000201
ENSBTAG00000000648
ENSBTAG00000000706
ENSBTAG00000050914
ENSBTAG00000017753
ENSBTAG00000019043
ENSBTAG00000000605
ENSBTAG00000000603
ENSBTAG00000019542
ENSBTAG00000000588
ENSBTAG00000001395
ENSBTAG00000018704
ENSBTAG00000004869
ENSBTAG00000019314
ENSBTAG00000052575
ENSBTAG00000047293
ENSBTAG00000012908
ENSBTAG00000010462
ENSBTAG00000009851
ENSBTAG00000036262
ENSBTAG00000007939
ENSBTAG00000046959
ENSBTAG00000023675
ENSBTAG00000007970
ENSBTAG00000006811
ENSBTAG00000023652
ENSBTAG00000005155
ENSBTAG00000005162
ENSBTAG00000015728
ENSBTAG00000010091
ENSBTAG00000047147
ENSBTAG00000015546
ENSBTAG00000020996
ENSBTAG00000004124
ENSBTAG00000004471
ENSBTAG00000014889
ENSBTAG00000013664
ENSBTAG00000015010
ENSBTAG00000004833
ENSBTAG00000014302
ENSBTAG00000034442
ENSBTAG00000004459
ENSBTAG00000012140
ENSBTAG00000016363
ENSBTAG00000026836
ENSBTAG00000015662
ENSBTAG00000016932
ENSBTAG00000024027
ENSBTAG00000015069
ENSBTAG00000013460
ENSBTAG00000013461
ENSBTAG00000013464
ENSBTAG00000013465
ENSBTAG00000010987
ENSBTAG00000000088
ENSBTAG00000013057
ENSBTAG00000006893
ENSBTAG00000003585
ENSBTAG00000005787
ENSBTAG00000018397
ENSBTAG00000017140
ENSBTAG00000006158
ENSBTAG00000050173
ENSBTAG00000013769
ENSBTAG00000001209
ENSBTAG00000004601
ENSBTAG00000016554
ENSBTAG00000009084
ENSBTAG00000009085
ENSBTAG00000010793
ENSBTAG00000006534
ENSBTAG00000005723
ENSBTAG00000013909
ENSBTAG00000013937
ENSBTAG00000013292
ENSBTAG00000021000
ENSBTAG00000007784
ENSBTAG00000002703
ENSBTAG00000004971
ENSBTAG00000004974
ENSBTAG00000004975
ENSBTAG00000004977
ENSBTAG00000011928
ENSBTAG00000009014
ENSBTAG00000001390
ENSBTAG00000000210
ENSBTAG00000000213
ENSBTAG00000008562
ENSBTAG00000012581
ENSBTAG00000009391
ENSBTAG00000002182
ENSBTAG00000019557
ENSBTAG00000048057
ENSBTAG00000033170
ENSBTAG00000022155
ENSBTAG00000015892
ENSBTAG00000015898
ENSBTAG00000016848
ENSBTAG00000001920
ENSBTAG00000001009
ENSBTAG00000008862
ENSBTAG00000013069
ENSBTAG00000004705
ENSBTAG00000003865
ENSBTAG00000054520
ENSBTAG00000011140
ENSBTAG00000011143
ENSBTAG00000021791
ENSBTAG00000009933
ENSBTAG00000016656
ENSBTAG00000005071
ENSBTAG00000018877
ENSBTAG00000014797
ENSBTAG00000018777
ENSBTAG00000023607
ENSBTAG00000023608
ENSBTAG00000014567
ENSBTAG00000054441
ENSBTAG00000000566
ENSBTAG00000002640
ENSBTAG00000053238
ENSBTAG00000013727
ENSBTAG00000013755
ENSBTAG00000010382
ENSBTAG00000048794
ENSBTAG00000021396
ENSBTAG00000000496
ENSBTAG00000050482
ENSBTAG00000011383
ENSBTAG00000006471
ENSBTAG00000044172
ENSBTAG00000014208
ENSBTAG00000032839
ENSBTAG00000014874
ENSBTAG00000001890
ENSBTAG00000032819
ENSBTAG00000021364
ENSBTAG00000032719
ENSBTAG00000021515
ENSBTAG00000012347
ENSBTAG00000016979
ENSBTAG00000007577
ENSBTAG00000013317
ENSBTAG00000014660
ENSBTAG00000006388
ENSBTAG00000047856
ENSBTAG00000032674
ENSBTAG00000008873
ENSBTAG00000011659
ENSBTAG00000020378
ENSBTAG00000000448
ENSBTAG00000023600
ENSBTAG00000006724
ENSBTAG00000003378
ENSBTAG00000054986
ENSBTAG00000014564
ENSBTAG00000008461
ENSBTAG00000002394
ENSBTAG00000013204
ENSBTAG00000000569
ENSBTAG00000019514
ENSBTAG00000005430
ENSBTAG00000006945
ENSBTAG00000013205
ENSBTAG00000044001
ENSBTAG00000001511
ENSBTAG00000017312
ENSBTAG00000012467
ENSBTAG00000010357
ENSBTAG00000014727
ENSBTAG00000014724
ENSBTAG00000042475
ENSBTAG00000003151
ENSBTAG00000003143
ENSBTAG00000014915
ENSBTAG00000001697
ENSBTAG00000007666
ENSBTAG00000001749
ENSBTAG00000001535
ENSBTAG00000017115
ENSBTAG00000017103
ENSBTAG00000019625
ENSBTAG00000005212
ENSBTAG00000005209
ENSBTAG00000050932
ENSBTAG00000019014
ENSBTAG00000005313
ENSBTAG00000040199
ENSBTAG00000012284
ENSBTAG00000012273
ENSBTAG00000012881
ENSBTAG00000005660
ENSBTAG00000051586
ENSBTAG00000005652
ENSBTAG00000040399
ENSBTAG00000006920
ENSBTAG00000020106
ENSBTAG00000019336
ENSBTAG00000011414
ENSBTAG00000040304
ENSBTAG00000017666
ENSBTAG00000014460
ENSBTAG00000014459
ENSBTAG00000014451
ENSBTAG00000017450
ENSBTAG00000010394
ENSBTAG00000010397
ENSBTAG00000006548
ENSBTAG00000012797
ENSBTAG00000000290
ENSBTAG00000023513
ENSBTAG00000016457
ENSBTAG00000001968
ENSBTAG00000002463
ENSBTAG00000002462
ENSBTAG00000002460
ENSBTAG00000002767
ENSBTAG00000010485
ENSBTAG00000037393
ENSBTAG00000009232
ENSBTAG00000012463
ENSBTAG00000054315
ENSBTAG00000021910
ENSBTAG00000054926
ENSBTAG00000048493
ENSBTAG00000023814
ENSBTAG00000020073
ENSBTAG00000019376
ENSBTAG00000017490
ENSBTAG00000049814
ENSBTAG00000011742
ENSBTAG00000007394
ENSBTAG00000004154
ENSBTAG00000001403
ENSBTAG00000013938
ENSBTAG00000039442
ENSBTAG00000013142
ENSBTAG00000043157
ENSBTAG00000005871
ENSBTAG00000018727
ENSBTAG00000031709
ENSBTAG00000011139
ENSBTAG00000049223
ENSBTAG00000016228
ENSBTAG00000017416
ENSBTAG00000045275
ENSBTAG00000008078
ENSBTAG00000005862
ENSBTAG00000031572
ENSBTAG00000052570
ENSBTAG00000014960
ENSBTAG00000009263
ENSBTAG00000014713
ENSBTAG00000027795
ENSBTAG00000009336
ENSBTAG00000031561
ENSBTAG00000024643
ENSBTAG00000003851
ENSBTAG00000012120
ENSBTAG00000018471
ENSBTAG00000018465
ENSBTAG00000013013
ENSBTAG00000014318
ENSBTAG00000008307
ENSBTAG00000006142
ENSBTAG00000013439
ENSBTAG00000055257
ENSBTAG00000001465
ENSBTAG00000004564
ENSBTAG00000001728
ENSBTAG00000021703
ENSBTAG00000023445
ENSBTAG00000031435
ENSBTAG00000009106
ENSBTAG00000009104
ENSBTAG00000018402
ENSBTAG00000011150
ENSBTAG00000011147
ENSBTAG00000005068
ENSBTAG00000007814
ENSBTAG00000015163
ENSBTAG00000012164
ENSBTAG00000002395
ENSBTAG00000019704
ENSBTAG00000001721
ENSBTAG00000022227
ENSBTAG00000011986
ENSBTAG00000007331
ENSBTAG00000007933
ENSBTAG00000031178
ENSBTAG00000011584
ENSBTAG00000009154
ENSBTAG00000002232
ENSBTAG00000023429
ENSBTAG00000011529
ENSBTAG00000011524
ENSBTAG00000018138
ENSBTAG00000006222
ENSBTAG00000014140
ENSBTAG00000002185
ENSBTAG00000015413
ENSBTAG00000040061
ENSBTAG00000050763
ENSBTAG00000015310
ENSBTAG00000020028
ENSBTAG00000014843
ENSBTAG00000047608
ENSBTAG00000006909
ENSBTAG00000018538
ENSBTAG00000008111
ENSBTAG00000001497
ENSBTAG00000019952
ENSBTAG00000019949
ENSBTAG00000001451
ENSBTAG00000015198
ENSBTAG00000018427
ENSBTAG00000054797
ENSBTAG00000035437
ENSBTAG00000015221
ENSBTAG00000000750
ENSBTAG00000023416
ENSBTAG00000007014
ENSBTAG00000014461
ENSBTAG00000000742
ENSBTAG00000016999
ENSBTAG00000001324
ENSBTAG00000044075
ENSBTAG00000000526
ENSBTAG00000035556
ENSBTAG00000005769
ENSBTAG00000004495
ENSBTAG00000031010
ENSBTAG00000002966
ENSBTAG00000011634
ENSBTAG00000030942
ENSBTAG00000018749
ENSBTAG00000007462
ENSBTAG00000011626
ENSBTAG00000013600
ENSBTAG00000013602
ENSBTAG00000018768
ENSBTAG00000023106
ENSBTAG00000013629
ENSBTAG00000007068
ENSBTAG00000023407
ENSBTAG00000002029
ENSBTAG00000048701
ENSBTAG00000000394
ENSBTAG00000030921
ENSBTAG00000008471
ENSBTAG00000030913
ENSBTAG00000009132
ENSBTAG00000021251
ENSBTAG00000021253
ENSBTAG00000021259
ENSBTAG00000030836
ENSBTAG00000021276
ENSBTAG00000030814
ENSBTAG00000021286
ENSBTAG00000021899
ENSBTAG00000021490
ENSBTAG00000021491
ENSBTAG00000014153
ENSBTAG00000000160
ENSBTAG00000011645
ENSBTAG00000011437
ENSBTAG00000017418
ENSBTAG00000018186
ENSBTAG00000000524
ENSBTAG00000003981
ENSBTAG00000020456
ENSBTAG00000007100
ENSBTAG00000007105
ENSBTAG00000007106
ENSBTAG00000014880
ENSBTAG00000010658
ENSBTAG00000021901
ENSBTAG00000048090
ENSBTAG00000017321
ENSBTAG00000021771
ENSBTAG00000017060
ENSBTAG00000007818
ENSBTAG00000023907
ENSBTAG00000024162
ENSBTAG00000011802
ENSBTAG00000019269
ENSBTAG00000018936
ENSBTAG00000003148
ENSBTAG00000003161
ENSBTAG00000030670
ENSBTAG00000011495
ENSBTAG00000004777
ENSBTAG00000005503
ENSBTAG00000007039
ENSBTAG00000004742
ENSBTAG00000018682
ENSBTAG00000030629
ENSBTAG00000053201
ENSBTAG00000014306
ENSBTAG00000011876
ENSBTAG00000011880
ENSBTAG00000033679
ENSBTAG00000055107
ENSBTAG00000008167
ENSBTAG00000004791
ENSBTAG00000001771
ENSBTAG00000011001
ENSBTAG00000009214
ENSBTAG00000020787
ENSBTAG00000049122
ENSBTAG00000006479
ENSBTAG00000023377
ENSBTAG00000023375
ENSBTAG00000019202
ENSBTAG00000003718
ENSBTAG00000019129
ENSBTAG00000024815
ENSBTAG00000003916
ENSBTAG00000004891
ENSBTAG00000030593
ENSBTAG00000009942
ENSBTAG00000030581
ENSBTAG00000021158
ENSBTAG00000046385
ENSBTAG00000000746
ENSBTAG00000000752
ENSBTAG00000049158
ENSBTAG00000012867
ENSBTAG00000002896
ENSBTAG00000016954
ENSBTAG00000012497
ENSBTAG00000000185
ENSBTAG00000000501
ENSBTAG00000018697
ENSBTAG00000006439
ENSBTAG00000019338
ENSBTAG00000002615
ENSBTAG00000019552
ENSBTAG00000001007
ENSBTAG00000046037
ENSBTAG00000047169
ENSBTAG00000045779
ENSBTAG00000045744
ENSBTAG00000004291
ENSBTAG00000049833
ENSBTAG00000035615
ENSBTAG00000006034
ENSBTAG00000006033
ENSBTAG00000010884
ENSBTAG00000017184
ENSBTAG00000007399
ENSBTAG00000018569
ENSBTAG00000034992
ENSBTAG00000021410
ENSBTAG00000008388
ENSBTAG00000040350
ENSBTAG00000009121
ENSBTAG00000002292
ENSBTAG00000018247
ENSBTAG00000010345
ENSBTAG00000015354
ENSBTAG00000013671
ENSBTAG00000004962
ENSBTAG00000019061
ENSBTAG00000006838
ENSBTAG00000014771
ENSBTAG00000049641
ENSBTAG00000019652
ENSBTAG00000004131
ENSBTAG00000014088
ENSBTAG00000020644
ENSBTAG00000015196
ENSBTAG00000014685
ENSBTAG00000001886
ENSBTAG00000013922
ENSBTAG00000047954
ENSBTAG00000050158
ENSBTAG00000017850
ENSBTAG00000016484
ENSBTAG00000012552
ENSBTAG00000011056
ENSBTAG00000006818
ENSBTAG00000014138
ENSBTAG00000009657
ENSBTAG00000052670
ENSBTAG00000005150
ENSBTAG00000006296
ENSBTAG00000009775
ENSBTAG00000007844
ENSBTAG00000009231
ENSBTAG00000049615
ENSBTAG00000011648
ENSBTAG00000010948
ENSBTAG00000017265
ENSBTAG00000007817
ENSBTAG00000045697
ENSBTAG00000016977
ENSBTAG00000010726
ENSBTAG00000013046
ENSBTAG00000013045
ENSBTAG00000013044
ENSBTAG00000020185
ENSBTAG00000014095
ENSBTAG00000005250
ENSBTAG00000011350
ENSBTAG00000009959
ENSBTAG00000020547
ENSBTAG00000020551
ENSBTAG00000001059
ENSBTAG00000021421
ENSBTAG00000013462
ENSBTAG00000047531
ENSBTAG00000047702
ENSBTAG00000047827
ENSBTAG00000011904
ENSBTAG00000016085
ENSBTAG00000047855
ENSBTAG00000011190
ENSBTAG00000022314
ENSBTAG00000007454
ENSBTAG00000007455
ENSBTAG00000007456
ENSBTAG00000012117
ENSBTAG00000012125
ENSBTAG00000033032
ENSBTAG00000008552
ENSBTAG00000014331
ENSBTAG00000014333
ENSBTAG00000012747
ENSBTAG00000019512
ENSBTAG00000006268
ENSBTAG00000038815
ENSBTAG00000050709
ENSBTAG00000045550
ENSBTAG00000047213
ENSBTAG00000010114
ENSBTAG00000019417
ENSBTAG00000037996
ENSBTAG00000026139
ENSBTAG00000052983
ENSBTAG00000007499
ENSBTAG00000019256
ENSBTAG00000019253
ENSBTAG00000022292
ENSBTAG00000021254
ENSBTAG00000003547
ENSBTAG00000005724
ENSBTAG00000006026
ENSBTAG00000036028
ENSBTAG00000027843
ENSBTAG00000022204
ENSBTAG00000001311
ENSBTAG00000004008
ENSBTAG00000022920
ENSBTAG00000046314
ENSBTAG00000005294
ENSBTAG00000055282
ENSBTAG00000000955
ENSBTAG00000019703
ENSBTAG00000045877
ENSBTAG00000021968
ENSBTAG00000013721
ENSBTAG00000013724
ENSBTAG00000013760
ENSBTAG00000014575
ENSBTAG00000020739
ENSBTAG00000018986
ENSBTAG00000037413
ENSBTAG00000022288
ENSBTAG00000004432
ENSBTAG00000004586
ENSBTAG00000015251
ENSBTAG00000016221
ENSBTAG00000011613
ENSBTAG00000009598
ENSBTAG00000014485
ENSBTAG00000002668
ENSBTAG00000021790
ENSBTAG00000002015
ENSBTAG00000010587
ENSBTAG00000016230
ENSBTAG00000000894
ENSBTAG00000010018
ENSBTAG00000047768
ENSBTAG00000045931
ENSBTAG00000038434
ENSBTAG00000003609
ENSBTAG00000004549
ENSBTAG00000011028
ENSBTAG00000000300
ENSBTAG00000015630
ENSBTAG00000002585
ENSBTAG00000028938
ENSBTAG00000051239
ENSBTAG00000051767
ENSBTAG00000015848
ENSBTAG00000046092
ENSBTAG00000018800
ENSBTAG00000005607
ENSBTAG00000047376
ENSBTAG00000045565
ENSBTAG00000047545
ENSBTAG00000000902
ENSBTAG00000006878
ENSBTAG00000012163
ENSBTAG00000012152
ENSBTAG00000008492
ENSBTAG00000020512
ENSBTAG00000021351
ENSBTAG00000004879
ENSBTAG00000007871
ENSBTAG00000011291
ENSBTAG00000012863
ENSBTAG00000012861
ENSBTAG00000012860
ENSBTAG00000007797
ENSBTAG00000011310
ENSBTAG00000021026
ENSBTAG00000015801
ENSBTAG00000033702
ENSBTAG00000001977
ENSBTAG00000055120
ENSBTAG00000005496
ENSBTAG00000005124
ENSBTAG00000051287
ENSBTAG00000002890
ENSBTAG00000016764
ENSBTAG00000016769
ENSBTAG00000016772
ENSBTAG00000005039
ENSBTAG00000015815
ENSBTAG00000015817
ENSBTAG00000015820
ENSBTAG00000046774
ENSBTAG00000031829
ENSBTAG00000009287
ENSBTAG00000009288
ENSBTAG00000025848
ENSBTAG00000018060
ENSBTAG00000004706
ENSBTAG00000013244
ENSBTAG00000018496
ENSBTAG00000018498
ENSBTAG00000002768
ENSBTAG00000004600
ENSBTAG00000007788
ENSBTAG00000008523
ENSBTAG00000002561
ENSBTAG00000002562
ENSBTAG00000002563
ENSBTAG00000002568
ENSBTAG00000016093
ENSBTAG00000016095
ENSBTAG00000013277
ENSBTAG00000001507
ENSBTAG00000046286
ENSBTAG00000002996
ENSBTAG00000013311
ENSBTAG00000008733
ENSBTAG00000017783
ENSBTAG00000014943
ENSBTAG00000014945
ENSBTAG00000017761
ENSBTAG00000017779
ENSBTAG00000006122
ENSBTAG00000013289
ENSBTAG00000003855
ENSBTAG00000015858
ENSBTAG00000015860
ENSBTAG00000031564
ENSBTAG00000039888
ENSBTAG00000013177
ENSBTAG00000039090
ENSBTAG00000012980
ENSBTAG00000021843
ENSBTAG00000054746
ENSBTAG00000047416
ENSBTAG00000003418
ENSBTAG00000002210
ENSBTAG00000035705
ENSBTAG00000008839
ENSBTAG00000012729
ENSBTAG00000002956
ENSBTAG00000020717
ENSBTAG00000003740
ENSBTAG00000001637
ENSBTAG00000016206
ENSBTAG00000020136
ENSBTAG00000035907
ENSBTAG00000006242
ENSBTAG00000011790
ENSBTAG00000011788
ENSBTAG00000017801
ENSBTAG00000047339
ENSBTAG00000011463
ENSBTAG00000008966
ENSBTAG00000004280
ENSBTAG00000004955
ENSBTAG00000038156
ENSBTAG00000019953
ENSBTAG00000050233
ENSBTAG00000014304
ENSBTAG00000046838
ENSBTAG00000008248
ENSBTAG00000048159
ENSBTAG00000008170
ENSBTAG00000017832
ENSBTAG00000006383
ENSBTAG00000007730
ENSBTAG00000014337
ENSBTAG00000020561
ENSBTAG00000010937
ENSBTAG00000017363
ENSBTAG00000011258
ENSBTAG00000006165
ENSBTAG00000052700
ENSBTAG00000018382
ENSBTAG00000008183
ENSBTAG00000017639
ENSBTAG00000017633
ENSBTAG00000021962
ENSBTAG00000003727
ENSBTAG00000019852
ENSBTAG00000009420
ENSBTAG00000017649
ENSBTAG00000039195
ENSBTAG00000031261
ENSBTAG00000002820
ENSBTAG00000001768
ENSBTAG00000003316
ENSBTAG00000017017
ENSBTAG00000017020
ENSBTAG00000020420
ENSBTAG00000034402
ENSBTAG00000009477
ENSBTAG00000007646
ENSBTAG00000018292
ENSBTAG00000010289
ENSBTAG00000009260
ENSBTAG00000004461
ENSBTAG00000010922
ENSBTAG00000010923
ENSBTAG00000038488
ENSBTAG00000047997
ENSBTAG00000009278
ENSBTAG00000010152
ENSBTAG00000013824
ENSBTAG00000000211
ENSBTAG00000018112
ENSBTAG00000020789
ENSBTAG00000000207
ENSBTAG00000014367
ENSBTAG00000022150
ENSBTAG00000051224
ENSBTAG00000013341
ENSBTAG00000008114
ENSBTAG00000049411
ENSBTAG00000013916
ENSBTAG00000016895
ENSBTAG00000016894
ENSBTAG00000014714
ENSBTAG00000015841
ENSBTAG00000003225
ENSBTAG00000011658
ENSBTAG00000034978
ENSBTAG00000000941
ENSBTAG00000050824
ENSBTAG00000005444
ENSBTAG00000050981
ENSBTAG00000006003
ENSBTAG00000008089
ENSBTAG00000053244
ENSBTAG00000005987
ENSBTAG00000006262
ENSBTAG00000006261
ENSBTAG00000039803
ENSBTAG00000021172
ENSBTAG00000004216
ENSBTAG00000020777
ENSBTAG00000019177
ENSBTAG00000000266
ENSBTAG00000015678
ENSBTAG00000007719
ENSBTAG00000007787
ENSBTAG00000018795
ENSBTAG00000012561
ENSBTAG00000012557
ENSBTAG00000000492
ENSBTAG00000010498
ENSBTAG00000003002
ENSBTAG00000027020
ENSBTAG00000021466
ENSBTAG00000007141
ENSBTAG00000049919
ENSBTAG00000008483
ENSBTAG00000050392
ENSBTAG00000019929
ENSBTAG00000021762
ENSBTAG00000009777
ENSBTAG00000020961
ENSBTAG00000033662
ENSBTAG00000008390
ENSBTAG00000012100
ENSBTAG00000000937
ENSBTAG00000009256
ENSBTAG00000043956
ENSBTAG00000021726
ENSBTAG00000001861
ENSBTAG00000001098
ENSBTAG00000001097
ENSBTAG00000014405
ENSBTAG00000006168
ENSBTAG00000027694
ENSBTAG00000009897
ENSBTAG00000019255
ENSBTAG00000021580
ENSBTAG00000006693
ENSBTAG00000048896
ENSBTAG00000004835
ENSBTAG00000039581
ENSBTAG00000049845
ENSBTAG00000016033
ENSBTAG00000016030
ENSBTAG00000033330
ENSBTAG00000018061
ENSBTAG00000002944
ENSBTAG00000002295
ENSBTAG00000008028
ENSBTAG00000001585
ENSBTAG00000021636
ENSBTAG00000012966
ENSBTAG00000038620
ENSBTAG00000006970
ENSBTAG00000000176
ENSBTAG00000003458
ENSBTAG00000001083
ENSBTAG00000020984
ENSBTAG00000016836
ENSBTAG00000017266
ENSBTAG00000019075
ENSBTAG00000010118
ENSBTAG00000016762
ENSBTAG00000002646
ENSBTAG00000007898
ENSBTAG00000007683
ENSBTAG00000016430
ENSBTAG00000049842
ENSBTAG00000006918
ENSBTAG00000013218
ENSBTAG00000020296
ENSBTAG00000026008
ENSBTAG00000008716
ENSBTAG00000001093
ENSBTAG00000027789
ENSBTAG00000010743
ENSBTAG00000004557
ENSBTAG00000026885
ENSBTAG00000010362
ENSBTAG00000044179
ENSBTAG00000017162
ENSBTAG00000019137
ENSBTAG00000016512
ENSBTAG00000013957
ENSBTAG00000019385
ENSBTAG00000005501
ENSBTAG00000008142
ENSBTAG00000000730
ENSBTAG00000048246
ENSBTAG00000021691
ENSBTAG00000006654
ENSBTAG00000005180
ENSBTAG00000009080
ENSBTAG00000032515
ENSBTAG00000017797
ENSBTAG00000038195
ENSBTAG00000008755
ENSBTAG00000020654
ENSBTAG00000004184
ENSBTAG00000004177
ENSBTAG00000013773
ENSBTAG00000011909
ENSBTAG00000017376
ENSBTAG00000009770
ENSBTAG00000003650
ENSBTAG00000001435
ENSBTAG00000047365
ENSBTAG00000048151
ENSBTAG00000026851
ENSBTAG00000001887
ENSBTAG00000002293
ENSBTAG00000006907
ENSBTAG00000021020
ENSBTAG00000032369
ENSBTAG00000039731
ENSBTAG00000015962
ENSBTAG00000018581
ENSBTAG00000019592
ENSBTAG00000054442
ENSBTAG00000015291
ENSBTAG00000018114
ENSBTAG00000048810
ENSBTAG00000012615
ENSBTAG00000001132
ENSBTAG00000050589
ENSBTAG00000032277
ENSBTAG00000013455
ENSBTAG00000014432
ENSBTAG00000001060
ENSBTAG00000009949
ENSBTAG00000015172
ENSBTAG00000015169
ENSBTAG00000013302
ENSBTAG00000026842
ENSBTAG00000013449
ENSBTAG00000014158
ENSBTAG00000018744
ENSBTAG00000005238
ENSBTAG00000021103
ENSBTAG00000003401
ENSBTAG00000015077
ENSBTAG00000010221
ENSBTAG00000002112
ENSBTAG00000007111
ENSBTAG00000009517
ENSBTAG00000020855
ENSBTAG00000018236
ENSBTAG00000026829
ENSBTAG00000032021
ENSBTAG00000011682
ENSBTAG00000007765
ENSBTAG00000019781
ENSBTAG00000019387
ENSBTAG00000006059
ENSBTAG00000014863
ENSBTAG00000007863
ENSBTAG00000051479
ENSBTAG00000007867
ENSBTAG00000046699
ENSBTAG00000011256
ENSBTAG00000018653
ENSBTAG00000018497
ENSBTAG00000016782
ENSBTAG00000016784
ENSBTAG00000013196
ENSBTAG00000020696
ENSBTAG00000007779
ENSBTAG00000020416
ENSBTAG00000031696
ENSBTAG00000008915
ENSBTAG00000004659
ENSBTAG00000012586
ENSBTAG00000012589
ENSBTAG00000019116
ENSBTAG00000007652
ENSBTAG00000002056
ENSBTAG00000016334
ENSBTAG00000009952
ENSBTAG00000019232
ENSBTAG00000019231
ENSBTAG00000016092
ENSBTAG00000002272
ENSBTAG00000031579
ENSBTAG00000009725
ENSBTAG00000006049
ENSBTAG00000005408
ENSBTAG00000005416
ENSBTAG00000018282
ENSBTAG00000031473
ENSBTAG00000021201
ENSBTAG00000012760
ENSBTAG00000010998
ENSBTAG00000015718
ENSBTAG00000014933
ENSBTAG00000019298
ENSBTAG00000007395
ENSBTAG00000049402
ENSBTAG00000005517
ENSBTAG00000006420
ENSBTAG00000048876
ENSBTAG00000015424
ENSBTAG00000016000
ENSBTAG00000014469
ENSBTAG00000000851
ENSBTAG00000011017
ENSBTAG00000027201
ENSBTAG00000010293
ENSBTAG00000053833
ENSBTAG00000011971
ENSBTAG00000014407
ENSBTAG00000021976
ENSBTAG00000021979
ENSBTAG00000019694
ENSBTAG00000016193
ENSBTAG00000044097
ENSBTAG00000005474
ENSBTAG00000052083
ENSBTAG00000016297
ENSBTAG00000020957
ENSBTAG00000007830
ENSBTAG00000020527
ENSBTAG00000055312
ENSBTAG00000002177
ENSBTAG00000018130
ENSBTAG00000054647
ENSBTAG00000021600
ENSBTAG00000010579
ENSBTAG00000015066
ENSBTAG00000037804
ENSBTAG00000033690
ENSBTAG00000019274
ENSBTAG00000008300
ENSBTAG00000006821
ENSBTAG00000010426
ENSBTAG00000003843
ENSBTAG00000051254
ENSBTAG00000054218
ENSBTAG00000002485
ENSBTAG00000010386
ENSBTAG00000003927
ENSBTAG00000003935
ENSBTAG00000003936
ENSBTAG00000008362
ENSBTAG00000018543
ENSBTAG00000016572
ENSBTAG00000003807
ENSBTAG00000003809
ENSBTAG00000026772
ENSBTAG00000003813
ENSBTAG00000003817
ENSBTAG00000003819
ENSBTAG00000018415
ENSBTAG00000013489
ENSBTAG00000008452
ENSBTAG00000031041
ENSBTAG00000012619
ENSBTAG00000012620
ENSBTAG00000020606
ENSBTAG00000020607
ENSBTAG00000020608
ENSBTAG00000020610
ENSBTAG00000020611
ENSBTAG00000020613
ENSBTAG00000030974
ENSBTAG00000013782
ENSBTAG00000021514
ENSBTAG00000005353
ENSBTAG00000046176
ENSBTAG00000002995
ENSBTAG00000020539
ENSBTAG00000040338
ENSBTAG00000038992
ENSBTAG00000014975
ENSBTAG00000010030
ENSBTAG00000046649
ENSBTAG00000011649
ENSBTAG00000017258
ENSBTAG00000021588
ENSBTAG00000011133
ENSBTAG00000016951
ENSBTAG00000011514
ENSBTAG00000008717
ENSBTAG00000021769
ENSBTAG00000000581
ENSBTAG00000019152
ENSBTAG00000021308
ENSBTAG00000023963
ENSBTAG00000021319
ENSBTAG00000021322
ENSBTAG00000021323
ENSBTAG00000021325
ENSBTAG00000037640
ENSBTAG00000039046
ENSBTAG00000021653
ENSBTAG00000010338
ENSBTAG00000010344
ENSBTAG00000015752
ENSBTAG00000009664
ENSBTAG00000037702
ENSBTAG00000040055
ENSBTAG00000017855
ENSBTAG00000005119
ENSBTAG00000039772
ENSBTAG00000018502
ENSBTAG00000001359
ENSBTAG00000016174
ENSBTAG00000002549
ENSBTAG00000019480
ENSBTAG00000005207
ENSBTAG00000011964
ENSBTAG00000010598
ENSBTAG00000004603
ENSBTAG00000012629
ENSBTAG00000020671
ENSBTAG00000017605
ENSBTAG00000008330
ENSBTAG00000008331
ENSBTAG00000018067
ENSBTAG00000018065
ENSBTAG00000018062
ENSBTAG00000026684
ENSBTAG00000005904
ENSBTAG00000027159
ENSBTAG00000018199
ENSBTAG00000020655
ENSBTAG00000046862
ENSBTAG00000012698
ENSBTAG00000014390
ENSBTAG00000014388
ENSBTAG00000009163
ENSBTAG00000019486
ENSBTAG00000040518
ENSBTAG00000039121
ENSBTAG00000010050
ENSBTAG00000010378
ENSBTAG00000013235
ENSBTAG00000035081
ENSBTAG00000016819
ENSBTAG00000016818
ENSBTAG00000016817
ENSBTAG00000018979
ENSBTAG00000026676
ENSBTAG00000005477
ENSBTAG00000017253
ENSBTAG00000013309
ENSBTAG00000047524
ENSBTAG00000006667
ENSBTAG00000015771
ENSBTAG00000001160
ENSBTAG00000026660
ENSBTAG00000048228
ENSBTAG00000042986
ENSBTAG00000010393
ENSBTAG00000003788
ENSBTAG00000055165
ENSBTAG00000050344
ENSBTAG00000051053
ENSBTAG00000002727
ENSBTAG00000002678
ENSBTAG00000002363
ENSBTAG00000006342
ENSBTAG00000018385
ENSBTAG00000027051
ENSBTAG00000043989
ENSBTAG00000008800
ENSBTAG00000012997
ENSBTAG00000006225
ENSBTAG00000003866
ENSBTAG00000001192
ENSBTAG00000019614
ENSBTAG00000007554
ENSBTAG00000037456
ENSBTAG00000018374
ENSBTAG00000010254
ENSBTAG00000010253
ENSBTAG00000010249
ENSBTAG00000053588
ENSBTAG00000008766
ENSBTAG00000018413
ENSBTAG00000019252
ENSBTAG00000004416
ENSBTAG00000014849
ENSBTAG00000014850
ENSBTAG00000009223
ENSBTAG00000046672
ENSBTAG00000009796
ENSBTAG00000001024
ENSBTAG00000014447
ENSBTAG00000003235
ENSBTAG00000005629
ENSBTAG00000009580
ENSBTAG00000009579
ENSBTAG00000019399
ENSBTAG00000001513
ENSBTAG00000005105
ENSBTAG00000013761
ENSBTAG00000021781
ENSBTAG00000021778
ENSBTAG00000003069
ENSBTAG00000001050
ENSBTAG00000002988
ENSBTAG00000001296
ENSBTAG00000015222
ENSBTAG00000001651
ENSBTAG00000009470
ENSBTAG00000013772
ENSBTAG00000017452
ENSBTAG00000013048
ENSBTAG00000001101
ENSBTAG00000001100
ENSBTAG00000014885
ENSBTAG00000008072
ENSBTAG00000030435
ENSBTAG00000030434
ENSBTAG00000021832
ENSBTAG00000005002
ENSBTAG00000011625
ENSBTAG00000021620
ENSBTAG00000026585
ENSBTAG00000020905
ENSBTAG00000030425
ENSBTAG00000014400
ENSBTAG00000012263
ENSBTAG00000038865
ENSBTAG00000002594
ENSBTAG00000016578
ENSBTAG00000009502
ENSBTAG00000009500
ENSBTAG00000045902
ENSBTAG00000011196
ENSBTAG00000011193
ENSBTAG00000007153
ENSBTAG00000016448
ENSBTAG00000051083
ENSBTAG00000001700
ENSBTAG00000040602
ENSBTAG00000017122
ENSBTAG00000006940
ENSBTAG00000008952
ENSBTAG00000008951
ENSBTAG00000002977
ENSBTAG00000040215
ENSBTAG00000018656
ENSBTAG00000006085
ENSBTAG00000006084
ENSBTAG00000020850
ENSBTAG00000009156
ENSBTAG00000002700
ENSBTAG00000013039
ENSBTAG00000017108
ENSBTAG00000030367
ENSBTAG00000007998
ENSBTAG00000005140
ENSBTAG00000050219
ENSBTAG00000004554
ENSBTAG00000013650
ENSBTAG00000012289
ENSBTAG00000011951
ENSBTAG00000011950
ENSBTAG00000015240
ENSBTAG00000030335
ENSBTAG00000030322
ENSBTAG00000000684
ENSBTAG00000008579
ENSBTAG00000008314
ENSBTAG00000008309
ENSBTAG00000003832
ENSBTAG00000003822
ENSBTAG00000013282
ENSBTAG00000009251
ENSBTAG00000051080
ENSBTAG00000052646
ENSBTAG00000008510
ENSBTAG00000014221
ENSBTAG00000005670
ENSBTAG00000000815
ENSBTAG00000037819
ENSBTAG00000005393
ENSBTAG00000000616
ENSBTAG00000020969
ENSBTAG00000020968
ENSBTAG00000002823
ENSBTAG00000014151
ENSBTAG00000008931
ENSBTAG00000012700
ENSBTAG00000024534
ENSBTAG00000009148
ENSBTAG00000019497
ENSBTAG00000010456
ENSBTAG00000010775
ENSBTAG00000047468
ENSBTAG00000044150
ENSBTAG00000010009
ENSBTAG00000017852
ENSBTAG00000010265
ENSBTAG00000013801
ENSBTAG00000053215
ENSBTAG00000054238
ENSBTAG00000007247
ENSBTAG00000016341
ENSBTAG00000046277
ENSBTAG00000005976
ENSBTAG00000004885
ENSBTAG00000010206
ENSBTAG00000012694
ENSBTAG00000050790
ENSBTAG00000010158
ENSBTAG00000034147
ENSBTAG00000005227
ENSBTAG00000021754
ENSBTAG00000015856
ENSBTAG00000015853
ENSBTAG00000009213
ENSBTAG00000024503
ENSBTAG00000002203
ENSBTAG00000013210
ENSBTAG00000021897
ENSBTAG00000021894
ENSBTAG00000021893
ENSBTAG00000021705
ENSBTAG00000020154
ENSBTAG00000020153
ENSBTAG00000020152
ENSBTAG00000017877
ENSBTAG00000017875
ENSBTAG00000017873
ENSBTAG00000017856
ENSBTAG00000017846
ENSBTAG00000048662
ENSBTAG00000052308
ENSBTAG00000002951
ENSBTAG00000004334
ENSBTAG00000004333
ENSBTAG00000007537
ENSBTAG00000005796
ENSBTAG00000005793
ENSBTAG00000010551
ENSBTAG00000009982
ENSBTAG00000002414
ENSBTAG00000002419
ENSBTAG00000001481
ENSBTAG00000002068
ENSBTAG00000012884
ENSBTAG00000011511
ENSBTAG00000039993
ENSBTAG00000024960
ENSBTAG00000005799
ENSBTAG00000053098
ENSBTAG00000052866
ENSBTAG00000008649
ENSBTAG00000012361
ENSBTAG00000012405
ENSBTAG00000000608
ENSBTAG00000039793
ENSBTAG00000001519
ENSBTAG00000001518
ENSBTAG00000015794
ENSBTAG00000000406
ENSBTAG00000000404
ENSBTAG00000006882
ENSBTAG00000046545
ENSBTAG00000012234
ENSBTAG00000006370
ENSBTAG00000006364
ENSBTAG00000009436
ENSBTAG00000009435
ENSBTAG00000009434
ENSBTAG00000009431
ENSBTAG00000012228
ENSBTAG00000017574
ENSBTAG00000018914
ENSBTAG00000011754
ENSBTAG00000001548
ENSBTAG00000001212
ENSBTAG00000050968
ENSBTAG00000053867
ENSBTAG00000000113
ENSBTAG00000000108
ENSBTAG00000000105
ENSBTAG00000011209
ENSBTAG00000020356
ENSBTAG00000045596
ENSBTAG00000026613
ENSBTAG00000001199
ENSBTAG00000003954
ENSBTAG00000054061
ENSBTAG00000003948
ENSBTAG00000017056
ENSBTAG00000014393
ENSBTAG00000012094
ENSBTAG00000047731
ENSBTAG00000014841
ENSBTAG00000014840
ENSBTAG00000000057
ENSBTAG00000017104
ENSBTAG00000010617
ENSBTAG00000003535
ENSBTAG00000003083
ENSBTAG00000020244
ENSBTAG00000010673
ENSBTAG00000010663
ENSBTAG00000021512
ENSBTAG00000000186
ENSBTAG00000024476
ENSBTAG00000019838
ENSBTAG00000004552
ENSBTAG00000017819
ENSBTAG00000018249
ENSBTAG00000007519
ENSBTAG00000007515
ENSBTAG00000018474
ENSBTAG00000005161
ENSBTAG00000013025
ENSBTAG00000004271
ENSBTAG00000020026
ENSBTAG00000033217
ENSBTAG00000004987
ENSBTAG00000013866
ENSBTAG00000017604
ENSBTAG00000014694
ENSBTAG00000014692
ENSBTAG00000011284
ENSBTAG00000017942
ENSBTAG00000018711
ENSBTAG00000006678
ENSBTAG00000021862
ENSBTAG00000006235
ENSBTAG00000006234
ENSBTAG00000012471
ENSBTAG00000012470
ENSBTAG00000005166
ENSBTAG00000021378
ENSBTAG00000021377
ENSBTAG00000014204
ENSBTAG00000037651
ENSBTAG00000019203
ENSBTAG00000012638
ENSBTAG00000053103
ENSBTAG00000015145
ENSBTAG00000015147
ENSBTAG00000004772
ENSBTAG00000017405
ENSBTAG00000000797
ENSBTAG00000019131
ENSBTAG00000001942
ENSBTAG00000017566
ENSBTAG00000017564
ENSBTAG00000021289
ENSBTAG00000021288
ENSBTAG00000008091
ENSBTAG00000017580
ENSBTAG00000007320
ENSBTAG00000007318
ENSBTAG00000006101
ENSBTAG00000006099
ENSBTAG00000018074
ENSBTAG00000018070
ENSBTAG00000020395
ENSBTAG00000015371
ENSBTAG00000015369
ENSBTAG00000015363
ENSBTAG00000015336
ENSBTAG00000015329
ENSBTAG00000000099
ENSBTAG00000000098
ENSBTAG00000021037
ENSBTAG00000021035
ENSBTAG00000017135
ENSBTAG00000020357
ENSBTAG00000007123
ENSBTAG00000015154
ENSBTAG00000003604
ENSBTAG00000003806
ENSBTAG00000003799
ENSBTAG00000014984
ENSBTAG00000013946
ENSBTAG00000024378
ENSBTAG00000021482
ENSBTAG00000016730
ENSBTAG00000004852
ENSBTAG00000020635
ENSBTAG00000001586
ENSBTAG00000012496
ENSBTAG00000012495
ENSBTAG00000006050
ENSBTAG00000032456
ENSBTAG00000050122
ENSBTAG00000050881
ENSBTAG00000032455
ENSBTAG00000020060
ENSBTAG00000008369
ENSBTAG00000008372
ENSBTAG00000008373
ENSBTAG00000021634
ENSBTAG00000021635
ENSBTAG00000021637
ENSBTAG00000008131
ENSBTAG00000005810
ENSBTAG00000005809
ENSBTAG00000017051
ENSBTAG00000002422
ENSBTAG00000020831
ENSBTAG00000010841
ENSBTAG00000014387
ENSBTAG00000054612
ENSBTAG00000001564
ENSBTAG00000007712
ENSBTAG00000007909
ENSBTAG00000032193
ENSBTAG00000039719
ENSBTAG00000005064
ENSBTAG00000019937
ENSBTAG00000016387
ENSBTAG00000046509
ENSBTAG00000003586
ENSBTAG00000001748
ENSBTAG00000015392
ENSBTAG00000018203
ENSBTAG00000008022
ENSBTAG00000004849
ENSBTAG00000040131
ENSBTAG00000001246
ENSBTAG00000005788
ENSBTAG00000015961
ENSBTAG00000015977
ENSBTAG00000000678
ENSBTAG00000046797
ENSBTAG00000016705
ENSBTAG00000001499
ENSBTAG00000011327
ENSBTAG00000011322
ENSBTAG00000003614
ENSBTAG00000012419
ENSBTAG00000031940
ENSBTAG00000019615
ENSBTAG00000019611
ENSBTAG00000008525
ENSBTAG00000015107
ENSBTAG00000014299
ENSBTAG00000014297
ENSBTAG00000014295
ENSBTAG00000014294
ENSBTAG00000014291
ENSBTAG00000021602
ENSBTAG00000018717
ENSBTAG00000050904
ENSBTAG00000006441
ENSBTAG00000014102
ENSBTAG00000020172
ENSBTAG00000020169
ENSBTAG00000009888
ENSBTAG00000012659
ENSBTAG00000014970
ENSBTAG00000015380
ENSBTAG00000012555
ENSBTAG00000020964
ENSBTAG00000018893
ENSBTAG00000000283
ENSBTAG00000001845
ENSBTAG00000017765
ENSBTAG00000013018
ENSBTAG00000013017
ENSBTAG00000013016
ENSBTAG00000014083
ENSBTAG00000016643
ENSBTAG00000020641
ENSBTAG00000008849
ENSBTAG00000018806
ENSBTAG00000018804
ENSBTAG00000012962
ENSBTAG00000001136
ENSBTAG00000051851
ENSBTAG00000045530
ENSBTAG00000038979
ENSBTAG00000020384
ENSBTAG00000017129
ENSBTAG00000017124
ENSBTAG00000007330
ENSBTAG00000047874
ENSBTAG00000005439
ENSBTAG00000003752
ENSBTAG00000031575
ENSBTAG00000039951
ENSBTAG00000019091
ENSBTAG00000021217
ENSBTAG00000005990
ENSBTAG00000019029
ENSBTAG00000019027
ENSBTAG00000007773
ENSBTAG00000037539
ENSBTAG00000031439
ENSBTAG00000006321
ENSBTAG00000006320
ENSBTAG00000015781
ENSBTAG00000015778
ENSBTAG00000015776
ENSBTAG00000012454
ENSBTAG00000006491
ENSBTAG00000003440
ENSBTAG00000031461
ENSBTAG00000031358
ENSBTAG00000008809
ENSBTAG00000044125
ENSBTAG00000004422
ENSBTAG00000020345
ENSBTAG00000020344
ENSBTAG00000007101
ENSBTAG00000009698
ENSBTAG00000004190
ENSBTAG00000007842
ENSBTAG00000047679
ENSBTAG00000003245
ENSBTAG00000004383
ENSBTAG00000008737
ENSBTAG00000027321
ENSBTAG00000020180
ENSBTAG00000001393
ENSBTAG00000002028
ENSBTAG00000002026
ENSBTAG00000011363
ENSBTAG00000016723
ENSBTAG00000018739
ENSBTAG00000018737
ENSBTAG00000006167
ENSBTAG00000024269
ENSBTAG00000016307
ENSBTAG00000011200
ENSBTAG00000019133
ENSBTAG00000020958
ENSBTAG00000000900
ENSBTAG00000020214
ENSBTAG00000014529
ENSBTAG00000000505
ENSBTAG00000000504
ENSBTAG00000021900
ENSBTAG00000000305
ENSBTAG00000017595
ENSBTAG00000052268
ENSBTAG00000031171
ENSBTAG00000051311
ENSBTAG00000021501
ENSBTAG00000016712
ENSBTAG00000017357
ENSBTAG00000008161
ENSBTAG00000012907
ENSBTAG00000021051
ENSBTAG00000009844
ENSBTAG00000034776
ENSBTAG00000013851
ENSBTAG00000016326
ENSBTAG00000003444
ENSBTAG00000046773
ENSBTAG00000018942
ENSBTAG00000008122
ENSBTAG00000008118
ENSBTAG00000011953
ENSBTAG00000012305
ENSBTAG00000019733
ENSBTAG00000015902
ENSBTAG00000011733
ENSBTAG00000021752
ENSBTAG00000008926
ENSBTAG00000008921
ENSBTAG00000031044
ENSBTAG00000020761
ENSBTAG00000017419
ENSBTAG00000031012
ENSBTAG00000018447
ENSBTAG00000024240
ENSBTAG00000003162
ENSBTAG00000038480
ENSBTAG00000002627
ENSBTAG00000019230
ENSBTAG00000015482
ENSBTAG00000015474
ENSBTAG00000008243
ENSBTAG00000001343
ENSBTAG00000012976
ENSBTAG00000012182
ENSBTAG00000054533
ENSBTAG00000013860
ENSBTAG00000012957
ENSBTAG00000005445
ENSBTAG00000005443
ENSBTAG00000003850
ENSBTAG00000008636
ENSBTAG00000005909
ENSBTAG00000003147
ENSBTAG00000030686
ENSBTAG00000016455
ENSBTAG00000012312
ENSBTAG00000019011
ENSBTAG00000002600
ENSBTAG00000030706
ENSBTAG00000010124
ENSBTAG00000019877
ENSBTAG00000020451
ENSBTAG00000021975
ENSBTAG00000017161
ENSBTAG00000000074
ENSBTAG00000051542
ENSBTAG00000051904
ENSBTAG00000053766
ENSBTAG00000051030
ENSBTAG00000030671
ENSBTAG00000030669
ENSBTAG00000004037
ENSBTAG00000013961
ENSBTAG00000017326
ENSBTAG00000013802
ENSBTAG00000009314
ENSBTAG00000018747
ENSBTAG00000011640
ENSBTAG00000016990
ENSBTAG00000004688
ENSBTAG00000017132
ENSBTAG00000040313
ENSBTAG00000015931
ENSBTAG00000039686
ENSBTAG00000010717
ENSBTAG00000010715
ENSBTAG00000020037
ENSBTAG00000009527
ENSBTAG00000009526
ENSBTAG00000019198
ENSBTAG00000050962
ENSBTAG00000006625
ENSBTAG00000000736
ENSBTAG00000003485
ENSBTAG00000003484
ENSBTAG00000014649
ENSBTAG00000012514
ENSBTAG00000054697
ENSBTAG00000003746
ENSBTAG00000002910
ENSBTAG00000019680
ENSBTAG00000018281
ENSBTAG00000002721
ENSBTAG00000002720
ENSBTAG00000015896
ENSBTAG00000014289
ENSBTAG00000011025
ENSBTAG00000011024
ENSBTAG00000021174
ENSBTAG00000021170
ENSBTAG00000005542
ENSBTAG00000002451
ENSBTAG00000054545
ENSBTAG00000014482
ENSBTAG00000003128
ENSBTAG00000054324
ENSBTAG00000051070
ENSBTAG00000019956
ENSBTAG00000017844
ENSBTAG00000005029
ENSBTAG00000000097
ENSBTAG00000000094
ENSBTAG00000023551
ENSBTAG00000019933
ENSBTAG00000007507
ENSBTAG00000015891
ENSBTAG00000009603
ENSBTAG00000045664
ENSBTAG00000019901
ENSBTAG00000013322
ENSBTAG00000013320
ENSBTAG00000002979
ENSBTAG00000020444
ENSBTAG00000016377
ENSBTAG00000052979
ENSBTAG00000008810
ENSBTAG00000008808
ENSBTAG00000015346
ENSBTAG00000000497
ENSBTAG00000003642
ENSBTAG00000017027
ENSBTAG00000011244
ENSBTAG00000011243
ENSBTAG00000011242
ENSBTAG00000012648
ENSBTAG00000012644
ENSBTAG00000019013
ENSBTAG00000019010
ENSBTAG00000024137
ENSBTAG00000006125
ENSBTAG00000015285
ENSBTAG00000015280
ENSBTAG00000012372
ENSBTAG00000012355
ENSBTAG00000015559
ENSBTAG00000005912
ENSBTAG00000008690
ENSBTAG00000011879
ENSBTAG00000018889
ENSBTAG00000018888
ENSBTAG00000018887
ENSBTAG00000017656
ENSBTAG00000002078
ENSBTAG00000000253
ENSBTAG00000005583
ENSBTAG00000005580
ENSBTAG00000053060
ENSBTAG00000016899
ENSBTAG00000009819
ENSBTAG00000003777
ENSBTAG00000021079
ENSBTAG00000021082
ENSBTAG00000021544
ENSBTAG00000009617
ENSBTAG00000016028
ENSBTAG00000017386
ENSBTAG00000017382
ENSBTAG00000017368
ENSBTAG00000004590
ENSBTAG00000004585
ENSBTAG00000012982
ENSBTAG00000015887
ENSBTAG00000007195
ENSBTAG00000007194
ENSBTAG00000020745
ENSBTAG00000001629
ENSBTAG00000001626
ENSBTAG00000015113
ENSBTAG00000021943
ENSBTAG00000039287
ENSBTAG00000021922
ENSBTAG00000044178
ENSBTAG00000019695
ENSBTAG00000013367
ENSBTAG00000013363
ENSBTAG00000054059
ENSBTAG00000013832
ENSBTAG00000047314
ENSBTAG00000008688
ENSBTAG00000017125
ENSBTAG00000021024
ENSBTAG00000010232
ENSBTAG00000004715
ENSBTAG00000008023
ENSBTAG00000030337
ENSBTAG00000009368
ENSBTAG00000002306
ENSBTAG00000007300
ENSBTAG00000007299
ENSBTAG00000024107
ENSBTAG00000006511
ENSBTAG00000006510
ENSBTAG00000014326
ENSBTAG00000014325
ENSBTAG00000003849
ENSBTAG00000016852
ENSBTAG00000010506
ENSBTAG00000011316
ENSBTAG00000024097
ENSBTAG00000015969
ENSBTAG00000014358
ENSBTAG00000038617
ENSBTAG00000024095
ENSBTAG00000030301
ENSBTAG00000005732
ENSBTAG00000010175
ENSBTAG00000021715
ENSBTAG00000018324
ENSBTAG00000012253
ENSBTAG00000015220
ENSBTAG00000002826
ENSBTAG00000002377
ENSBTAG00000016696
ENSBTAG00000016694
ENSBTAG00000021023
ENSBTAG00000016328
ENSBTAG00000006555
ENSBTAG00000021948
ENSBTAG00000014235
ENSBTAG00000012584
ENSBTAG00000019555
ENSBTAG00000014079
ENSBTAG00000020173
ENSBTAG00000003928
ENSBTAG00000044861
ENSBTAG00000020616
ENSBTAG00000000149
ENSBTAG00000026181
ENSBTAG00000024726
ENSBTAG00000013869
ENSBTAG00000016504
ENSBTAG00000018424
ENSBTAG00000005854
ENSBTAG00000030190
ENSBTAG00000000634
ENSBTAG00000017624
ENSBTAG00000005354
ENSBTAG00000026114
ENSBTAG00000017826
ENSBTAG00000010176
ENSBTAG00000052151
ENSBTAG00000001879
ENSBTAG00000015973
ENSBTAG00000003376
ENSBTAG00000017764
ENSBTAG00000003279
ENSBTAG00000045948
ENSBTAG00000053696
ENSBTAG00000054242
ENSBTAG00000010910
ENSBTAG00000015996
ENSBTAG00000049766
ENSBTAG00000007215
ENSBTAG00000002809
ENSBTAG00000030193
ENSBTAG00000011538
ENSBTAG00000012374
ENSBTAG00000014132
ENSBTAG00000000784
ENSBTAG00000000785
ENSBTAG00000000789
ENSBTAG00000004315
ENSBTAG00000002608
ENSBTAG00000013110
ENSBTAG00000009676
ENSBTAG00000008711
ENSBTAG00000013253
ENSBTAG00000015401
ENSBTAG00000015408
ENSBTAG00000009123
ENSBTAG00000002847
ENSBTAG00000009093
ENSBTAG00000011543
ENSBTAG00000012267
ENSBTAG00000052417
ENSBTAG00000012272
ENSBTAG00000053598
ENSBTAG00000012828
ENSBTAG00000035083
ENSBTAG00000011590
ENSBTAG00000011591
ENSBTAG00000034985
ENSBTAG00000004427
ENSBTAG00000021756
ENSBTAG00000013406
ENSBTAG00000016931
ENSBTAG00000009852
ENSBTAG00000043949
ENSBTAG00000014609
ENSBTAG00000018694
ENSBTAG00000036282
ENSBTAG00000008382
ENSBTAG00000002888
ENSBTAG00000018743
ENSBTAG00000018745
ENSBTAG00000051348
ENSBTAG00000009023
ENSBTAG00000017549
ENSBTAG00000004587
ENSBTAG00000000687
ENSBTAG00000009552
ENSBTAG00000001745
ENSBTAG00000003505
ENSBTAG00000020330
ENSBTAG00000049773
ENSBTAG00000000421
ENSBTAG00000007447
ENSBTAG00000021767
ENSBTAG00000002708
ENSBTAG00000012007
ENSBTAG00000011245
[truncated: 9,340 more rows]

## Sheet: Table S6
Table S6. List of uniquely expressed genes in D0 CON.
[truncated: 221 more rows]

[truncated: 5 more sheets: Table S7, Table S8, Table S9, Table S10, Table S11]
